# Supplementary material for: The organization of biological sequences into constrained and unconstrained parts determines fundamental properties of genotype–phenotype maps
Source: J R Soc Interface. 2015 Dec 6;12(113):20150724. doi: 10.1098/rsif.2015.0724 (PMC4707848; doi:10.1098/rsif.2015.0724)
Supplement: Fibonacci GP map properties [file rsif20150724supp1.txt]

# SECTIONS ARE SEPARATED BY DOUBLE LINE BREAKS
# SECTION 1: genotype robustness (column 1), genotype evolvability (column 2) 
# SECTION 2: phenotype robustness (column 1), phenotype evolvability (column 2) 
# SECTION 3: mutations (column 1), fractions of phenotype (column 2) 
# SECTION 4: frequency (column 1), robustness (column 2) 
# SECTION 5: neutral space size (column 1), frequency (column 2) 
# SECTION 6: neutral space rank (column 1), frequency (column 2) 

1.0	0
0.9375	1
0.875	2
0.0	15
0.875	2
0.875	2
0.0625	14
0.0625	15
0.875	2
0.8125	3
0.8125	3
0.0	15
0.125	13
0.125	13
0.125	14
0.125	14
0.875	2
0.8125	3
0.75	4
0.0	15
0.8125	3
0.8125	3
0.0625	14
0.0625	15
0.1875	12
0.1875	12
0.1875	12
0.1875	13
0.1875	13
0.1875	13
0.1875	13
0.1875	13
0.875	2
0.8125	3
0.75	4
0.0	15
0.75	4
0.75	4
0.0625	14
0.0625	15
0.8125	3
0.75	4
0.75	4
0.0	15
0.125	13
0.125	13
0.125	14
0.125	14
0.25	11
0.25	11
0.25	11
0.25	12
0.25	11
0.25	11
0.25	12
0.25	12
0.25	12
0.25	12
0.25	12
0.25	12
0.25	12
0.25	12
0.25	12
0.25	12
0.875	2
0.8125	3
0.75	4
0.0	15
0.75	4
0.75	4
0.0625	14
0.0625	15
0.75	4
0.6875	5
0.6875	5
0.0	15
0.125	13
0.125	13
0.125	14
0.125	14
0.8125	3
0.75	4
0.6875	5
0.0	15
0.75	4
0.75	4
0.0625	14
0.0625	15
0.1875	12
0.1875	12
0.1875	12
0.1875	13
0.1875	13
0.1875	13
0.1875	13
0.1875	13
0.3125	10
0.3125	10
0.3125	10
0.3125	11
0.3125	10
0.3125	10
0.3125	11
0.3125	11
0.3125	10
0.3125	10
0.3125	10
0.3125	11
0.3125	11
0.3125	11
0.3125	11
0.3125	11
0.3125	11
0.3125	11
0.3125	11
0.3125	11
0.3125	11
0.3125	11
0.3125	11
0.3125	11
0.3125	11
0.3125	11
0.3125	11
0.3125	11
0.3125	11
0.3125	11
0.3125	11
0.3125	11
0.875	2
0.8125	3
0.75	4
0.0	15
0.75	4
0.75	4
0.0625	14
0.0625	15
0.75	4
0.6875	5
0.6875	5
0.0	15
0.125	13
0.125	13
0.125	14
0.125	14
0.75	4
0.6875	5
0.625	6
0.0	15
0.6875	5
0.6875	5
0.0625	14
0.0625	15
0.1875	12
0.1875	12
0.1875	12
0.1875	13
0.1875	13
0.1875	13
0.1875	13
0.1875	13
0.8125	3
0.75	4
0.6875	5
0.0	15
0.6875	5
0.6875	5
0.0625	14
0.0625	15
0.75	4
0.6875	5
0.6875	5
0.0	15
0.125	13
0.125	13
0.125	14
0.125	14
0.25	11
0.25	11
0.25	11
0.25	12
0.25	11
0.25	11
0.25	12
0.25	12
0.25	12
0.25	12
0.25	12
0.25	12
0.25	12
0.25	12
0.25	12
0.25	12
0.375	9
0.375	9
0.375	9
0.375	10
0.375	9
0.375	9
0.375	10
0.375	10
0.375	9
0.375	9
0.375	9
0.375	10
0.375	10
0.375	10
0.375	10
0.375	10
0.375	9
0.375	9
0.375	9
0.375	10
0.375	9
0.375	9
0.375	10
0.375	10
0.375	10
0.375	10
0.375	10
0.375	10
0.375	10
0.375	10
0.375	10
0.375	10
0.375	10
0.375	10
0.375	10
0.375	10
0.375	10
0.375	10
0.375	10
0.375	10
0.375	10
0.375	10
0.375	10
0.375	10
0.375	10
0.375	10
0.375	10
0.375	10
0.375	10
0.375	10
0.375	10
0.375	10
0.375	10
0.375	10
0.375	10
0.375	10
0.375	10
0.375	10
0.375	10
0.375	10
0.375	10
0.375	10
0.375	10
0.375	10
0.875	2
0.8125	3
0.75	4
0.0	15
0.75	4
0.75	4
0.0625	14
0.0625	15
0.75	4
0.6875	5
0.6875	5
0.0	15
0.125	13
0.125	13
0.125	14
0.125	14
0.75	4
0.6875	5
0.625	6
0.0	15
0.6875	5
0.6875	5
0.0625	14
0.0625	15
0.1875	12
0.1875	12
0.1875	12
0.1875	13
0.1875	13
0.1875	13
0.1875	13
0.1875	13
0.75	4
0.6875	5
0.625	6
0.0	15
0.625	6
0.625	6
0.0625	14
0.0625	15
0.6875	5
0.625	6
0.625	6
0.0	15
0.125	13
0.125	13
0.125	14
0.125	14
0.25	11
0.25	11
0.25	11
0.25	12
0.25	11
0.25	11
0.25	12
0.25	12
0.25	12
0.25	12
0.25	12
0.25	12
0.25	12
0.25	12
0.25	12
0.25	12
0.8125	3
0.75	4
0.6875	5
0.0	15
0.6875	5
0.6875	5
0.0625	14
0.0625	15
0.6875	5
0.625	6
0.625	6
0.0	15
0.125	13
0.125	13
0.125	14
0.125	14
0.75	4
0.6875	5
0.625	6
0.0	15
0.6875	5
0.6875	5
0.0625	14
0.0625	15
0.1875	12
0.1875	12
0.1875	12
0.1875	13
0.1875	13
0.1875	13
0.1875	13
0.1875	13
0.3125	10
0.3125	10
0.3125	10
0.3125	11
0.3125	10
0.3125	10
0.3125	11
0.3125	11
0.3125	10
0.3125	10
0.3125	10
0.3125	11
0.3125	11
0.3125	11
0.3125	11
0.3125	11
0.3125	11
0.3125	11
0.3125	11
0.3125	11
0.3125	11
0.3125	11
0.3125	11
0.3125	11
0.3125	11
0.3125	11
0.3125	11
0.3125	11
0.3125	11
0.3125	11
0.3125	11
0.3125	11
0.4375	8
0.4375	8
0.4375	8
0.4375	9
0.4375	8
0.4375	8
0.4375	9
0.4375	9
0.4375	8
0.4375	8
0.4375	8
0.4375	9
0.4375	9
0.4375	9
0.4375	9
0.4375	9
0.4375	8
0.4375	8
0.4375	8
0.4375	9
0.4375	8
0.4375	8
0.4375	9
0.4375	9
0.4375	9
0.4375	9
0.4375	9
0.4375	9
0.4375	9
0.4375	9
0.4375	9
0.4375	9
0.4375	8
0.4375	8
0.4375	8
0.4375	9
0.4375	8
0.4375	8
0.4375	9
0.4375	9
0.4375	8
0.4375	8
0.4375	8
0.4375	9
0.4375	9
0.4375	9
0.4375	9
0.4375	9
0.4375	9
0.4375	9
0.4375	9
0.4375	9
0.4375	9
0.4375	9
0.4375	9
0.4375	9
0.4375	9
0.4375	9
0.4375	9
0.4375	9
0.4375	9
0.4375	9
0.4375	9
0.4375	9
0.4375	9
0.4375	9
0.4375	9
0.4375	9
0.4375	9
0.4375	9
0.4375	9
0.4375	9
0.4375	9
0.4375	9
0.4375	9
0.4375	9
0.4375	9
0.4375	9
0.4375	9
0.4375	9
0.4375	9
0.4375	9
0.4375	9
0.4375	9
0.4375	9
0.4375	9
0.4375	9
0.4375	9
0.4375	9
0.4375	9
0.4375	9
0.4375	9
0.4375	9
0.4375	9
0.4375	9
0.4375	9
0.4375	9
0.4375	9
0.4375	9
0.4375	9
0.4375	9
0.4375	9
0.4375	9
0.4375	9
0.4375	9
0.4375	9
0.4375	9
0.4375	9
0.4375	9
0.4375	9
0.4375	9
0.4375	9
0.4375	9
0.4375	9
0.4375	9
0.4375	9
0.4375	9
0.4375	9
0.4375	9
0.4375	9
0.4375	9
0.4375	9
0.4375	9
0.4375	9
0.4375	9
0.4375	9
0.4375	9
0.4375	9
0.875	2
0.8125	3
0.75	4
0.0	15
0.75	4
0.75	4
0.0625	14
0.0625	15
0.75	4
0.6875	5
0.6875	5
0.0	15
0.125	13
0.125	13
0.125	14
0.125	14
0.75	4
0.6875	5
0.625	6
0.0	15
0.6875	5
0.6875	5
0.0625	14
0.0625	15
0.1875	12
0.1875	12
0.1875	12
0.1875	13
0.1875	13
0.1875	13
0.1875	13
0.1875	13
0.75	4
0.6875	5
0.625	6
0.0	15
0.625	6
0.625	6
0.0625	14
0.0625	15
0.6875	5
0.625	6
0.625	6
0.0	15
0.125	13
0.125	13
0.125	14
0.125	14
0.25	11
0.25	11
0.25	11
0.25	12
0.25	11
0.25	11
0.25	12
0.25	12
0.25	12
0.25	12
0.25	12
0.25	12
0.25	12
0.25	12
0.25	12
0.25	12
0.75	4
0.6875	5
0.625	6
0.0	15
0.625	6
0.625	6
0.0625	14
0.0625	15
0.625	6
0.5625	7
0.5625	7
0.0	15
0.125	13
0.125	13
0.125	14
0.125	14
0.6875	5
0.625	6
0.5625	7
0.0	15
0.625	6
0.625	6
0.0625	14
0.0625	15
0.1875	12
0.1875	12
0.1875	12
0.1875	13
0.1875	13
0.1875	13
0.1875	13
0.1875	13
0.3125	10
0.3125	10
0.3125	10
0.3125	11
0.3125	10
0.3125	10
0.3125	11
0.3125	11
0.3125	10
0.3125	10
0.3125	10
0.3125	11
0.3125	11
0.3125	11
0.3125	11
0.3125	11
0.3125	11
0.3125	11
0.3125	11
0.3125	11
0.3125	11
0.3125	11
0.3125	11
0.3125	11
0.3125	11
0.3125	11
0.3125	11
0.3125	11
0.3125	11
0.3125	11
0.3125	11
0.3125	11
0.8125	3
0.75	4
0.6875	5
0.0	15
0.6875	5
0.6875	5
0.0625	14
0.0625	15
0.6875	5
0.625	6
0.625	6
0.0	15
0.125	13
0.125	13
0.125	14
0.125	14
0.6875	5
0.625	6
0.5625	7
0.0	15
0.625	6
0.625	6
0.0625	14
0.0625	15
0.1875	12
0.1875	12
0.1875	12
0.1875	13
0.1875	13
0.1875	13
0.1875	13
0.1875	13
0.75	4
0.6875	5
0.625	6
0.0	15
0.625	6
0.625	6
0.0625	14
0.0625	15
0.6875	5
0.625	6
0.625	6
0.0	15
0.125	13
0.125	13
0.125	14
0.125	14
0.25	11
0.25	11
0.25	11
0.25	12
0.25	11
0.25	11
0.25	12
0.25	12
0.25	12
0.25	12
0.25	12
0.25	12
0.25	12
0.25	12
0.25	12
0.25	12
0.375	9
0.375	9
0.375	9
0.375	10
0.375	9
0.375	9
0.375	10
0.375	10
0.375	9
0.375	9
0.375	9
0.375	10
0.375	10
0.375	10
0.375	10
0.375	10
0.375	9
0.375	9
0.375	9
0.375	10
0.375	9
0.375	9
0.375	10
0.375	10
0.375	10
0.375	10
0.375	10
0.375	10
0.375	10
0.375	10
0.375	10
0.375	10
0.375	10
0.375	10
0.375	10
0.375	10
0.375	10
0.375	10
0.375	10
0.375	10
0.375	10
0.375	10
0.375	10
0.375	10
0.375	10
0.375	10
0.375	10
0.375	10
0.375	10
0.375	10
0.375	10
0.375	10
0.375	10
0.375	10
0.375	10
0.375	10
0.375	10
0.375	10
0.375	10
0.375	10
0.375	10
0.375	10
0.375	10
0.375	10
0.5	7
0.5	7
0.5	7
0.5	8
0.5	7
0.5	7
0.5	8
0.5	8
0.5	7
0.5	7
0.5	7
0.5	8
0.5	8
0.5	8
0.5	8
0.5	8
0.5	7
0.5	7
0.5	7
0.5	8
0.5	7
0.5	7
0.5	8
0.5	8
0.5	8
0.5	8
0.5	8
0.5	8
0.5	8
0.5	8
0.5	8
0.5	8
0.5	7
0.5	7
0.5	7
0.5	8
0.5	7
0.5	7
0.5	8
0.5	8
0.5	7
0.5	7
0.5	7
0.5	8
0.5	8
0.5	8
0.5	8
0.5	8
0.5	8
0.5	8
0.5	8
0.5	8
0.5	8
0.5	8
0.5	8
0.5	8
0.5	8
0.5	8
0.5	8
0.5	8
0.5	8
0.5	8
0.5	8
0.5	8
0.5	7
0.5	7
0.5	7
0.5	8
0.5	7
0.5	7
0.5	8
0.5	8
0.5	7
0.5	7
0.5	7
0.5	8
0.5	8
0.5	8
0.5	8
0.5	8
0.5	7
0.5	7
0.5	7
0.5	8
0.5	7
0.5	7
0.5	8
0.5	8
0.5	8
0.5	8
0.5	8
0.5	8
0.5	8
0.5	8
0.5	8
0.5	8
0.5	8
0.5	8
0.5	8
0.5	8
0.5	8
0.5	8
0.5	8
0.5	8
0.5	8
0.5	8
0.5	8
0.5	8
0.5	8
0.5	8
0.5	8
0.5	8
0.5	8
0.5	8
0.5	8
0.5	8
0.5	8
0.5	8
0.5	8
0.5	8
0.5	8
0.5	8
0.5	8
0.5	8
0.5	8
0.5	8
0.5	8
0.5	8
0.5	8
0.5	8
0.5	8
0.5	8
0.5	8
0.5	8
0.5	8
0.5	8
0.5	8
0.5	8
0.5	8
0.5	8
0.5	8
0.5	8
0.5	8
0.5	8
0.5	8
0.5	8
0.5	8
0.5	8
0.5	8
0.5	8
0.5	8
0.5	8
0.5	8
0.5	8
0.5	8
0.5	8
0.5	8
0.5	8
0.5	8
0.5	8
0.5	8
0.5	8
0.5	8
0.5	8
0.5	8
0.5	8
0.5	8
0.5	8
0.5	8
0.5	8
0.5	8
0.5	8
0.5	8
0.5	8
0.5	8
0.5	8
0.5	8
0.5	8
0.5	8
0.5	8
0.5	8
0.5	8
0.5	8
0.5	8
0.5	8
0.5	8
0.5	8
0.5	8
0.5	8
0.5	8
0.5	8
0.5	8
0.5	8
0.5	8
0.5	8
0.5	8
0.5	8
0.5	8
0.5	8
0.5	8
0.5	8
0.5	8
0.5	8
0.5	8
0.5	8
0.5	8
0.5	8
0.5	8
0.5	8
0.5	8
0.5	8
0.5	8
0.5	8
0.5	8
0.5	8
0.5	8
0.5	8
0.5	8
0.5	8
0.5	8
0.5	8
0.5	8
0.5	8
0.5	8
0.5	8
0.5	8
0.5	8
0.5	8
0.5	8
0.5	8
0.5	8
0.5	8
0.5	8
0.5	8
0.5	8
0.5	8
0.5	8
0.5	8
0.5	8
0.5	8
0.5	8
0.5	8
0.5	8
0.5	8
0.5	8
0.5	8
0.5	8
0.5	8
0.5	8
0.5	8
0.5	8
0.5	8
0.5	8
0.5	8
0.5	8
0.5	8
0.875	2
0.8125	3
0.75	4
0.0	15
0.75	4
0.75	4
0.0625	14
0.0625	15
0.75	4
0.6875	5
0.6875	5
0.0	15
0.125	13
0.125	13
0.125	14
0.125	14
0.75	4
0.6875	5
0.625	6
0.0	15
0.6875	5
0.6875	5
0.0625	14
0.0625	15
0.1875	12
0.1875	12
0.1875	12
0.1875	13
0.1875	13
0.1875	13
0.1875	13
0.1875	13
0.75	4
0.6875	5
0.625	6
0.0	15
0.625	6
0.625	6
0.0625	14
0.0625	15
0.6875	5
0.625	6
0.625	6
0.0	15
0.125	13
0.125	13
0.125	14
0.125	14
0.25	11
0.25	11
0.25	11
0.25	12
0.25	11
0.25	11
0.25	12
0.25	12
0.25	12
0.25	12
0.25	12
0.25	12
0.25	12
0.25	12
0.25	12
0.25	12
0.75	4
0.6875	5
0.625	6
0.0	15
0.625	6
0.625	6
0.0625	14
0.0625	15
0.625	6
0.5625	7
0.5625	7
0.0	15
0.125	13
0.125	13
0.125	14
0.125	14
0.6875	5
0.625	6
0.5625	7
0.0	15
0.625	6
0.625	6
0.0625	14
0.0625	15
0.1875	12
0.1875	12
0.1875	12
0.1875	13
0.1875	13
0.1875	13
0.1875	13
0.1875	13
0.3125	10
0.3125	10
0.3125	10
0.3125	11
0.3125	10
0.3125	10
0.3125	11
0.3125	11
0.3125	10
0.3125	10
0.3125	10
0.3125	11
0.3125	11
0.3125	11
0.3125	11
0.3125	11
0.3125	11
0.3125	11
0.3125	11
0.3125	11
0.3125	11
0.3125	11
0.3125	11
0.3125	11
0.3125	11
0.3125	11
0.3125	11
0.3125	11
0.3125	11
0.3125	11
0.3125	11
0.3125	11
0.75	4
0.6875	5
0.625	6
0.0	15
0.625	6
0.625	6
0.0625	14
0.0625	15
0.625	6
0.5625	7
0.5625	7
0.0	15
0.125	13
0.125	13
0.125	14
0.125	14
0.625	6
0.5625	7
0.5	8
0.0	15
0.5625	7
0.5625	7
0.0625	14
0.0625	15
0.1875	12
0.1875	12
0.1875	12
0.1875	13
0.1875	13
0.1875	13
0.1875	13
0.1875	13
0.6875	5
0.625	6
0.5625	7
0.0	15
0.5625	7
0.5625	7
0.0625	14
0.0625	15
0.625	6
0.5625	7
0.5625	7
0.0	15
0.125	13
0.125	13
0.125	14
0.125	14
0.25	11
0.25	11
0.25	11
0.25	12
0.25	11
0.25	11
0.25	12
0.25	12
0.25	12
0.25	12
0.25	12
0.25	12
0.25	12
0.25	12
0.25	12
0.25	12
0.375	9
0.375	9
0.375	9
0.375	10
0.375	9
0.375	9
0.375	10
0.375	10
0.375	9
0.375	9
0.375	9
0.375	10
0.375	10
0.375	10
0.375	10
0.375	10
0.375	9
0.375	9
0.375	9
0.375	10
0.375	9
0.375	9
0.375	10
0.375	10
0.375	10
0.375	10
0.375	10
0.375	10
0.375	10
0.375	10
0.375	10
0.375	10
0.375	10
0.375	10
0.375	10
0.375	10
0.375	10
0.375	10
0.375	10
0.375	10
0.375	10
0.375	10
0.375	10
0.375	10
0.375	10
0.375	10
0.375	10
0.375	10
0.375	10
0.375	10
0.375	10
0.375	10
0.375	10
0.375	10
0.375	10
0.375	10
0.375	10
0.375	10
0.375	10
0.375	10
0.375	10
0.375	10
0.375	10
0.375	10
0.8125	3
0.75	4
0.6875	5
0.0	15
0.6875	5
0.6875	5
0.0625	14
0.0625	15
0.6875	5
0.625	6
0.625	6
0.0	15
0.125	13
0.125	13
0.125	14
0.125	14
0.6875	5
0.625	6
0.5625	7
0.0	15
0.625	6
0.625	6
0.0625	14
0.0625	15
0.1875	12
0.1875	12
0.1875	12
0.1875	13
0.1875	13
0.1875	13
0.1875	13
0.1875	13
0.6875	5
0.625	6
0.5625	7
0.0	15
0.5625	7
0.5625	7
0.0625	14
0.0625	15
0.625	6
0.5625	7
0.5625	7
0.0	15
0.125	13
0.125	13
0.125	14
0.125	14
0.25	11
0.25	11
0.25	11
0.25	12
0.25	11
0.25	11
0.25	12
0.25	12
0.25	12
0.25	12
0.25	12
0.25	12
0.25	12
0.25	12
0.25	12
0.25	12
0.75	4
0.6875	5
0.625	6
0.0	15
0.625	6
0.625	6
0.0625	14
0.0625	15
0.625	6
0.5625	7
0.5625	7
0.0	15
0.125	13
0.125	13
0.125	14
0.125	14
0.6875	5
0.625	6
0.5625	7
0.0	15
0.625	6
0.625	6
0.0625	14
0.0625	15
0.1875	12
0.1875	12
0.1875	12
0.1875	13
0.1875	13
0.1875	13
0.1875	13
0.1875	13
0.3125	10
0.3125	10
0.3125	10
0.3125	11
0.3125	10
0.3125	10
0.3125	11
0.3125	11
0.3125	10
0.3125	10
0.3125	10
0.3125	11
0.3125	11
0.3125	11
0.3125	11
0.3125	11
0.3125	11
0.3125	11
0.3125	11
0.3125	11
0.3125	11
0.3125	11
0.3125	11
0.3125	11
0.3125	11
0.3125	11
0.3125	11
0.3125	11
0.3125	11
0.3125	11
0.3125	11
0.3125	11
0.4375	8
0.4375	8
0.4375	8
0.4375	9
0.4375	8
0.4375	8
0.4375	9
0.4375	9
0.4375	8
0.4375	8
0.4375	8
0.4375	9
0.4375	9
0.4375	9
0.4375	9
0.4375	9
0.4375	8
0.4375	8
0.4375	8
0.4375	9
0.4375	8
0.4375	8
0.4375	9
0.4375	9
0.4375	9
0.4375	9
0.4375	9
0.4375	9
0.4375	9
0.4375	9
0.4375	9
0.4375	9
0.4375	8
0.4375	8
0.4375	8
0.4375	9
0.4375	8
0.4375	8
0.4375	9
0.4375	9
0.4375	8
0.4375	8
0.4375	8
0.4375	9
0.4375	9
0.4375	9
0.4375	9
0.4375	9
0.4375	9
0.4375	9
0.4375	9
0.4375	9
0.4375	9
0.4375	9
0.4375	9
0.4375	9
0.4375	9
0.4375	9
0.4375	9
0.4375	9
0.4375	9
0.4375	9
0.4375	9
0.4375	9
0.4375	9
0.4375	9
0.4375	9
0.4375	9
0.4375	9
0.4375	9
0.4375	9
0.4375	9
0.4375	9
0.4375	9
0.4375	9
0.4375	9
0.4375	9
0.4375	9
0.4375	9
0.4375	9
0.4375	9
0.4375	9
0.4375	9
0.4375	9
0.4375	9
0.4375	9
0.4375	9
0.4375	9
0.4375	9
0.4375	9
0.4375	9
0.4375	9
0.4375	9
0.4375	9
0.4375	9
0.4375	9
0.4375	9
0.4375	9
0.4375	9
0.4375	9
0.4375	9
0.4375	9
0.4375	9
0.4375	9
0.4375	9
0.4375	9
0.4375	9
0.4375	9
0.4375	9
0.4375	9
0.4375	9
0.4375	9
0.4375	9
0.4375	9
0.4375	9
0.4375	9
0.4375	9
0.4375	9
0.4375	9
0.4375	9
0.4375	9
0.4375	9
0.4375	9
0.4375	9
0.4375	9
0.4375	9
0.4375	9
0.4375	9
0.5625	6
0.5625	6
0.5625	6
0.5625	7
0.5625	6
0.5625	6
0.5625	7
0.5625	7
0.5625	6
0.5625	6
0.5625	6
0.5625	7
0.5625	7
0.5625	7
0.5625	7
0.5625	7
0.5625	6
0.5625	6
0.5625	6
0.5625	7
0.5625	6
0.5625	6
0.5625	7
0.5625	7
0.5625	7
0.5625	7
0.5625	7
0.5625	7
0.5625	7
0.5625	7
0.5625	7
0.5625	7
0.5625	6
0.5625	6
0.5625	6
0.5625	7
0.5625	6
0.5625	6
0.5625	7
0.5625	7
0.5625	6
0.5625	6
0.5625	6
0.5625	7
0.5625	7
0.5625	7
0.5625	7
0.5625	7
0.5625	7
0.5625	7
0.5625	7
0.5625	7
0.5625	7
0.5625	7
0.5625	7
0.5625	7
0.5625	7
0.5625	7
0.5625	7
0.5625	7
0.5625	7
0.5625	7
0.5625	7
0.5625	7
0.5625	6
0.5625	6
0.5625	6
0.5625	7
0.5625	6
0.5625	6
0.5625	7
0.5625	7
0.5625	6
0.5625	6
0.5625	6
0.5625	7
0.5625	7
0.5625	7
0.5625	7
0.5625	7
0.5625	6
0.5625	6
0.5625	6
0.5625	7
0.5625	6
0.5625	6
0.5625	7
0.5625	7
0.5625	7
0.5625	7
0.5625	7
0.5625	7
0.5625	7
0.5625	7
0.5625	7
0.5625	7
0.5625	7
0.5625	7
0.5625	7
0.5625	7
0.5625	7
0.5625	7
0.5625	7
0.5625	7
0.5625	7
0.5625	7
0.5625	7
0.5625	7
0.5625	7
0.5625	7
0.5625	7
0.5625	7
0.5625	7
0.5625	7
0.5625	7
0.5625	7
0.5625	7
0.5625	7
0.5625	7
0.5625	7
0.5625	7
0.5625	7
0.5625	7
0.5625	7
0.5625	7
0.5625	7
0.5625	7
0.5625	7
0.5625	6
0.5625	6
0.5625	6
0.5625	7
0.5625	6
0.5625	6
0.5625	7
0.5625	7
0.5625	6
0.5625	6
0.5625	6
0.5625	7
0.5625	7
0.5625	7
0.5625	7
0.5625	7
0.5625	6
0.5625	6
0.5625	6
0.5625	7
0.5625	6
0.5625	6
0.5625	7
0.5625	7
0.5625	7
0.5625	7
0.5625	7
0.5625	7
0.5625	7
0.5625	7
0.5625	7
0.5625	7
0.5625	6
0.5625	6
0.5625	6
0.5625	7
0.5625	6
0.5625	6
0.5625	7
0.5625	7
0.5625	6
0.5625	6
0.5625	6
0.5625	7
0.5625	7
0.5625	7
0.5625	7
0.5625	7
0.5625	7
0.5625	7
0.5625	7
0.5625	7
0.5625	7
0.5625	7
0.5625	7
0.5625	7
0.5625	7
0.5625	7
0.5625	7
0.5625	7
0.5625	7
0.5625	7
0.5625	7
0.5625	7
0.5625	7
0.5625	7
0.5625	7
0.5625	7
0.5625	7
0.5625	7
0.5625	7
0.5625	7
0.5625	7
0.5625	7
0.5625	7
0.5625	7
0.5625	7
0.5625	7
0.5625	7
0.5625	7
0.5625	7
0.5625	7
0.5625	7
0.5625	7
0.5625	7
0.5625	7
0.5625	7
0.5625	7
0.5625	7
0.5625	7
0.5625	7
0.5625	7
0.5625	7
0.5625	7
0.5625	7
0.5625	7
0.5625	7
0.5625	7
0.5625	7
0.5625	7
0.5625	7
0.5625	7
0.5625	7
0.5625	7
0.5625	7
0.5625	7
0.5625	7
0.5625	7
0.5625	7
0.5625	7
0.5625	7
0.5625	7
0.5625	7
0.5625	7
0.5625	7
0.5625	7
0.5625	7
0.5625	7
0.5625	7
0.5625	7
0.5625	7
0.5625	7
0.5625	7
0.5625	7
0.5625	7
0.5625	7
0.5625	7
0.5625	7
0.5625	7
0.5625	7
0.5625	7
0.5625	7
0.5625	7
0.5625	7
0.5625	7
0.5625	7
0.5625	7
0.5625	7
0.5625	7
0.5625	7
0.5625	7
0.5625	7
0.5625	7
0.5625	7
0.5625	7
0.5625	7
0.5625	7
0.5625	7
0.5625	7
0.5625	7
0.5625	7
0.5625	7
0.5625	7
0.5625	7
0.5625	7
0.5625	7
0.5625	7
0.5625	7
0.5625	7
0.5625	7
0.5625	7
0.5625	7
0.5625	7
0.5625	7
0.5625	7
0.5625	7
0.5625	7
0.5625	7
0.5625	7
0.5625	7
0.5625	7
0.5625	7
0.5625	7
0.5625	7
0.5625	7
0.5625	7
0.5625	7
0.5625	7
0.5625	7
0.5625	7
0.5625	7
0.5625	7
0.5625	7
0.5625	7
0.5625	7
0.5625	7
0.5625	7
0.5625	7
0.5625	7
0.5625	7
0.5625	7
0.5625	7
0.5625	7
0.5625	7
0.5625	7
0.5625	7
0.5625	7
0.5625	7
0.5625	7
0.5625	7
0.5625	7
0.5625	7
0.5625	7
0.5625	7
0.5625	7
0.5625	7
0.5625	7
0.5625	7
0.5625	7
0.5625	7
0.5625	7
0.5625	7
0.5625	7
0.5625	7
0.5625	7
0.5625	7
0.5625	7
0.5625	7
0.5625	7
0.5625	7
0.5625	7
0.5625	7
0.5625	7
0.5625	7
0.5625	7
0.5625	7
0.5625	7
0.5625	7
0.5625	7
0.5625	7
0.5625	7
0.5625	7
0.5625	7
0.5625	7
0.5625	7
0.5625	7
0.5625	7
0.5625	7
0.5625	7
0.5625	7
0.5625	7
0.5625	7
0.5625	7
0.5625	7
0.5625	7
0.5625	7
0.5625	7
0.5625	7
0.5625	7
0.5625	7
0.5625	7
0.5625	7
0.5625	7
0.5625	7
0.5625	7
0.5625	7
0.5625	7
0.5625	7
0.5625	7
0.5625	7
0.5625	7
0.5625	7
0.5625	7
0.5625	7
0.5625	7
0.5625	7
0.5625	7
0.5625	7
0.5625	7
0.5625	7
0.5625	7
0.5625	7
0.5625	7
0.5625	7
0.5625	7
0.5625	7
0.5625	7
0.5625	7
0.5625	7
0.5625	7
0.5625	7
0.5625	7
0.5625	7
0.5625	7
0.5625	7
0.5625	7
0.5625	7
0.5625	7
0.5625	7
0.5625	7
0.5625	7
0.5625	7
0.5625	7
0.5625	7
0.5625	7
0.5625	7
0.5625	7
0.5625	7
0.5625	7
0.5625	7
0.5625	7
0.5625	7
0.5625	7
0.5625	7
0.5625	7
0.5625	7
0.5625	7
0.5625	7
0.5625	7
0.5625	7
0.5625	7
0.5625	7
0.5625	7
0.5625	7
0.5625	7
0.5625	7
0.5625	7
0.5625	7
0.5625	7
0.5625	7
0.5625	7
0.5625	7
0.5625	7
0.5625	7
0.5625	7
0.5625	7
0.5625	7
0.5625	7
0.5625	7
0.5625	7
0.5625	7
0.5625	7
0.5625	7
0.5625	7
0.5625	7
0.5625	7
0.5625	7
0.5625	7
0.5625	7
0.5625	7
0.5625	7
0.5625	7
0.5625	7
0.5625	7
0.5625	7
0.5625	7
0.5625	7
0.5625	7
0.5625	7
0.5625	7
0.5625	7
0.5625	7
0.5625	7
0.5625	7
0.5625	7
0.5625	7
0.5625	7
0.5625	7
0.5625	7
0.5625	7
0.5625	7
0.5625	7
0.5625	7
0.5625	7
0.5625	7
0.5625	7
0.5625	7
0.5625	7
0.5625	7
0.5625	7
0.5625	7
0.5625	7
0.5625	7
0.5625	7
0.5625	7
0.5625	7
0.5625	7
0.5625	7
0.5625	7
0.5625	7
0.5625	7
0.5625	7
0.5625	7
0.5625	7
0.875	2
0.8125	3
0.75	4
0.0	15
0.75	4
0.75	4
0.0625	14
0.0625	15
0.75	4
0.6875	5
0.6875	5
0.0	15
0.125	13
0.125	13
0.125	14
0.125	14
0.75	4
0.6875	5
0.625	6
0.0	15
0.6875	5
0.6875	5
0.0625	14
0.0625	15
0.1875	12
0.1875	12
0.1875	12
0.1875	13
0.1875	13
0.1875	13
0.1875	13
0.1875	13
0.75	4
0.6875	5
0.625	6
0.0	15
0.625	6
0.625	6
0.0625	14
0.0625	15
0.6875	5
0.625	6
0.625	6
0.0	15
0.125	13
0.125	13
0.125	14
0.125	14
0.25	11
0.25	11
0.25	11
0.25	12
0.25	11
0.25	11
0.25	12
0.25	12
0.25	12
0.25	12
0.25	12
0.25	12
0.25	12
0.25	12
0.25	12
0.25	12
0.75	4
0.6875	5
0.625	6
0.0	15
0.625	6
0.625	6
0.0625	14
0.0625	15
0.625	6
0.5625	7
0.5625	7
0.0	15
0.125	13
0.125	13
0.125	14
0.125	14
0.6875	5
0.625	6
0.5625	7
0.0	15
0.625	6
0.625	6
0.0625	14
0.0625	15
0.1875	12
0.1875	12
0.1875	12
0.1875	13
0.1875	13
0.1875	13
0.1875	13
0.1875	13
0.3125	10
0.3125	10
0.3125	10
0.3125	11
0.3125	10
0.3125	10
0.3125	11
0.3125	11
0.3125	10
0.3125	10
0.3125	10
0.3125	11
0.3125	11
0.3125	11
0.3125	11
0.3125	11
0.3125	11
0.3125	11
0.3125	11
0.3125	11
0.3125	11
0.3125	11
0.3125	11
0.3125	11
0.3125	11
0.3125	11
0.3125	11
0.3125	11
0.3125	11
0.3125	11
0.3125	11
0.3125	11
0.75	4
0.6875	5
0.625	6
0.0	15
0.625	6
0.625	6
0.0625	14
0.0625	15
0.625	6
0.5625	7
0.5625	7
0.0	15
0.125	13
0.125	13
0.125	14
0.125	14
0.625	6
0.5625	7
0.5	8
0.0	15
0.5625	7
0.5625	7
0.0625	14
0.0625	15
0.1875	12
0.1875	12
0.1875	12
0.1875	13
0.1875	13
0.1875	13
0.1875	13
0.1875	13
0.6875	5
0.625	6
0.5625	7
0.0	15
0.5625	7
0.5625	7
0.0625	14
0.0625	15
0.625	6
0.5625	7
0.5625	7
0.0	15
0.125	13
0.125	13
0.125	14
0.125	14
0.25	11
0.25	11
0.25	11
0.25	12
0.25	11
0.25	11
0.25	12
0.25	12
0.25	12
0.25	12
0.25	12
0.25	12
0.25	12
0.25	12
0.25	12
0.25	12
0.375	9
0.375	9
0.375	9
0.375	10
0.375	9
0.375	9
0.375	10
0.375	10
0.375	9
0.375	9
0.375	9
0.375	10
0.375	10
0.375	10
0.375	10
0.375	10
0.375	9
0.375	9
0.375	9
0.375	10
0.375	9
0.375	9
0.375	10
0.375	10
0.375	10
0.375	10
0.375	10
0.375	10
0.375	10
0.375	10
0.375	10
0.375	10
0.375	10
0.375	10
0.375	10
0.375	10
0.375	10
0.375	10
0.375	10
0.375	10
0.375	10
0.375	10
0.375	10
0.375	10
0.375	10
0.375	10
0.375	10
0.375	10
0.375	10
0.375	10
0.375	10
0.375	10
0.375	10
0.375	10
0.375	10
0.375	10
0.375	10
0.375	10
0.375	10
0.375	10
0.375	10
0.375	10
0.375	10
0.375	10
0.75	4
0.6875	5
0.625	6
0.0	15
0.625	6
0.625	6
0.0625	14
0.0625	15
0.625	6
0.5625	7
0.5625	7
0.0	15
0.125	13
0.125	13
0.125	14
0.125	14
0.625	6
0.5625	7
0.5	8
0.0	15
0.5625	7
0.5625	7
0.0625	14
0.0625	15
0.1875	12
0.1875	12
0.1875	12
0.1875	13
0.1875	13
0.1875	13
0.1875	13
0.1875	13
0.625	6
0.5625	7
0.5	8
0.0	15
0.5	8
0.5	8
0.0625	14
0.0625	15
0.5625	7
0.5	8
0.5	8
0.0	15
0.125	13
0.125	13
0.125	14
0.125	14
0.25	11
0.25	11
0.25	11
0.25	12
0.25	11
0.25	11
0.25	12
0.25	12
0.25	12
0.25	12
0.25	12
0.25	12
0.25	12
0.25	12
0.25	12
0.25	12
0.6875	5
0.625	6
0.5625	7
0.0	15
0.5625	7
0.5625	7
0.0625	14
0.0625	15
0.5625	7
0.5	8
0.5	8
0.0	15
0.125	13
0.125	13
0.125	14
0.125	14
0.625	6
0.5625	7
0.5	8
0.0	15
0.5625	7
0.5625	7
0.0625	14
0.0625	15
0.1875	12
0.1875	12
0.1875	12
0.1875	13
0.1875	13
0.1875	13
0.1875	13
0.1875	13
0.3125	10
0.3125	10
0.3125	10
0.3125	11
0.3125	10
0.3125	10
0.3125	11
0.3125	11
0.3125	10
0.3125	10
0.3125	10
0.3125	11
0.3125	11
0.3125	11
0.3125	11
0.3125	11
0.3125	11
0.3125	11
0.3125	11
0.3125	11
0.3125	11
0.3125	11
0.3125	11
0.3125	11
0.3125	11
0.3125	11
0.3125	11
0.3125	11
0.3125	11
0.3125	11
0.3125	11
0.3125	11
0.4375	8
0.4375	8
0.4375	8
0.4375	9
0.4375	8
0.4375	8
0.4375	9
0.4375	9
0.4375	8
0.4375	8
0.4375	8
0.4375	9
0.4375	9
0.4375	9
0.4375	9
0.4375	9
0.4375	8
0.4375	8
0.4375	8
0.4375	9
0.4375	8
0.4375	8
0.4375	9
0.4375	9
0.4375	9
0.4375	9
0.4375	9
0.4375	9
0.4375	9
0.4375	9
0.4375	9
0.4375	9
0.4375	8
0.4375	8
0.4375	8
0.4375	9
0.4375	8
0.4375	8
0.4375	9
0.4375	9
0.4375	8
0.4375	8
0.4375	8
0.4375	9
0.4375	9
0.4375	9
0.4375	9
0.4375	9
0.4375	9
0.4375	9
0.4375	9
0.4375	9
0.4375	9
0.4375	9
0.4375	9
0.4375	9
0.4375	9
0.4375	9
0.4375	9
0.4375	9
0.4375	9
0.4375	9
0.4375	9
0.4375	9
0.4375	9
0.4375	9
0.4375	9
0.4375	9
0.4375	9
0.4375	9
0.4375	9
0.4375	9
0.4375	9
0.4375	9
0.4375	9
0.4375	9
0.4375	9
0.4375	9
0.4375	9
0.4375	9
0.4375	9
0.4375	9
0.4375	9
0.4375	9
0.4375	9
0.4375	9
0.4375	9
0.4375	9
0.4375	9
0.4375	9
0.4375	9
0.4375	9
0.4375	9
0.4375	9
0.4375	9
0.4375	9
0.4375	9
0.4375	9
0.4375	9
0.4375	9
0.4375	9
0.4375	9
0.4375	9
0.4375	9
0.4375	9
0.4375	9
0.4375	9
0.4375	9
0.4375	9
0.4375	9
0.4375	9
0.4375	9
0.4375	9
0.4375	9
0.4375	9
0.4375	9
0.4375	9
0.4375	9
0.4375	9
0.4375	9
0.4375	9
0.4375	9
0.4375	9
0.4375	9
0.4375	9
0.4375	9
0.4375	9
0.4375	9
0.8125	3
0.75	4
0.6875	5
0.0	15
0.6875	5
0.6875	5
0.0625	14
0.0625	15
0.6875	5
0.625	6
0.625	6
0.0	15
0.125	13
0.125	13
0.125	14
0.125	14
0.6875	5
0.625	6
0.5625	7
0.0	15
0.625	6
0.625	6
0.0625	14
0.0625	15
0.1875	12
0.1875	12
0.1875	12
0.1875	13
0.1875	13
0.1875	13
0.1875	13
0.1875	13
0.6875	5
0.625	6
0.5625	7
0.0	15
0.5625	7
0.5625	7
0.0625	14
0.0625	15
0.625	6
0.5625	7
0.5625	7
0.0	15
0.125	13
0.125	13
0.125	14
0.125	14
0.25	11
0.25	11
0.25	11
0.25	12
0.25	11
0.25	11
0.25	12
0.25	12
0.25	12
0.25	12
0.25	12
0.25	12
0.25	12
0.25	12
0.25	12
0.25	12
0.6875	5
0.625	6
0.5625	7
0.0	15
0.5625	7
0.5625	7
0.0625	14
0.0625	15
0.5625	7
0.5	8
0.5	8
0.0	15
0.125	13
0.125	13
0.125	14
0.125	14
0.625	6
0.5625	7
0.5	8
0.0	15
0.5625	7
0.5625	7
0.0625	14
0.0625	15
0.1875	12
0.1875	12
0.1875	12
0.1875	13
0.1875	13
0.1875	13
0.1875	13
0.1875	13
0.3125	10
0.3125	10
0.3125	10
0.3125	11
0.3125	10
0.3125	10
0.3125	11
0.3125	11
0.3125	10
0.3125	10
0.3125	10
0.3125	11
0.3125	11
0.3125	11
0.3125	11
0.3125	11
0.3125	11
0.3125	11
0.3125	11
0.3125	11
0.3125	11
0.3125	11
0.3125	11
0.3125	11
0.3125	11
0.3125	11
0.3125	11
0.3125	11
0.3125	11
0.3125	11
0.3125	11
0.3125	11
0.75	4
0.6875	5
0.625	6
0.0	15
0.625	6
0.625	6
0.0625	14
0.0625	15
0.625	6
0.5625	7
0.5625	7
0.0	15
0.125	13
0.125	13
0.125	14
0.125	14
0.625	6
0.5625	7
0.5	8
0.0	15
0.5625	7
0.5625	7
0.0625	14
0.0625	15
0.1875	12
0.1875	12
0.1875	12
0.1875	13
0.1875	13
0.1875	13
0.1875	13
0.1875	13
0.6875	5
0.625	6
0.5625	7
0.0	15
0.5625	7
0.5625	7
0.0625	14
0.0625	15
0.625	6
0.5625	7
0.5625	7
0.0	15
0.125	13
0.125	13
0.125	14
0.125	14
0.25	11
0.25	11
0.25	11
0.25	12
0.25	11
0.25	11
0.25	12
0.25	12
0.25	12
0.25	12
0.25	12
0.25	12
0.25	12
0.25	12
0.25	12
0.25	12
0.375	9
0.375	9
0.375	9
0.375	10
0.375	9
0.375	9
0.375	10
0.375	10
0.375	9
0.375	9
0.375	9
0.375	10
0.375	10
0.375	10
0.375	10
0.375	10
0.375	9
0.375	9
0.375	9
0.375	10
0.375	9
0.375	9
0.375	10
0.375	10
0.375	10
0.375	10
0.375	10
0.375	10
0.375	10
0.375	10
0.375	10
0.375	10
0.375	10
0.375	10
0.375	10
0.375	10
0.375	10
0.375	10
0.375	10
0.375	10
0.375	10
0.375	10
0.375	10
0.375	10
0.375	10
0.375	10
0.375	10
0.375	10
0.375	10
0.375	10
0.375	10
0.375	10
0.375	10
0.375	10
0.375	10
0.375	10
0.375	10
0.375	10
0.375	10
0.375	10
0.375	10
0.375	10
0.375	10
0.375	10
0.5	7
0.5	7
0.5	7
0.5	8
0.5	7
0.5	7
0.5	8
0.5	8
0.5	7
0.5	7
0.5	7
0.5	8
0.5	8
0.5	8
0.5	8
0.5	8
0.5	7
0.5	7
0.5	7
0.5	8
0.5	7
0.5	7
0.5	8
0.5	8
0.5	8
0.5	8
0.5	8
0.5	8
0.5	8
0.5	8
0.5	8
0.5	8
0.5	7
0.5	7
0.5	7
0.5	8
0.5	7
0.5	7
0.5	8
0.5	8
0.5	7
0.5	7
0.5	7
0.5	8
0.5	8
0.5	8
0.5	8
0.5	8
0.5	8
0.5	8
0.5	8
0.5	8
0.5	8
0.5	8
0.5	8
0.5	8
0.5	8
0.5	8
0.5	8
0.5	8
0.5	8
0.5	8
0.5	8
0.5	8
0.5	7
0.5	7
0.5	7
0.5	8
0.5	7
0.5	7
0.5	8
0.5	8
0.5	7
0.5	7
0.5	7
0.5	8
0.5	8
0.5	8
0.5	8
0.5	8
0.5	7
0.5	7
0.5	7
0.5	8
0.5	7
0.5	7
0.5	8
0.5	8
0.5	8
0.5	8
0.5	8
0.5	8
0.5	8
0.5	8
0.5	8
0.5	8
0.5	8
0.5	8
0.5	8
0.5	8
0.5	8
0.5	8
0.5	8
0.5	8
0.5	8
0.5	8
0.5	8
0.5	8
0.5	8
0.5	8
0.5	8
0.5	8
0.5	8
0.5	8
0.5	8
0.5	8
0.5	8
0.5	8
0.5	8
0.5	8
0.5	8
0.5	8
0.5	8
0.5	8
0.5	8
0.5	8
0.5	8
0.5	8
0.5	8
0.5	8
0.5	8
0.5	8
0.5	8
0.5	8
0.5	8
0.5	8
0.5	8
0.5	8
0.5	8
0.5	8
0.5	8
0.5	8
0.5	8
0.5	8
0.5	8
0.5	8
0.5	8
0.5	8
0.5	8
0.5	8
0.5	8
0.5	8
0.5	8
0.5	8
0.5	8
0.5	8
0.5	8
0.5	8
0.5	8
0.5	8
0.5	8
0.5	8
0.5	8
0.5	8
0.5	8
0.5	8
0.5	8
0.5	8
0.5	8
0.5	8
0.5	8
0.5	8
0.5	8
0.5	8
0.5	8
0.5	8
0.5	8
0.5	8
0.5	8
0.5	8
0.5	8
0.5	8
0.5	8
0.5	8
0.5	8
0.5	8
0.5	8
0.5	8
0.5	8
0.5	8
0.5	8
0.5	8
0.5	8
0.5	8
0.5	8
0.5	8
0.5	8
0.5	8
0.5	8
0.5	8
0.5	8
0.5	8
0.5	8
0.5	8
0.5	8
0.5	8
0.5	8
0.5	8
0.5	8
0.5	8
0.5	8
0.5	8
0.5	8
0.5	8
0.5	8
0.5	8
0.5	8
0.5	8
0.5	8
0.5	8
0.5	8
0.5	8
0.5	8
0.5	8
0.5	8
0.5	8
0.5	8
0.5	8
0.5	8
0.5	8
0.5	8
0.5	8
0.5	8
0.5	8
0.5	8
0.5	8
0.5	8
0.5	8
0.5	8
0.5	8
0.5	8
0.5	8
0.5	8
0.5	8
0.5	8
0.5	8
0.5	8
0.5	8
0.5	8
0.5	8
0.5	8
0.5	8
0.5	8
0.5	8
0.5	8
0.5	8
0.625	5
0.625	5
0.625	5
0.625	6
0.625	5
0.625	5
0.625	6
0.625	6
0.625	5
0.625	5
0.625	5
0.625	6
0.625	6
0.625	6
0.625	6
0.625	6
0.625	5
0.625	5
0.625	5
0.625	6
0.625	5
0.625	5
0.625	6
0.625	6
0.625	6
0.625	6
0.625	6
0.625	6
0.625	6
0.625	6
0.625	6
0.625	6
0.625	5
0.625	5
0.625	5
0.625	6
0.625	5
0.625	5
0.625	6
0.625	6
0.625	5
0.625	5
0.625	5
0.625	6
0.625	6
0.625	6
0.625	6
0.625	6
0.625	6
0.625	6
0.625	6
0.625	6
0.625	6
0.625	6
0.625	6
0.625	6
0.625	6
0.625	6
0.625	6
0.625	6
0.625	6
0.625	6
0.625	6
0.625	6
0.625	5
0.625	5
0.625	5
0.625	6
0.625	5
0.625	5
0.625	6
0.625	6
0.625	5
0.625	5
0.625	5
0.625	6
0.625	6
0.625	6
0.625	6
0.625	6
0.625	5
0.625	5
0.625	5
0.625	6
0.625	5
0.625	5
0.625	6
0.625	6
0.625	6
0.625	6
0.625	6
0.625	6
0.625	6
0.625	6
0.625	6
0.625	6
0.625	6
0.625	6
0.625	6
0.625	6
0.625	6
0.625	6
0.625	6
0.625	6
0.625	6
0.625	6
0.625	6
0.625	6
0.625	6
0.625	6
0.625	6
0.625	6
0.625	6
0.625	6
0.625	6
0.625	6
0.625	6
0.625	6
0.625	6
0.625	6
0.625	6
0.625	6
0.625	6
0.625	6
0.625	6
0.625	6
0.625	6
0.625	6
0.625	5
0.625	5
0.625	5
0.625	6
0.625	5
0.625	5
0.625	6
0.625	6
0.625	5
0.625	5
0.625	5
0.625	6
0.625	6
0.625	6
0.625	6
0.625	6
0.625	5
0.625	5
0.625	5
0.625	6
0.625	5
0.625	5
0.625	6
0.625	6
0.625	6
0.625	6
0.625	6
0.625	6
0.625	6
0.625	6
0.625	6
0.625	6
0.625	5
0.625	5
0.625	5
0.625	6
0.625	5
0.625	5
0.625	6
0.625	6
0.625	5
0.625	5
0.625	5
0.625	6
0.625	6
0.625	6
0.625	6
0.625	6
0.625	6
0.625	6
0.625	6
0.625	6
0.625	6
0.625	6
0.625	6
0.625	6
0.625	6
0.625	6
0.625	6
0.625	6
0.625	6
0.625	6
0.625	6
0.625	6
0.625	6
0.625	6
0.625	6
0.625	6
0.625	6
0.625	6
0.625	6
0.625	6
0.625	6
0.625	6
0.625	6
0.625	6
0.625	6
0.625	6
0.625	6
0.625	6
0.625	6
0.625	6
0.625	6
0.625	6
0.625	6
0.625	6
0.625	6
0.625	6
0.625	6
0.625	6
0.625	6
0.625	6
0.625	6
0.625	6
0.625	6
0.625	6
0.625	6
0.625	6
0.625	6
0.625	6
0.625	6
0.625	6
0.625	6
0.625	6
0.625	6
0.625	6
0.625	6
0.625	6
0.625	6
0.625	6
0.625	6
0.625	6
0.625	6
0.625	6
0.625	6
0.625	6
0.625	6
0.625	6
0.625	6
0.625	6
0.625	6
0.625	6
0.625	6
0.625	6
0.625	6
0.625	6
0.625	6
0.625	6
0.625	5
0.625	5
0.625	5
0.625	6
0.625	5
0.625	5
0.625	6
0.625	6
0.625	5
0.625	5
0.625	5
0.625	6
0.625	6
0.625	6
0.625	6
0.625	6
0.625	5
0.625	5
0.625	5
0.625	6
0.625	5
0.625	5
0.625	6
0.625	6
0.625	6
0.625	6
0.625	6
0.625	6
0.625	6
0.625	6
0.625	6
0.625	6
0.625	5
0.625	5
0.625	5
0.625	6
0.625	5
0.625	5
0.625	6
0.625	6
0.625	5
0.625	5
0.625	5
0.625	6
0.625	6
0.625	6
0.625	6
0.625	6
0.625	6
0.625	6
0.625	6
0.625	6
0.625	6
0.625	6
0.625	6
0.625	6
0.625	6
0.625	6
0.625	6
0.625	6
0.625	6
0.625	6
0.625	6
0.625	6
0.625	5
0.625	5
0.625	5
0.625	6
0.625	5
0.625	5
0.625	6
0.625	6
0.625	5
0.625	5
0.625	5
0.625	6
0.625	6
0.625	6
0.625	6
0.625	6
0.625	5
0.625	5
0.625	5
0.625	6
0.625	5
0.625	5
0.625	6
0.625	6
0.625	6
0.625	6
0.625	6
0.625	6
0.625	6
0.625	6
0.625	6
0.625	6
0.625	6
0.625	6
0.625	6
0.625	6
0.625	6
0.625	6
0.625	6
0.625	6
0.625	6
0.625	6
0.625	6
0.625	6
0.625	6
0.625	6
0.625	6
0.625	6
0.625	6
0.625	6
0.625	6
0.625	6
0.625	6
0.625	6
0.625	6
0.625	6
0.625	6
0.625	6
0.625	6
0.625	6
0.625	6
0.625	6
0.625	6
0.625	6
0.625	6
0.625	6
0.625	6
0.625	6
0.625	6
0.625	6
0.625	6
0.625	6
0.625	6
0.625	6
0.625	6
0.625	6
0.625	6
0.625	6
0.625	6
0.625	6
0.625	6
0.625	6
0.625	6
0.625	6
0.625	6
0.625	6
0.625	6
0.625	6
0.625	6
0.625	6
0.625	6
0.625	6
0.625	6
0.625	6
0.625	6
0.625	6
0.625	6
0.625	6
0.625	6
0.625	6
0.625	6
0.625	6
0.625	6
0.625	6
0.625	6
0.625	6
0.625	6
0.625	6
0.625	6
0.625	6
0.625	6
0.625	6
0.625	6
0.625	6
0.625	6
0.625	6
0.625	6
0.625	6
0.625	6
0.625	6
0.625	6
0.625	6
0.625	6
0.625	6
0.625	6
0.625	6
0.625	6
0.625	6
0.625	6
0.625	6
0.625	6
0.625	6
0.625	6
0.625	6
0.625	6
0.625	6
0.625	6
0.625	6
0.625	6
0.625	6
0.625	6
0.625	6
0.625	6
0.625	6
0.625	6
0.625	6
0.625	6
0.625	6
0.625	6
0.625	6
0.625	6
0.625	6
0.625	6
0.625	6
0.625	6
0.625	6
0.625	6
0.625	6
0.625	6
0.625	6
0.625	6
0.625	6
0.625	6
0.625	6
0.625	6
0.625	6
0.625	6
0.625	6
0.625	6
0.625	6
0.625	6
0.625	6
0.625	6
0.625	6
0.625	6
0.625	6
0.625	6
0.625	6
0.625	6
0.625	6
0.625	6
0.625	6
0.625	6
0.625	6
0.625	6
0.625	6
0.625	6
0.625	6
0.625	6
0.625	6
0.625	6
0.625	6
0.625	6
0.625	6
0.625	6
0.625	6
0.625	6
0.625	6
0.625	6
0.625	6
0.625	6
0.625	6
0.625	6
0.625	6
0.625	6
0.625	6
0.625	6
0.625	6
0.625	6
0.625	6
0.625	6
0.625	6
0.625	6
0.625	6
0.625	6
0.625	6
0.625	6
0.625	6
0.625	6
0.625	6
0.625	6
0.625	6
0.625	6
0.625	6
0.625	6
0.625	6
0.625	6
0.625	6
0.625	6
0.625	6
0.625	6
0.625	6
0.625	6
0.625	6
0.625	6
0.625	6
0.625	6
0.625	6
0.625	6
0.625	6
0.625	6
0.625	6
0.625	6
0.625	6
0.625	6
0.625	6
0.625	6
0.625	6
0.625	6
0.625	6
0.625	6
0.625	6
0.625	6
0.625	6
0.625	6
0.625	6
0.625	6
0.625	6
0.625	6
0.625	6
0.625	6
0.625	6
0.625	6
0.625	6
0.625	6
0.625	6
0.625	6
0.625	6
0.625	6
0.625	6
0.625	6
0.625	6
0.625	6
0.625	6
0.625	6
0.625	6
0.625	6
0.625	6
0.625	6
0.625	6
0.625	6
0.625	6
0.625	6
0.625	6
0.625	6
0.625	6
0.625	6
0.625	6
0.625	6
0.625	6
0.625	6
0.625	6
0.625	6
0.625	6
0.625	6
0.625	6
0.625	6
0.625	6
0.625	6
0.625	6
0.625	6
0.625	6
0.625	6
0.625	6
0.625	6
0.625	6
0.625	6
0.625	6
0.625	6
0.625	6
0.625	6
0.625	6
0.625	6
0.625	6
0.625	6
0.625	6
0.625	6
0.625	6
0.625	6
0.625	6
0.625	6
0.625	6
0.625	6
0.625	6
0.625	6
0.625	6
0.625	6
0.625	6
0.625	6
0.625	6
0.625	6
0.625	6
0.625	6
0.625	6
0.625	6
0.625	6
0.625	6
0.625	6
0.625	6
0.625	6
0.625	6
0.625	6
0.625	6
0.625	6
0.625	6
0.625	6
0.625	6
0.625	6
0.625	6
0.625	6
0.625	6
0.625	6
0.625	6
0.625	6
0.625	6
0.625	6
0.625	6
0.625	6
0.625	6
0.625	6
0.625	6
0.625	6
0.625	6
0.625	6
0.625	6
0.625	6
0.625	6
0.625	6
0.625	6
0.625	6
0.625	6
0.625	6
0.625	6
0.625	6
0.625	6
0.625	6
0.625	6
0.625	6
0.625	6
0.625	6
0.625	6
0.625	6
0.625	6
0.625	6
0.625	6
0.625	6
0.625	6
0.625	6
0.625	6
0.625	6
0.625	6
0.625	6
0.625	6
0.625	6
0.625	6
0.625	6
0.625	6
0.625	6
0.625	6
0.625	6
0.625	6
0.625	6
0.625	6
0.625	6
0.625	6
0.625	6
0.625	6
0.625	6
0.625	6
0.625	6
0.625	6
0.625	6
0.625	6
0.625	6
0.625	6
0.625	6
0.625	6
0.625	6
0.625	6
0.625	6
0.625	6
0.625	6
0.625	6
0.625	6
0.625	6
0.625	6
0.625	6
0.625	6
0.625	6
0.625	6
0.625	6
0.625	6
0.625	6
0.625	6
0.625	6
0.625	6
0.625	6
0.625	6
0.625	6
0.625	6
0.625	6
0.625	6
0.625	6
0.625	6
0.625	6
0.625	6
0.625	6
0.625	6
0.625	6
0.625	6
0.625	6
0.625	6
0.625	6
0.625	6
0.625	6
0.625	6
0.625	6
0.625	6
0.625	6
0.625	6
0.625	6
0.625	6
0.625	6
0.625	6
0.625	6
0.625	6
0.625	6
0.625	6
0.625	6
0.625	6
0.625	6
0.625	6
0.625	6
0.625	6
0.625	6
0.625	6
0.625	6
0.625	6
0.625	6
0.625	6
0.625	6
0.625	6
0.625	6
0.625	6
0.625	6
0.625	6
0.625	6
0.625	6
0.625	6
0.625	6
0.625	6
0.625	6
0.625	6
0.625	6
0.625	6
0.625	6
0.625	6
0.625	6
0.625	6
0.625	6
0.625	6
0.625	6
0.625	6
0.625	6
0.625	6
0.625	6
0.625	6
0.625	6
0.625	6
0.625	6
0.625	6
0.625	6
0.625	6
0.625	6
0.625	6
0.625	6
0.625	6
0.625	6
0.625	6
0.625	6
0.625	6
0.625	6
0.625	6
0.625	6
0.625	6
0.625	6
0.625	6
0.625	6
0.625	6
0.625	6
0.625	6
0.625	6
0.625	6
0.625	6
0.625	6
0.625	6
0.625	6
0.625	6
0.625	6
0.625	6
0.625	6
0.625	6
0.625	6
0.625	6
0.625	6
0.625	6
0.625	6
0.625	6
0.625	6
0.625	6
0.625	6
0.625	6
0.625	6
0.625	6
0.625	6
0.625	6
0.625	6
0.625	6
0.625	6
0.625	6
0.625	6
0.625	6
0.625	6
0.625	6
0.625	6
0.625	6
0.625	6
0.625	6
0.625	6
0.625	6
0.625	6
0.625	6
0.625	6
0.625	6
0.625	6
0.625	6
0.625	6
0.625	6
0.625	6
0.625	6
0.625	6
0.625	6
0.625	6
0.625	6
0.625	6
0.625	6
0.625	6
0.625	6
0.625	6
0.625	6
0.625	6
0.625	6
0.625	6
0.625	6
0.625	6
0.625	6
0.625	6
0.625	6
0.625	6
0.625	6
0.625	6
0.625	6
0.625	6
0.625	6
0.625	6
0.625	6
0.625	6
0.625	6
0.625	6
0.625	6
0.625	6
0.625	6
0.625	6
0.625	6
0.625	6
0.625	6
0.625	6
0.625	6
0.625	6
0.625	6
0.625	6
0.625	6
0.625	6
0.625	6
0.625	6
0.625	6
0.625	6
0.625	6
0.625	6
0.625	6
0.625	6
0.625	6
0.625	6
0.625	6
0.625	6
0.625	6
0.625	6
0.625	6
0.625	6
0.625	6
0.625	6
0.625	6
0.625	6
0.625	6
0.625	6
0.625	6
0.625	6
0.625	6
0.625	6
0.625	6
0.625	6
0.625	6
0.625	6
0.625	6
0.625	6
0.625	6
0.625	6
0.625	6
0.625	6
0.625	6
0.625	6
0.625	6
0.625	6
0.625	6
0.625	6
0.625	6
0.625	6
0.625	6
0.625	6
0.625	6
0.625	6
0.625	6
0.625	6
0.625	6
0.625	6
0.625	6
0.625	6
0.625	6
0.625	6
0.625	6
0.625	6
0.625	6
0.625	6
0.625	6
0.625	6
0.625	6
0.625	6
0.625	6
0.625	6
0.625	6
0.625	6
0.625	6
0.625	6
0.625	6
0.625	6
0.625	6
0.625	6
0.625	6
0.625	6
0.625	6
0.625	6
0.625	6
0.625	6
0.625	6
0.875	2
0.8125	3
0.75	4
0.0	15
0.75	4
0.75	4
0.0625	14
0.0625	15
0.75	4
0.6875	5
0.6875	5
0.0	15
0.125	13
0.125	13
0.125	14
0.125	14
0.75	4
0.6875	5
0.625	6
0.0	15
0.6875	5
0.6875	5
0.0625	14
0.0625	15
0.1875	12
0.1875	12
0.1875	12
0.1875	13
0.1875	13
0.1875	13
0.1875	13
0.1875	13
0.75	4
0.6875	5
0.625	6
0.0	15
0.625	6
0.625	6
0.0625	14
0.0625	15
0.6875	5
0.625	6
0.625	6
0.0	15
0.125	13
0.125	13
0.125	14
0.125	14
0.25	11
0.25	11
0.25	11
0.25	12
0.25	11
0.25	11
0.25	12
0.25	12
0.25	12
0.25	12
0.25	12
0.25	12
0.25	12
0.25	12
0.25	12
0.25	12
0.75	4
0.6875	5
0.625	6
0.0	15
0.625	6
0.625	6
0.0625	14
0.0625	15
0.625	6
0.5625	7
0.5625	7
0.0	15
0.125	13
0.125	13
0.125	14
0.125	14
0.6875	5
0.625	6
0.5625	7
0.0	15
0.625	6
0.625	6
0.0625	14
0.0625	15
0.1875	12
0.1875	12
0.1875	12
0.1875	13
0.1875	13
0.1875	13
0.1875	13
0.1875	13
0.3125	10
0.3125	10
0.3125	10
0.3125	11
0.3125	10
0.3125	10
0.3125	11
0.3125	11
0.3125	10
0.3125	10
0.3125	10
0.3125	11
0.3125	11
0.3125	11
0.3125	11
0.3125	11
0.3125	11
0.3125	11
0.3125	11
0.3125	11
0.3125	11
0.3125	11
0.3125	11
0.3125	11
0.3125	11
0.3125	11
0.3125	11
0.3125	11
0.3125	11
0.3125	11
0.3125	11
0.3125	11
0.75	4
0.6875	5
0.625	6
0.0	15
0.625	6
0.625	6
0.0625	14
0.0625	15
0.625	6
0.5625	7
0.5625	7
0.0	15
0.125	13
0.125	13
0.125	14
0.125	14
0.625	6
0.5625	7
0.5	8
0.0	15
0.5625	7
0.5625	7
0.0625	14
0.0625	15
0.1875	12
0.1875	12
0.1875	12
0.1875	13
0.1875	13
0.1875	13
0.1875	13
0.1875	13
0.6875	5
0.625	6
0.5625	7
0.0	15
0.5625	7
0.5625	7
0.0625	14
0.0625	15
0.625	6
0.5625	7
0.5625	7
0.0	15
0.125	13
0.125	13
0.125	14
0.125	14
0.25	11
0.25	11
0.25	11
0.25	12
0.25	11
0.25	11
0.25	12
0.25	12
0.25	12
0.25	12
0.25	12
0.25	12
0.25	12
0.25	12
0.25	12
0.25	12
0.375	9
0.375	9
0.375	9
0.375	10
0.375	9
0.375	9
0.375	10
0.375	10
0.375	9
0.375	9
0.375	9
0.375	10
0.375	10
0.375	10
0.375	10
0.375	10
0.375	9
0.375	9
0.375	9
0.375	10
0.375	9
0.375	9
0.375	10
0.375	10
0.375	10
0.375	10
0.375	10
0.375	10
0.375	10
0.375	10
0.375	10
0.375	10
0.375	10
0.375	10
0.375	10
0.375	10
0.375	10
0.375	10
0.375	10
0.375	10
0.375	10
0.375	10
0.375	10
0.375	10
0.375	10
0.375	10
0.375	10
0.375	10
0.375	10
0.375	10
0.375	10
0.375	10
0.375	10
0.375	10
0.375	10
0.375	10
0.375	10
0.375	10
0.375	10
0.375	10
0.375	10
0.375	10
0.375	10
0.375	10
0.75	4
0.6875	5
0.625	6
0.0	15
0.625	6
0.625	6
0.0625	14
0.0625	15
0.625	6
0.5625	7
0.5625	7
0.0	15
0.125	13
0.125	13
0.125	14
0.125	14
0.625	6
0.5625	7
0.5	8
0.0	15
0.5625	7
0.5625	7
0.0625	14
0.0625	15
0.1875	12
0.1875	12
0.1875	12
0.1875	13
0.1875	13
0.1875	13
0.1875	13
0.1875	13
0.625	6
0.5625	7
0.5	8
0.0	15
0.5	8
0.5	8
0.0625	14
0.0625	15
0.5625	7
0.5	8
0.5	8
0.0	15
0.125	13
0.125	13
0.125	14
0.125	14
0.25	11
0.25	11
0.25	11
0.25	12
0.25	11
0.25	11
0.25	12
0.25	12
0.25	12
0.25	12
0.25	12
0.25	12
0.25	12
0.25	12
0.25	12
0.25	12
0.6875	5
0.625	6
0.5625	7
0.0	15
0.5625	7
0.5625	7
0.0625	14
0.0625	15
0.5625	7
0.5	8
0.5	8
0.0	15
0.125	13
0.125	13
0.125	14
0.125	14
0.625	6
0.5625	7
0.5	8
0.0	15
0.5625	7
0.5625	7
0.0625	14
0.0625	15
0.1875	12
0.1875	12
0.1875	12
0.1875	13
0.1875	13
0.1875	13
0.1875	13
0.1875	13
0.3125	10
0.3125	10
0.3125	10
0.3125	11
0.3125	10
0.3125	10
0.3125	11
0.3125	11
0.3125	10
0.3125	10
0.3125	10
0.3125	11
0.3125	11
0.3125	11
0.3125	11
0.3125	11
0.3125	11
0.3125	11
0.3125	11
0.3125	11
0.3125	11
0.3125	11
0.3125	11
0.3125	11
0.3125	11
0.3125	11
0.3125	11
0.3125	11
0.3125	11
0.3125	11
0.3125	11
0.3125	11
0.4375	8
0.4375	8
0.4375	8
0.4375	9
0.4375	8
0.4375	8
0.4375	9
0.4375	9
0.4375	8
0.4375	8
0.4375	8
0.4375	9
0.4375	9
0.4375	9
0.4375	9
0.4375	9
0.4375	8
0.4375	8
0.4375	8
0.4375	9
0.4375	8
0.4375	8
0.4375	9
0.4375	9
0.4375	9
0.4375	9
0.4375	9
0.4375	9
0.4375	9
0.4375	9
0.4375	9
0.4375	9
0.4375	8
0.4375	8
0.4375	8
0.4375	9
0.4375	8
0.4375	8
0.4375	9
0.4375	9
0.4375	8
0.4375	8
0.4375	8
0.4375	9
0.4375	9
0.4375	9
0.4375	9
0.4375	9
0.4375	9
0.4375	9
0.4375	9
0.4375	9
0.4375	9
0.4375	9
0.4375	9
0.4375	9
0.4375	9
0.4375	9
0.4375	9
0.4375	9
0.4375	9
0.4375	9
0.4375	9
0.4375	9
0.4375	9
0.4375	9
0.4375	9
0.4375	9
0.4375	9
0.4375	9
0.4375	9
0.4375	9
0.4375	9
0.4375	9
0.4375	9
0.4375	9
0.4375	9
0.4375	9
0.4375	9
0.4375	9
0.4375	9
0.4375	9
0.4375	9
0.4375	9
0.4375	9
0.4375	9
0.4375	9
0.4375	9
0.4375	9
0.4375	9
0.4375	9
0.4375	9
0.4375	9
0.4375	9
0.4375	9
0.4375	9
0.4375	9
0.4375	9
0.4375	9
0.4375	9
0.4375	9
0.4375	9
0.4375	9
0.4375	9
0.4375	9
0.4375	9
0.4375	9
0.4375	9
0.4375	9
0.4375	9
0.4375	9
0.4375	9
0.4375	9
0.4375	9
0.4375	9
0.4375	9
0.4375	9
0.4375	9
0.4375	9
0.4375	9
0.4375	9
0.4375	9
0.4375	9
0.4375	9
0.4375	9
0.4375	9
0.4375	9
0.4375	9
0.75	4
0.6875	5
0.625	6
0.0	15
0.625	6
0.625	6
0.0625	14
0.0625	15
0.625	6
0.5625	7
0.5625	7
0.0	15
0.125	13
0.125	13
0.125	14
0.125	14
0.625	6
0.5625	7
0.5	8
0.0	15
0.5625	7
0.5625	7
0.0625	14
0.0625	15
0.1875	12
0.1875	12
0.1875	12
0.1875	13
0.1875	13
0.1875	13
0.1875	13
0.1875	13
0.625	6
0.5625	7
0.5	8
0.0	15
0.5	8
0.5	8
0.0625	14
0.0625	15
0.5625	7
0.5	8
0.5	8
0.0	15
0.125	13
0.125	13
0.125	14
0.125	14
0.25	11
0.25	11
0.25	11
0.25	12
0.25	11
0.25	11
0.25	12
0.25	12
0.25	12
0.25	12
0.25	12
0.25	12
0.25	12
0.25	12
0.25	12
0.25	12
0.625	6
0.5625	7
0.5	8
0.0	15
0.5	8
0.5	8
0.0625	14
0.0625	15
0.5	8
0.4375	9
0.4375	9
0.0	15
0.125	13
0.125	13
0.125	14
0.125	14
0.5625	7
0.5	8
0.4375	9
0.0	15
0.5	8
0.5	8
0.0625	14
0.0625	15
0.1875	12
0.1875	12
0.1875	12
0.1875	13
0.1875	13
0.1875	13
0.1875	13
0.1875	13
0.3125	10
0.3125	10
0.3125	10
0.3125	11
0.3125	10
0.3125	10
0.3125	11
0.3125	11
0.3125	10
0.3125	10
0.3125	10
0.3125	11
0.3125	11
0.3125	11
0.3125	11
0.3125	11
0.3125	11
0.3125	11
0.3125	11
0.3125	11
0.3125	11
0.3125	11
0.3125	11
0.3125	11
0.3125	11
0.3125	11
0.3125	11
0.3125	11
0.3125	11
0.3125	11
0.3125	11
0.3125	11
0.6875	5
0.625	6
0.5625	7
0.0	15
0.5625	7
0.5625	7
0.0625	14
0.0625	15
0.5625	7
0.5	8
0.5	8
0.0	15
0.125	13
0.125	13
0.125	14
0.125	14
0.5625	7
0.5	8
0.4375	9
0.0	15
0.5	8
0.5	8
0.0625	14
0.0625	15
0.1875	12
0.1875	12
0.1875	12
0.1875	13
0.1875	13
0.1875	13
0.1875	13
0.1875	13
0.625	6
0.5625	7
0.5	8
0.0	15
0.5	8
0.5	8
0.0625	14
0.0625	15
0.5625	7
0.5	8
0.5	8
0.0	15
0.125	13
0.125	13
0.125	14
0.125	14
0.25	11
0.25	11
0.25	11
0.25	12
0.25	11
0.25	11
0.25	12
0.25	12
0.25	12
0.25	12
0.25	12
0.25	12
0.25	12
0.25	12
0.25	12
0.25	12
0.375	9
0.375	9
0.375	9
0.375	10
0.375	9
0.375	9
0.375	10
0.375	10
0.375	9
0.375	9
0.375	9
0.375	10
0.375	10
0.375	10
0.375	10
0.375	10
0.375	9
0.375	9
0.375	9
0.375	10
0.375	9
0.375	9
0.375	10
0.375	10
0.375	10
0.375	10
0.375	10
0.375	10
0.375	10
0.375	10
0.375	10
0.375	10
0.375	10
0.375	10
0.375	10
0.375	10
0.375	10
0.375	10
0.375	10
0.375	10
0.375	10
0.375	10
0.375	10
0.375	10
0.375	10
0.375	10
0.375	10
0.375	10
0.375	10
0.375	10
0.375	10
0.375	10
0.375	10
0.375	10
0.375	10
0.375	10
0.375	10
0.375	10
0.375	10
0.375	10
0.375	10
0.375	10
0.375	10
0.375	10
0.5	7
0.5	7
0.5	7
0.5	8
0.5	7
0.5	7
0.5	8
0.5	8
0.5	7
0.5	7
0.5	7
0.5	8
0.5	8
0.5	8
0.5	8
0.5	8
0.5	7
0.5	7
0.5	7
0.5	8
0.5	7
0.5	7
0.5	8
0.5	8
0.5	8
0.5	8
0.5	8
0.5	8
0.5	8
0.5	8
0.5	8
0.5	8
0.5	7
0.5	7
0.5	7
0.5	8
0.5	7
0.5	7
0.5	8
0.5	8
0.5	7
0.5	7
0.5	7
0.5	8
0.5	8
0.5	8
0.5	8
0.5	8
0.5	8
0.5	8
0.5	8
0.5	8
0.5	8
0.5	8
0.5	8
0.5	8
0.5	8
0.5	8
0.5	8
0.5	8
0.5	8
0.5	8
0.5	8
0.5	8
0.5	7
0.5	7
0.5	7
0.5	8
0.5	7
0.5	7
0.5	8
0.5	8
0.5	7
0.5	7
0.5	7
0.5	8
0.5	8
0.5	8
0.5	8
0.5	8
0.5	7
0.5	7
0.5	7
0.5	8
0.5	7
0.5	7
0.5	8
0.5	8
0.5	8
0.5	8
0.5	8
0.5	8
0.5	8
0.5	8
0.5	8
0.5	8
0.5	8
0.5	8
0.5	8
0.5	8
0.5	8
0.5	8
0.5	8
0.5	8
0.5	8
0.5	8
0.5	8
0.5	8
0.5	8
0.5	8
0.5	8
0.5	8
0.5	8
0.5	8
0.5	8
0.5	8
0.5	8
0.5	8
0.5	8
0.5	8
0.5	8
0.5	8
0.5	8
0.5	8
0.5	8
0.5	8
0.5	8
0.5	8
0.5	8
0.5	8
0.5	8
0.5	8
0.5	8
0.5	8
0.5	8
0.5	8
0.5	8
0.5	8
0.5	8
0.5	8
0.5	8
0.5	8
0.5	8
0.5	8
0.5	8
0.5	8
0.5	8
0.5	8
0.5	8
0.5	8
0.5	8
0.5	8
0.5	8
0.5	8
0.5	8
0.5	8
0.5	8
0.5	8
0.5	8
0.5	8
0.5	8
0.5	8
0.5	8
0.5	8
0.5	8
0.5	8
0.5	8
0.5	8
0.5	8
0.5	8
0.5	8
0.5	8
0.5	8
0.5	8
0.5	8
0.5	8
0.5	8
0.5	8
0.5	8
0.5	8
0.5	8
0.5	8
0.5	8
0.5	8
0.5	8
0.5	8
0.5	8
0.5	8
0.5	8
0.5	8
0.5	8
0.5	8
0.5	8
0.5	8
0.5	8
0.5	8
0.5	8
0.5	8
0.5	8
0.5	8
0.5	8
0.5	8
0.5	8
0.5	8
0.5	8
0.5	8
0.5	8
0.5	8
0.5	8
0.5	8
0.5	8
0.5	8
0.5	8
0.5	8
0.5	8
0.5	8
0.5	8
0.5	8
0.5	8
0.5	8
0.5	8
0.5	8
0.5	8
0.5	8
0.5	8
0.5	8
0.5	8
0.5	8
0.5	8
0.5	8
0.5	8
0.5	8
0.5	8
0.5	8
0.5	8
0.5	8
0.5	8
0.5	8
0.5	8
0.5	8
0.5	8
0.5	8
0.5	8
0.5	8
0.5	8
0.5	8
0.5	8
0.5	8
0.5	8
0.5	8
0.5	8
0.5	8
0.5	8
0.5	8
0.5	8
0.5	8
0.8125	3
0.75	4
0.6875	5
0.0	15
0.6875	5
0.6875	5
0.0625	14
0.0625	15
0.6875	5
0.625	6
0.625	6
0.0	15
0.125	13
0.125	13
0.125	14
0.125	14
0.6875	5
0.625	6
0.5625	7
0.0	15
0.625	6
0.625	6
0.0625	14
0.0625	15
0.1875	12
0.1875	12
0.1875	12
0.1875	13
0.1875	13
0.1875	13
0.1875	13
0.1875	13
0.6875	5
0.625	6
0.5625	7
0.0	15
0.5625	7
0.5625	7
0.0625	14
0.0625	15
0.625	6
0.5625	7
0.5625	7
0.0	15
0.125	13
0.125	13
0.125	14
0.125	14
0.25	11
0.25	11
0.25	11
0.25	12
0.25	11
0.25	11
0.25	12
0.25	12
0.25	12
0.25	12
0.25	12
0.25	12
0.25	12
0.25	12
0.25	12
0.25	12
0.6875	5
0.625	6
0.5625	7
0.0	15
0.5625	7
0.5625	7
0.0625	14
0.0625	15
0.5625	7
0.5	8
0.5	8
0.0	15
0.125	13
0.125	13
0.125	14
0.125	14
0.625	6
0.5625	7
0.5	8
0.0	15
0.5625	7
0.5625	7
0.0625	14
0.0625	15
0.1875	12
0.1875	12
0.1875	12
0.1875	13
0.1875	13
0.1875	13
0.1875	13
0.1875	13
0.3125	10
0.3125	10
0.3125	10
0.3125	11
0.3125	10
0.3125	10
0.3125	11
0.3125	11
0.3125	10
0.3125	10
0.3125	10
0.3125	11
0.3125	11
0.3125	11
0.3125	11
0.3125	11
0.3125	11
0.3125	11
0.3125	11
0.3125	11
0.3125	11
0.3125	11
0.3125	11
0.3125	11
0.3125	11
0.3125	11
0.3125	11
0.3125	11
0.3125	11
0.3125	11
0.3125	11
0.3125	11
0.6875	5
0.625	6
0.5625	7
0.0	15
0.5625	7
0.5625	7
0.0625	14
0.0625	15
0.5625	7
0.5	8
0.5	8
0.0	15
0.125	13
0.125	13
0.125	14
0.125	14
0.5625	7
0.5	8
0.4375	9
0.0	15
0.5	8
0.5	8
0.0625	14
0.0625	15
0.1875	12
0.1875	12
0.1875	12
0.1875	13
0.1875	13
0.1875	13
0.1875	13
0.1875	13
0.625	6
0.5625	7
0.5	8
0.0	15
0.5	8
0.5	8
0.0625	14
0.0625	15
0.5625	7
0.5	8
0.5	8
0.0	15
0.125	13
0.125	13
0.125	14
0.125	14
0.25	11
0.25	11
0.25	11
0.25	12
0.25	11
0.25	11
0.25	12
0.25	12
0.25	12
0.25	12
0.25	12
0.25	12
0.25	12
0.25	12
0.25	12
0.25	12
0.375	9
0.375	9
0.375	9
0.375	10
0.375	9
0.375	9
0.375	10
0.375	10
0.375	9
0.375	9
0.375	9
0.375	10
0.375	10
0.375	10
0.375	10
0.375	10
0.375	9
0.375	9
0.375	9
0.375	10
0.375	9
0.375	9
0.375	10
0.375	10
0.375	10
0.375	10
0.375	10
0.375	10
0.375	10
0.375	10
0.375	10
0.375	10
0.375	10
0.375	10
0.375	10
0.375	10
0.375	10
0.375	10
0.375	10
0.375	10
0.375	10
0.375	10
0.375	10
0.375	10
0.375	10
0.375	10
0.375	10
0.375	10
0.375	10
0.375	10
0.375	10
0.375	10
0.375	10
0.375	10
0.375	10
0.375	10
0.375	10
0.375	10
0.375	10
0.375	10
0.375	10
0.375	10
0.375	10
0.375	10
0.75	4
0.6875	5
0.625	6
0.0	15
0.625	6
0.625	6
0.0625	14
0.0625	15
0.625	6
0.5625	7
0.5625	7
0.0	15
0.125	13
0.125	13
0.125	14
0.125	14
0.625	6
0.5625	7
0.5	8
0.0	15
0.5625	7
0.5625	7
0.0625	14
0.0625	15
0.1875	12
0.1875	12
0.1875	12
0.1875	13
0.1875	13
0.1875	13
0.1875	13
0.1875	13
0.625	6
0.5625	7
0.5	8
0.0	15
0.5	8
0.5	8
0.0625	14
0.0625	15
0.5625	7
0.5	8
0.5	8
0.0	15
0.125	13
0.125	13
0.125	14
0.125	14
0.25	11
0.25	11
0.25	11
0.25	12
0.25	11
0.25	11
0.25	12
0.25	12
0.25	12
0.25	12
0.25	12
0.25	12
0.25	12
0.25	12
0.25	12
0.25	12
0.6875	5
0.625	6
0.5625	7
0.0	15
0.5625	7
0.5625	7
0.0625	14
0.0625	15
0.5625	7
0.5	8
0.5	8
0.0	15
0.125	13
0.125	13
0.125	14
0.125	14
0.625	6
0.5625	7
0.5	8
0.0	15
0.5625	7
0.5625	7
0.0625	14
0.0625	15
0.1875	12
0.1875	12
0.1875	12
0.1875	13
0.1875	13
0.1875	13
0.1875	13
0.1875	13
0.3125	10
0.3125	10
0.3125	10
0.3125	11
0.3125	10
0.3125	10
0.3125	11
0.3125	11
0.3125	10
0.3125	10
0.3125	10
0.3125	11
0.3125	11
0.3125	11
0.3125	11
0.3125	11
0.3125	11
0.3125	11
0.3125	11
0.3125	11
0.3125	11
0.3125	11
0.3125	11
0.3125	11
0.3125	11
0.3125	11
0.3125	11
0.3125	11
0.3125	11
0.3125	11
0.3125	11
0.3125	11
0.4375	8
0.4375	8
0.4375	8
0.4375	9
0.4375	8
0.4375	8
0.4375	9
0.4375	9
0.4375	8
0.4375	8
0.4375	8
0.4375	9
0.4375	9
0.4375	9
0.4375	9
0.4375	9
0.4375	8
0.4375	8
0.4375	8
0.4375	9
0.4375	8
0.4375	8
0.4375	9
0.4375	9
0.4375	9
0.4375	9
0.4375	9
0.4375	9
0.4375	9
0.4375	9
0.4375	9
0.4375	9
0.4375	8
0.4375	8
0.4375	8
0.4375	9
0.4375	8
0.4375	8
0.4375	9
0.4375	9
0.4375	8
0.4375	8
0.4375	8
0.4375	9
0.4375	9
0.4375	9
0.4375	9
0.4375	9
0.4375	9
0.4375	9
0.4375	9
0.4375	9
0.4375	9
0.4375	9
0.4375	9
0.4375	9
0.4375	9
0.4375	9
0.4375	9
0.4375	9
0.4375	9
0.4375	9
0.4375	9
0.4375	9
0.4375	9
0.4375	9
0.4375	9
0.4375	9
0.4375	9
0.4375	9
0.4375	9
0.4375	9
0.4375	9
0.4375	9
0.4375	9
0.4375	9
0.4375	9
0.4375	9
0.4375	9
0.4375	9
0.4375	9
0.4375	9
0.4375	9
0.4375	9
0.4375	9
0.4375	9
0.4375	9
0.4375	9
0.4375	9
0.4375	9
0.4375	9
0.4375	9
0.4375	9
0.4375	9
0.4375	9
0.4375	9
0.4375	9
0.4375	9
0.4375	9
0.4375	9
0.4375	9
0.4375	9
0.4375	9
0.4375	9
0.4375	9
0.4375	9
0.4375	9
0.4375	9
0.4375	9
0.4375	9
0.4375	9
0.4375	9
0.4375	9
0.4375	9
0.4375	9
0.4375	9
0.4375	9
0.4375	9
0.4375	9
0.4375	9
0.4375	9
0.4375	9
0.4375	9
0.4375	9
0.4375	9
0.4375	9
0.4375	9
0.4375	9
0.5625	6
0.5625	6
0.5625	6
0.5625	7
0.5625	6
0.5625	6
0.5625	7
0.5625	7
0.5625	6
0.5625	6
0.5625	6
0.5625	7
0.5625	7
0.5625	7
0.5625	7
0.5625	7
0.5625	6
0.5625	6
0.5625	6
0.5625	7
0.5625	6
0.5625	6
0.5625	7
0.5625	7
0.5625	7
0.5625	7
0.5625	7
0.5625	7
0.5625	7
0.5625	7
0.5625	7
0.5625	7
0.5625	6
0.5625	6
0.5625	6
0.5625	7
0.5625	6
0.5625	6
0.5625	7
0.5625	7
0.5625	6
0.5625	6
0.5625	6
0.5625	7
0.5625	7
0.5625	7
0.5625	7
0.5625	7
0.5625	7
0.5625	7
0.5625	7
0.5625	7
0.5625	7
0.5625	7
0.5625	7
0.5625	7
0.5625	7
0.5625	7
0.5625	7
0.5625	7
0.5625	7
0.5625	7
0.5625	7
0.5625	7
0.5625	6
0.5625	6
0.5625	6
0.5625	7
0.5625	6
0.5625	6
0.5625	7
0.5625	7
0.5625	6
0.5625	6
0.5625	6
0.5625	7
0.5625	7
0.5625	7
0.5625	7
0.5625	7
0.5625	6
0.5625	6
0.5625	6
0.5625	7
0.5625	6
0.5625	6
0.5625	7
0.5625	7
0.5625	7
0.5625	7
0.5625	7
0.5625	7
0.5625	7
0.5625	7
0.5625	7
0.5625	7
0.5625	7
0.5625	7
0.5625	7
0.5625	7
0.5625	7
0.5625	7
0.5625	7
0.5625	7
0.5625	7
0.5625	7
0.5625	7
0.5625	7
0.5625	7
0.5625	7
0.5625	7
0.5625	7
0.5625	7
0.5625	7
0.5625	7
0.5625	7
0.5625	7
0.5625	7
0.5625	7
0.5625	7
0.5625	7
0.5625	7
0.5625	7
0.5625	7
0.5625	7
0.5625	7
0.5625	7
0.5625	7
0.5625	6
0.5625	6
0.5625	6
0.5625	7
0.5625	6
0.5625	6
0.5625	7
0.5625	7
0.5625	6
0.5625	6
0.5625	6
0.5625	7
0.5625	7
0.5625	7
0.5625	7
0.5625	7
0.5625	6
0.5625	6
0.5625	6
0.5625	7
0.5625	6
0.5625	6
0.5625	7
0.5625	7
0.5625	7
0.5625	7
0.5625	7
0.5625	7
0.5625	7
0.5625	7
0.5625	7
0.5625	7
0.5625	6
0.5625	6
0.5625	6
0.5625	7
0.5625	6
0.5625	6
0.5625	7
0.5625	7
0.5625	6
0.5625	6
0.5625	6
0.5625	7
0.5625	7
0.5625	7
0.5625	7
0.5625	7
0.5625	7
0.5625	7
0.5625	7
0.5625	7
0.5625	7
0.5625	7
0.5625	7
0.5625	7
0.5625	7
0.5625	7
0.5625	7
0.5625	7
0.5625	7
0.5625	7
0.5625	7
0.5625	7
0.5625	7
0.5625	7
0.5625	7
0.5625	7
0.5625	7
0.5625	7
0.5625	7
0.5625	7
0.5625	7
0.5625	7
0.5625	7
0.5625	7
0.5625	7
0.5625	7
0.5625	7
0.5625	7
0.5625	7
0.5625	7
0.5625	7
0.5625	7
0.5625	7
0.5625	7
0.5625	7
0.5625	7
0.5625	7
0.5625	7
0.5625	7
0.5625	7
0.5625	7
0.5625	7
0.5625	7
0.5625	7
0.5625	7
0.5625	7
0.5625	7
0.5625	7
0.5625	7
0.5625	7
0.5625	7
0.5625	7
0.5625	7
0.5625	7
0.5625	7
0.5625	7
0.5625	7
0.5625	7
0.5625	7
0.5625	7
0.5625	7
0.5625	7
0.5625	7
0.5625	7
0.5625	7
0.5625	7
0.5625	7
0.5625	7
0.5625	7
0.5625	7
0.5625	7
0.5625	7
0.5625	7
0.5625	7
0.5625	7
0.5625	7
0.5625	7
0.5625	7
0.5625	7
0.5625	7
0.5625	7
0.5625	7
0.5625	7
0.5625	7
0.5625	7
0.5625	7
0.5625	7
0.5625	7
0.5625	7
0.5625	7
0.5625	7
0.5625	7
0.5625	7
0.5625	7
0.5625	7
0.5625	7
0.5625	7
0.5625	7
0.5625	7
0.5625	7
0.5625	7
0.5625	7
0.5625	7
0.5625	7
0.5625	7
0.5625	7
0.5625	7
0.5625	7
0.5625	7
0.5625	7
0.5625	7
0.5625	7
0.5625	7
0.5625	7
0.5625	7
0.5625	7
0.5625	7
0.5625	7
0.5625	7
0.5625	7
0.5625	7
0.5625	7
0.5625	7
0.5625	7
0.5625	7
0.5625	7
0.5625	7
0.5625	7
0.5625	7
0.5625	7
0.5625	7
0.5625	7
0.5625	7
0.5625	7
0.5625	7
0.5625	7
0.5625	7
0.5625	7
0.5625	7
0.5625	7
0.5625	7
0.5625	7
0.5625	7
0.5625	7
0.5625	7
0.5625	7
0.5625	7
0.5625	7
0.5625	7
0.5625	7
0.5625	7
0.5625	7
0.5625	7
0.5625	7
0.5625	7
0.5625	7
0.5625	7
0.5625	7
0.5625	7
0.5625	7
0.5625	7
0.5625	7
0.5625	7
0.5625	7
0.5625	7
0.5625	7
0.5625	7
0.5625	7
0.5625	7
0.5625	7
0.5625	7
0.5625	7
0.5625	7
0.5625	7
0.5625	7
0.5625	7
0.5625	7
0.5625	7
0.5625	7
0.5625	7
0.5625	7
0.5625	7
0.5625	7
0.5625	7
0.5625	7
0.5625	7
0.5625	7
0.5625	7
0.5625	7
0.5625	7
0.5625	7
0.5625	7
0.5625	7
0.5625	7
0.5625	7
0.5625	7
0.5625	7
0.5625	7
0.5625	7
0.5625	7
0.5625	7
0.5625	7
0.5625	7
0.5625	7
0.5625	7
0.5625	7
0.5625	7
0.5625	7
0.5625	7
0.5625	7
0.5625	7
0.5625	7
0.5625	7
0.5625	7
0.5625	7
0.5625	7
0.5625	7
0.5625	7
0.5625	7
0.5625	7
0.5625	7
0.5625	7
0.5625	7
0.5625	7
0.5625	7
0.5625	7
0.5625	7
0.5625	7
0.5625	7
0.5625	7
0.5625	7
0.5625	7
0.5625	7
0.5625	7
0.5625	7
0.5625	7
0.5625	7
0.5625	7
0.5625	7
0.5625	7
0.5625	7
0.5625	7
0.5625	7
0.5625	7
0.5625	7
0.5625	7
0.5625	7
0.5625	7
0.5625	7
0.5625	7
0.5625	7
0.5625	7
0.5625	7
0.5625	7
0.5625	7
0.5625	7
0.5625	7
0.5625	7
0.5625	7
0.5625	7
0.5625	7
0.5625	7
0.5625	7
0.5625	7
0.5625	7
0.5625	7
0.5625	7
0.5625	7
0.5625	7
0.5625	7
0.5625	7
0.5625	7
0.5625	7
0.5625	7
0.5625	7
0.5625	7
0.5625	7
0.5625	7
0.5625	7
0.5625	7
0.5625	7
0.5625	7
0.5625	7
0.5625	7
0.5625	7
0.5625	7
0.5625	7
0.5625	7
0.5625	7
0.5625	7
0.5625	7
0.5625	7
0.5625	7
0.5625	7
0.5625	7
0.5625	7
0.5625	7
0.5625	7
0.5625	7
0.5625	7
0.5625	7
0.5625	7
0.5625	7
0.5625	7
0.5625	7
0.5625	7
0.5625	7
0.5625	7
0.5625	7
0.5625	7
0.5625	7
0.5625	7
0.5625	7
0.5625	7
0.5625	7
0.5625	7
0.5625	7
0.5625	7
0.5625	7
0.5625	7
0.5625	7
0.5625	7
0.5625	7
0.5625	7
0.5625	7
0.5625	7
0.5625	7
0.5625	7
0.5625	7
0.5625	7
0.5625	7
0.5625	7
0.6875	4
0.6875	4
0.6875	4
0.6875	5
0.6875	4
0.6875	4
0.6875	5
0.6875	5
0.6875	4
0.6875	4
0.6875	4
0.6875	5
0.6875	5
0.6875	5
0.6875	5
0.6875	5
0.6875	4
0.6875	4
0.6875	4
0.6875	5
0.6875	4
0.6875	4
0.6875	5
0.6875	5
0.6875	5
0.6875	5
0.6875	5
0.6875	5
0.6875	5
0.6875	5
0.6875	5
0.6875	5
0.6875	4
0.6875	4
0.6875	4
0.6875	5
0.6875	4
0.6875	4
0.6875	5
0.6875	5
0.6875	4
0.6875	4
0.6875	4
0.6875	5
0.6875	5
0.6875	5
0.6875	5
0.6875	5
0.6875	5
0.6875	5
0.6875	5
0.6875	5
0.6875	5
0.6875	5
0.6875	5
0.6875	5
0.6875	5
0.6875	5
0.6875	5
0.6875	5
0.6875	5
0.6875	5
0.6875	5
0.6875	5
0.6875	4
0.6875	4
0.6875	4
0.6875	5
0.6875	4
0.6875	4
0.6875	5
0.6875	5
0.6875	4
0.6875	4
0.6875	4
0.6875	5
0.6875	5
0.6875	5
0.6875	5
0.6875	5
0.6875	4
0.6875	4
0.6875	4
0.6875	5
0.6875	4
0.6875	4
0.6875	5
0.6875	5
0.6875	5
0.6875	5
0.6875	5
0.6875	5
0.6875	5
0.6875	5
0.6875	5
0.6875	5
0.6875	5
0.6875	5
0.6875	5
0.6875	5
0.6875	5
0.6875	5
0.6875	5
0.6875	5
0.6875	5
0.6875	5
0.6875	5
0.6875	5
0.6875	5
0.6875	5
0.6875	5
0.6875	5
0.6875	5
0.6875	5
0.6875	5
0.6875	5
0.6875	5
0.6875	5
0.6875	5
0.6875	5
0.6875	5
0.6875	5
0.6875	5
0.6875	5
0.6875	5
0.6875	5
0.6875	5
0.6875	5
0.6875	4
0.6875	4
0.6875	4
0.6875	5
0.6875	4
0.6875	4
0.6875	5
0.6875	5
0.6875	4
0.6875	4
0.6875	4
0.6875	5
0.6875	5
0.6875	5
0.6875	5
0.6875	5
0.6875	4
0.6875	4
0.6875	4
0.6875	5
0.6875	4
0.6875	4
0.6875	5
0.6875	5
0.6875	5
0.6875	5
0.6875	5
0.6875	5
0.6875	5
0.6875	5
0.6875	5
0.6875	5
0.6875	4
0.6875	4
0.6875	4
0.6875	5
0.6875	4
0.6875	4
0.6875	5
0.6875	5
0.6875	4
0.6875	4
0.6875	4
0.6875	5
0.6875	5
0.6875	5
0.6875	5
0.6875	5
0.6875	5
0.6875	5
0.6875	5
0.6875	5
0.6875	5
0.6875	5
0.6875	5
0.6875	5
0.6875	5
0.6875	5
0.6875	5
0.6875	5
0.6875	5
0.6875	5
0.6875	5
0.6875	5
0.6875	5
0.6875	5
0.6875	5
0.6875	5
0.6875	5
0.6875	5
0.6875	5
0.6875	5
0.6875	5
0.6875	5
0.6875	5
0.6875	5
0.6875	5
0.6875	5
0.6875	5
0.6875	5
0.6875	5
0.6875	5
0.6875	5
0.6875	5
0.6875	5
0.6875	5
0.6875	5
0.6875	5
0.6875	5
0.6875	5
0.6875	5
0.6875	5
0.6875	5
0.6875	5
0.6875	5
0.6875	5
0.6875	5
0.6875	5
0.6875	5
0.6875	5
0.6875	5
0.6875	5
0.6875	5
0.6875	5
0.6875	5
0.6875	5
0.6875	5
0.6875	5
0.6875	5
0.6875	5
0.6875	5
0.6875	5
0.6875	5
0.6875	5
0.6875	5
0.6875	5
0.6875	5
0.6875	5
0.6875	5
0.6875	5
0.6875	5
0.6875	5
0.6875	5
0.6875	5
0.6875	5
0.6875	5
0.6875	5
0.6875	5
0.6875	4
0.6875	4
0.6875	4
0.6875	5
0.6875	4
0.6875	4
0.6875	5
0.6875	5
0.6875	4
0.6875	4
0.6875	4
0.6875	5
0.6875	5
0.6875	5
0.6875	5
0.6875	5
0.6875	4
0.6875	4
0.6875	4
0.6875	5
0.6875	4
0.6875	4
0.6875	5
0.6875	5
0.6875	5
0.6875	5
0.6875	5
0.6875	5
0.6875	5
0.6875	5
0.6875	5
0.6875	5
0.6875	4
0.6875	4
0.6875	4
0.6875	5
0.6875	4
0.6875	4
0.6875	5
0.6875	5
0.6875	4
0.6875	4
0.6875	4
0.6875	5
0.6875	5
0.6875	5
0.6875	5
0.6875	5
0.6875	5
0.6875	5
0.6875	5
0.6875	5
0.6875	5
0.6875	5
0.6875	5
0.6875	5
0.6875	5
0.6875	5
0.6875	5
0.6875	5
0.6875	5
0.6875	5
0.6875	5
0.6875	5
0.6875	4
0.6875	4
0.6875	4
0.6875	5
0.6875	4
0.6875	4
0.6875	5
0.6875	5
0.6875	4
0.6875	4
0.6875	4
0.6875	5
0.6875	5
0.6875	5
0.6875	5
0.6875	5
0.6875	4
0.6875	4
0.6875	4
0.6875	5
0.6875	4
0.6875	4
0.6875	5
0.6875	5
0.6875	5
0.6875	5
0.6875	5
0.6875	5
0.6875	5
0.6875	5
0.6875	5
0.6875	5
0.6875	5
0.6875	5
0.6875	5
0.6875	5
0.6875	5
0.6875	5
0.6875	5
0.6875	5
0.6875	5
0.6875	5
0.6875	5
0.6875	5
0.6875	5
0.6875	5
0.6875	5
0.6875	5
0.6875	5
0.6875	5
0.6875	5
0.6875	5
0.6875	5
0.6875	5
0.6875	5
0.6875	5
0.6875	5
0.6875	5
0.6875	5
0.6875	5
0.6875	5
0.6875	5
0.6875	5
0.6875	5
0.6875	5
0.6875	5
0.6875	5
0.6875	5
0.6875	5
0.6875	5
0.6875	5
0.6875	5
0.6875	5
0.6875	5
0.6875	5
0.6875	5
0.6875	5
0.6875	5
0.6875	5
0.6875	5
0.6875	5
0.6875	5
0.6875	5
0.6875	5
0.6875	5
0.6875	5
0.6875	5
0.6875	5
0.6875	5
0.6875	5
0.6875	5
0.6875	5
0.6875	5
0.6875	5
0.6875	5
0.6875	5
0.6875	5
0.6875	5
0.6875	5
0.6875	5
0.6875	5
0.6875	5
0.6875	5
0.6875	5
0.6875	5
0.6875	5
0.6875	5
0.6875	5
0.6875	5
0.6875	5
0.6875	5
0.6875	5
0.6875	5
0.6875	5
0.6875	5
0.6875	5
0.6875	5
0.6875	5
0.6875	5
0.6875	5
0.6875	5
0.6875	5
0.6875	5
0.6875	5
0.6875	5
0.6875	5
0.6875	5
0.6875	5
0.6875	5
0.6875	5
0.6875	5
0.6875	5
0.6875	5
0.6875	5
0.6875	5
0.6875	5
0.6875	5
0.6875	5
0.6875	5
0.6875	5
0.6875	5
0.6875	5
0.6875	5
0.6875	5
0.6875	5
0.6875	5
0.6875	5
0.6875	5
0.6875	5
0.6875	5
0.6875	5
0.6875	5
0.6875	5
0.6875	5
0.6875	5
0.6875	5
0.6875	5
0.6875	5
0.6875	5
0.6875	5
0.6875	5
0.6875	5
0.6875	5
0.6875	5
0.6875	5
0.6875	5
0.6875	5
0.6875	5
0.6875	5
0.6875	5
0.6875	5
0.6875	5
0.6875	5
0.6875	5
0.6875	5
0.6875	5
0.6875	5
0.6875	5
0.6875	5
0.6875	5
0.6875	5
0.6875	5
0.6875	5
0.6875	5
0.6875	5
0.6875	5
0.6875	5
0.6875	5
0.6875	5
0.6875	5
0.6875	5
0.6875	5
0.6875	4
0.6875	4
0.6875	4
0.6875	5
0.6875	4
0.6875	4
0.6875	5
0.6875	5
0.6875	4
0.6875	4
0.6875	4
0.6875	5
0.6875	5
0.6875	5
0.6875	5
0.6875	5
0.6875	4
0.6875	4
0.6875	4
0.6875	5
0.6875	4
0.6875	4
0.6875	5
0.6875	5
0.6875	5
0.6875	5
0.6875	5
0.6875	5
0.6875	5
0.6875	5
0.6875	5
0.6875	5
0.6875	4
0.6875	4
0.6875	4
0.6875	5
0.6875	4
0.6875	4
0.6875	5
0.6875	5
0.6875	4
0.6875	4
0.6875	4
0.6875	5
0.6875	5
0.6875	5
0.6875	5
0.6875	5
0.6875	5
0.6875	5
0.6875	5
0.6875	5
0.6875	5
0.6875	5
0.6875	5
0.6875	5
0.6875	5
0.6875	5
0.6875	5
0.6875	5
0.6875	5
0.6875	5
0.6875	5
0.6875	5
0.6875	4
0.6875	4
0.6875	4
0.6875	5
0.6875	4
0.6875	4
0.6875	5
0.6875	5
0.6875	4
0.6875	4
0.6875	4
0.6875	5
0.6875	5
0.6875	5
0.6875	5
0.6875	5
0.6875	4
0.6875	4
0.6875	4
0.6875	5
0.6875	4
0.6875	4
0.6875	5
0.6875	5
0.6875	5
0.6875	5
0.6875	5
0.6875	5
0.6875	5
0.6875	5
0.6875	5
0.6875	5
0.6875	5
0.6875	5
0.6875	5
0.6875	5
0.6875	5
0.6875	5
0.6875	5
0.6875	5
0.6875	5
0.6875	5
0.6875	5
0.6875	5
0.6875	5
0.6875	5
0.6875	5
0.6875	5
0.6875	5
0.6875	5
0.6875	5
0.6875	5
0.6875	5
0.6875	5
0.6875	5
0.6875	5
0.6875	5
0.6875	5
0.6875	5
0.6875	5
0.6875	5
0.6875	5
0.6875	5
0.6875	5
0.6875	4
0.6875	4
0.6875	4
0.6875	5
0.6875	4
0.6875	4
0.6875	5
0.6875	5
0.6875	4
0.6875	4
0.6875	4
0.6875	5
0.6875	5
0.6875	5
0.6875	5
0.6875	5
0.6875	4
0.6875	4
0.6875	4
0.6875	5
0.6875	4
0.6875	4
0.6875	5
0.6875	5
0.6875	5
0.6875	5
0.6875	5
0.6875	5
0.6875	5
0.6875	5
0.6875	5
0.6875	5
0.6875	4
0.6875	4
0.6875	4
0.6875	5
0.6875	4
0.6875	4
0.6875	5
0.6875	5
0.6875	4
0.6875	4
0.6875	4
0.6875	5
0.6875	5
0.6875	5
0.6875	5
0.6875	5
0.6875	5
0.6875	5
0.6875	5
0.6875	5
0.6875	5
0.6875	5
0.6875	5
0.6875	5
0.6875	5
0.6875	5
0.6875	5
0.6875	5
0.6875	5
0.6875	5
0.6875	5
0.6875	5
0.6875	5
0.6875	5
0.6875	5
0.6875	5
0.6875	5
0.6875	5
0.6875	5
0.6875	5
0.6875	5
0.6875	5
0.6875	5
0.6875	5
0.6875	5
0.6875	5
0.6875	5
0.6875	5
0.6875	5
0.6875	5
0.6875	5
0.6875	5
0.6875	5
0.6875	5
0.6875	5
0.6875	5
0.6875	5
0.6875	5
0.6875	5
0.6875	5
0.6875	5
0.6875	5
0.6875	5
0.6875	5
0.6875	5
0.6875	5
0.6875	5
0.6875	5
0.6875	5
0.6875	5
0.6875	5
0.6875	5
0.6875	5
0.6875	5
0.6875	5
0.6875	5
0.6875	5
0.6875	5
0.6875	5
0.6875	5
0.6875	5
0.6875	5
0.6875	5
0.6875	5
0.6875	5
0.6875	5
0.6875	5
0.6875	5
0.6875	5
0.6875	5
0.6875	5
0.6875	5
0.6875	5
0.6875	5
0.6875	5
0.6875	5
0.6875	5
0.6875	5
0.6875	5
0.6875	5
0.6875	5
0.6875	5
0.6875	5
0.6875	5
0.6875	5
0.6875	5
0.6875	5
0.6875	5
0.6875	5
0.6875	5
0.6875	5
0.6875	5
0.6875	5
0.6875	5
0.6875	5
0.6875	5
0.6875	5
0.6875	5
0.6875	5
0.6875	5
0.6875	5
0.6875	5
0.6875	5
0.6875	5
0.6875	5
0.6875	5
0.6875	5
0.6875	5
0.6875	5
0.6875	5
0.6875	5
0.6875	5
0.6875	5
0.6875	5
0.6875	5
0.6875	5
0.6875	5
0.6875	5
0.6875	5
0.6875	5
0.6875	5
0.6875	5
0.6875	5
0.6875	5
0.6875	5
0.6875	5
0.6875	5
0.6875	5
0.6875	5
0.6875	5
0.6875	5
0.6875	5
0.6875	5
0.6875	5
0.6875	5
0.6875	5
0.6875	5
0.6875	5
0.6875	5
0.6875	5
0.6875	5
0.6875	5
0.6875	5
0.6875	5
0.6875	5
0.6875	5
0.6875	5
0.6875	5
0.6875	5
0.6875	5
0.6875	5
0.6875	5
0.6875	5
0.6875	5
0.6875	5
0.6875	5
0.6875	5
0.6875	5
0.6875	5
0.6875	5
0.6875	5
0.6875	5
0.6875	5
0.6875	5
0.6875	5
0.6875	5
0.6875	5
0.6875	5
0.6875	5
0.6875	5
0.6875	5
0.6875	5
0.6875	5
0.6875	5
0.6875	5
0.6875	5
0.6875	5
0.6875	5
0.6875	5
0.6875	5
0.6875	5
0.6875	5
0.6875	5
0.6875	5
0.6875	5
0.6875	5
0.6875	5
0.6875	5
0.6875	5
0.6875	5
0.6875	5
0.6875	5
0.6875	5
0.6875	5
0.6875	5
0.6875	5
0.6875	5
0.6875	5
0.6875	5
0.6875	5
0.6875	5
0.6875	5
0.6875	5
0.6875	5
0.6875	5
0.6875	5
0.6875	5
0.6875	5
0.6875	5
0.6875	5
0.6875	5
0.6875	5
0.6875	5
0.6875	5
0.6875	5
0.6875	5
0.6875	5
0.6875	5
0.6875	5
0.6875	5
0.6875	5
0.6875	5
0.6875	5
0.6875	5
0.6875	5
0.6875	5
0.6875	5
0.6875	5
0.6875	5
0.6875	5
0.6875	5
0.6875	5
0.6875	5
0.6875	5
0.6875	5
0.6875	5
0.6875	5
0.6875	5
0.6875	5
0.6875	5
0.6875	5
0.6875	5
0.6875	5
0.6875	5
0.6875	5
0.6875	5
0.6875	5
0.6875	5
0.6875	5
0.6875	5
0.6875	5
0.6875	5
0.6875	5
0.6875	5
0.6875	5
0.6875	5
0.6875	5
0.6875	5
0.6875	5
0.6875	5
0.6875	5
0.6875	5
0.6875	5
0.6875	5
0.6875	5
0.6875	5
0.6875	5
0.6875	5
0.6875	5
0.6875	5
0.6875	5
0.6875	5
0.6875	5
0.6875	5
0.6875	5
0.6875	5
0.6875	5
0.6875	5
0.6875	5
0.6875	5
0.6875	5
0.6875	5
0.6875	5
0.6875	5
0.6875	5
0.6875	5
0.6875	5
0.6875	5
0.6875	5
0.6875	5
0.6875	5
0.6875	5
0.6875	5
0.6875	5
0.6875	5
0.6875	5
0.6875	5
0.6875	5
0.6875	5
0.6875	5
0.6875	5
0.6875	5
0.6875	5
0.6875	5
0.6875	5
0.6875	5
0.6875	5
0.6875	5
0.6875	5
0.6875	5
0.6875	5
0.6875	5
0.6875	5
0.6875	5
0.6875	5
0.6875	5
0.6875	5
0.6875	5
0.6875	5
0.6875	5
0.6875	5
0.6875	5
0.6875	5
0.6875	5
0.6875	5
0.6875	5
0.6875	5
0.6875	5
0.6875	5
0.6875	5
0.6875	5
0.6875	5
0.6875	5
0.6875	5
0.6875	5
0.6875	5
0.6875	5
0.6875	5
0.6875	5
0.6875	5
0.6875	5
0.6875	5
0.6875	5
0.6875	5
0.6875	5
0.6875	5
0.6875	5
0.6875	5
0.6875	5
0.6875	5
0.6875	5
0.6875	5
0.6875	5
0.6875	5
0.6875	5
0.6875	5
0.6875	5
0.6875	5
0.6875	5
0.6875	5
0.6875	5
0.6875	5
0.6875	5
0.6875	5
0.6875	5
0.6875	5
0.6875	5
0.6875	5
0.6875	5
0.6875	5
0.6875	5
0.6875	5
0.6875	5
0.6875	5
0.6875	5
0.6875	5
0.6875	5
0.6875	5
0.6875	5
0.6875	5
0.6875	5
0.6875	5
0.6875	5
0.6875	5
0.6875	5
0.6875	5
0.6875	5
0.6875	5
0.6875	5
0.6875	5
0.6875	5
0.6875	5
0.6875	5
0.6875	5
0.6875	5
0.6875	5
0.6875	5
0.6875	5
0.6875	5
0.6875	5
0.6875	5
0.6875	5
0.6875	5
0.6875	5
0.6875	5
0.6875	5
0.6875	5
0.6875	5
0.6875	5
0.6875	5
0.6875	5
0.6875	5
0.6875	5
0.6875	5
0.6875	5
0.6875	5
0.6875	5
0.6875	5
0.6875	5
0.6875	5
0.6875	5
0.6875	5
0.6875	5
0.6875	5
0.6875	5
0.6875	5
0.6875	5
0.6875	5
0.6875	5
0.6875	5
0.6875	5
0.6875	5
0.6875	5
0.6875	5
0.6875	5
0.6875	5
0.6875	5
0.6875	5
0.6875	5
0.6875	5
0.6875	5
0.6875	5
0.6875	5
0.6875	5
0.6875	5
0.6875	5
0.6875	5
0.6875	5
0.6875	5
0.6875	5
0.6875	5
0.6875	5
0.6875	5
0.6875	5
0.6875	5
0.6875	5
0.6875	5
0.6875	5
0.6875	5
0.6875	5
0.6875	5
0.6875	5
0.6875	5
0.6875	5
0.6875	5
0.6875	5
0.6875	5
0.6875	5
0.6875	5
0.6875	5
0.6875	5
0.6875	5
0.6875	5
0.6875	5
0.6875	5
0.6875	5
0.6875	5
0.6875	5
0.6875	5
0.6875	5
0.6875	5
0.6875	5
0.6875	5
0.6875	5
0.6875	5
0.6875	5
0.6875	5
0.6875	5
0.6875	5
0.6875	5
0.6875	5
0.6875	5
0.6875	5
0.6875	5
0.6875	5
0.6875	5
0.6875	5
0.6875	5
0.6875	5
0.6875	5
0.6875	5
0.6875	5
0.6875	5
0.6875	5
0.6875	5
0.6875	5
0.6875	5
0.6875	5
0.6875	5
0.6875	5
0.6875	5
0.6875	5
0.6875	5
0.6875	5
0.6875	5
0.6875	5
0.6875	5
0.6875	5
0.6875	5
0.6875	5
0.6875	5
0.6875	5
0.6875	5
0.6875	5
0.6875	5
0.6875	5
0.6875	5
0.6875	5
0.6875	5
0.6875	5
0.6875	5
0.6875	5
0.6875	5
0.6875	5
0.6875	5
0.6875	5
0.6875	5
0.6875	5
0.6875	5
0.6875	5
0.6875	5
0.6875	5
0.6875	5
0.6875	5
0.6875	5
0.6875	5
0.6875	5
0.6875	5
0.6875	5
0.6875	5
0.6875	5
0.6875	5
0.6875	5
0.6875	5
0.6875	5
0.6875	5
0.6875	5
0.6875	5
0.6875	5
0.6875	5
0.6875	5
0.6875	5
0.6875	5
0.6875	5
0.6875	5
0.6875	5
0.6875	5
0.6875	5
0.6875	5
0.6875	5
0.6875	5
0.6875	5
0.6875	5
0.6875	5
0.6875	5
0.6875	5
0.6875	5
0.6875	5
0.6875	5
0.6875	5
0.6875	5
0.6875	5
0.6875	5
0.6875	5
0.6875	5
0.6875	5
0.6875	5
0.6875	5
0.6875	5
0.6875	5
0.6875	5
0.6875	5
0.6875	5
0.6875	5
0.6875	5
0.6875	5
0.6875	5
0.6875	5
0.6875	5
0.6875	5
0.6875	5
0.6875	5
0.6875	5
0.6875	5
0.6875	5
0.6875	5
0.6875	5
0.6875	5
0.6875	5
0.6875	5
0.6875	5
0.6875	5
0.6875	5
0.6875	5
0.6875	5
0.6875	5
0.6875	5
0.6875	5
0.6875	5
0.6875	5
0.6875	5
0.6875	5
0.6875	5
0.6875	5
0.6875	5
0.6875	5
0.6875	5
0.6875	5
0.6875	5
0.6875	5
0.6875	5
0.6875	5
0.6875	5
0.6875	5
0.6875	5
0.6875	5
0.6875	5
0.6875	5
0.6875	5
0.6875	5
0.6875	5
0.6875	5
0.6875	5
0.6875	5
0.6875	5
0.6875	5
0.6875	5
0.6875	5
0.6875	5
0.6875	5
0.6875	5
0.6875	5
0.6875	5
0.6875	5
0.6875	5
0.6875	5
0.6875	5
0.6875	5
0.6875	5
0.6875	5
0.6875	5
0.6875	5
0.6875	5
0.6875	5
0.6875	5
0.6875	5
0.6875	5
0.6875	5
0.6875	5
0.6875	5
0.6875	5
0.6875	5
0.6875	5
0.6875	5
0.6875	5
0.6875	5
0.6875	5
0.6875	5
0.6875	5
0.6875	5
0.6875	5
0.6875	5
0.6875	5
0.6875	5
0.6875	5
0.6875	5
0.6875	5
0.6875	5
0.6875	5
0.6875	5
0.6875	5
0.6875	5
0.6875	5
0.6875	5
0.6875	5
0.6875	5
0.6875	5
0.6875	5
0.6875	5
0.6875	5
0.6875	5
0.6875	5
0.6875	5
0.6875	5
0.6875	5
0.6875	5
0.6875	5
0.6875	5
0.6875	5
0.6875	5
0.6875	5
0.6875	5
0.6875	5
0.6875	5
0.6875	5
0.6875	5
0.6875	5
0.6875	5
0.6875	5
0.6875	5
0.6875	5
0.6875	5
0.6875	5
0.6875	5
0.6875	5
0.6875	5
0.6875	5
0.6875	5
0.6875	5
0.6875	5
0.6875	5
0.6875	5
0.6875	5
0.6875	5
0.6875	5
0.6875	5
0.6875	5
0.6875	5
0.6875	5
0.6875	5
0.6875	5
0.6875	5
0.6875	5
0.6875	5
0.6875	5
0.6875	5
0.6875	5
0.6875	5
0.6875	5
0.6875	5
0.6875	5
0.6875	5
0.6875	5
0.6875	5
0.6875	5
0.6875	5
0.6875	5
0.6875	5
0.6875	5
0.6875	5
0.6875	5
0.6875	5
0.6875	5
0.6875	5
0.6875	5
0.6875	5
0.6875	5
0.6875	5
0.6875	5
0.6875	5
0.6875	5
0.6875	5
0.6875	5
0.6875	5
0.6875	5
0.6875	5
0.6875	5
0.6875	5
0.6875	5
0.6875	5
0.6875	5
0.6875	5
0.6875	5
0.6875	5
0.6875	5
0.6875	5
0.6875	5
0.6875	5
0.6875	5
0.6875	5
0.6875	5
0.6875	5
0.6875	5
0.6875	5
0.6875	5
0.6875	5
0.6875	5
0.6875	5
0.6875	5
0.6875	5
0.6875	5
0.6875	5
0.6875	5
0.6875	5
0.6875	5
0.6875	5
0.6875	5
0.6875	5
0.6875	5
0.6875	5
0.6875	5
0.6875	5
0.6875	5
0.6875	5
0.6875	5
0.6875	5
0.6875	5
0.6875	5
0.6875	5
0.6875	5
0.6875	5
0.6875	5
0.6875	5
0.6875	5
0.6875	5
0.6875	5
0.6875	5
0.6875	5
0.6875	5
0.6875	5
0.6875	5
0.6875	5
0.6875	5
0.6875	5
0.6875	5
0.6875	5
0.6875	5
0.6875	5
0.6875	5
0.6875	5
0.6875	5
0.6875	5
0.6875	5
0.6875	5
0.6875	5
0.6875	5
0.6875	5
0.6875	5
0.6875	5
0.6875	5
0.6875	5
0.6875	5
0.6875	5
0.6875	5
0.6875	5
0.6875	5
0.6875	5
0.6875	5
0.6875	5
0.6875	5
0.6875	5
0.6875	5
0.6875	5
0.6875	5
0.6875	5
0.6875	5
0.6875	5
0.6875	5
0.6875	5
0.6875	5
0.6875	5
0.6875	5
0.6875	5
0.6875	5
0.6875	5
0.6875	5
0.6875	5
0.6875	5
0.6875	5
0.6875	5
0.6875	5
0.6875	5
0.6875	5
0.6875	5
0.6875	5
0.6875	5
0.6875	5
0.6875	5
0.6875	5
0.6875	5
0.6875	5
0.6875	5
0.6875	5
0.6875	5
0.6875	5
0.6875	5
0.6875	5
0.6875	5
0.6875	5
0.6875	5
0.6875	5
0.6875	5
0.6875	5
0.6875	5
0.6875	5
0.6875	5
0.6875	5
0.6875	5
0.6875	5
0.6875	5
0.6875	5
0.6875	5
0.6875	5
0.6875	5
0.6875	5
0.6875	5
0.6875	5
0.6875	5
0.6875	5
0.6875	5
0.6875	5
0.6875	5
0.6875	5
0.6875	5
0.6875	5
0.6875	5
0.6875	5
0.6875	5
0.6875	5
0.6875	5
0.6875	5
0.6875	5
0.6875	5
0.6875	5
0.6875	5
0.6875	5
0.6875	5
0.6875	5
0.6875	5
0.6875	5
0.6875	5
0.6875	5
0.6875	5
0.6875	5
0.6875	5
0.6875	5
0.6875	5
0.6875	5
0.6875	5
0.6875	5
0.6875	5
0.6875	5
0.6875	5
0.6875	5
0.6875	5
0.6875	5
0.6875	5
0.6875	5
0.6875	5
0.6875	5
0.6875	5
0.6875	5
0.6875	5
0.6875	5
0.6875	5
0.6875	5
0.6875	5
0.6875	5
0.6875	5
0.6875	5
0.6875	5
0.6875	5
0.6875	5
0.6875	5
0.6875	5
0.6875	5
0.6875	5
0.6875	5
0.6875	5
0.6875	5
0.6875	5
0.6875	5
0.6875	5
0.6875	5
0.6875	5
0.6875	5
0.6875	5
0.6875	5
0.6875	5
0.6875	5
0.6875	5
0.6875	5
0.6875	5
0.6875	5
0.6875	5
0.6875	5
0.6875	5
0.6875	5
0.6875	5
0.6875	5
0.6875	5
0.6875	5
0.6875	5
0.6875	5
0.6875	5
0.6875	5
0.6875	5
0.6875	5
0.6875	5
0.6875	5
0.6875	5
0.6875	5
0.6875	5
0.6875	5
0.6875	5
0.6875	5
0.6875	5
0.6875	5
0.6875	5
0.6875	5
0.6875	5
0.6875	5
0.6875	5
0.6875	5
0.6875	5
0.6875	5
0.6875	5
0.6875	5
0.6875	5
0.6875	5
0.6875	5
0.6875	5
0.6875	5
0.6875	5
0.6875	5
0.6875	5
0.6875	5
0.6875	5
0.6875	5
0.6875	5
0.6875	5
0.6875	5
0.6875	5
0.6875	5
0.6875	5
0.6875	5
0.6875	5
0.6875	5
0.6875	5
0.6875	5
0.6875	5
0.6875	5
0.6875	5
0.6875	5
0.6875	5
0.6875	5
0.6875	5
0.6875	5
0.6875	5
0.6875	5
0.6875	5
0.6875	5
0.6875	5
0.6875	5
0.6875	5
0.6875	5
0.6875	5
0.6875	5
0.6875	5
0.6875	5
0.6875	5
0.6875	5
0.6875	5
0.6875	5
0.6875	5
0.6875	5
0.6875	5
0.6875	5
0.6875	5
0.6875	5
0.6875	5
0.6875	5
0.6875	5
0.6875	5
0.6875	5
0.6875	5
0.6875	5
0.6875	5
0.6875	5
0.6875	5
0.6875	5
0.6875	5
0.6875	5
0.6875	5
0.6875	5
0.6875	5
0.6875	5
0.6875	5
0.6875	5
0.6875	5
0.6875	5
0.6875	5
0.6875	5
0.6875	5
0.6875	5
0.6875	5
0.6875	5
0.6875	5
0.6875	5
0.6875	5
0.6875	5
0.6875	5
0.6875	5
0.6875	5
0.6875	5
0.6875	5
0.6875	5
0.6875	5
0.6875	5
0.6875	5
0.6875	5
0.6875	5
0.6875	5
0.6875	5
0.6875	5
0.6875	5
0.6875	5
0.6875	5
0.6875	5
0.6875	5
0.6875	5
0.6875	5
0.6875	5
0.6875	5
0.6875	5
0.6875	5
0.6875	5
0.6875	5
0.6875	5
0.6875	5
0.6875	5
0.6875	5
0.6875	5
0.6875	5
0.6875	5
0.6875	5
0.6875	5
0.6875	5
0.6875	5
0.6875	5
0.6875	5
0.6875	5
0.6875	5
0.6875	5
0.6875	5
0.6875	5
0.6875	5
0.6875	5
0.6875	5
0.6875	5
0.6875	5
0.6875	5
0.6875	5
0.6875	5
0.6875	5
0.6875	5
0.6875	5
0.6875	5
0.6875	5
0.6875	5
0.6875	5
0.6875	5
0.6875	5
0.6875	5
0.6875	5
0.6875	5
0.6875	5
0.6875	5
0.6875	5
0.6875	5
0.6875	5
0.6875	5
0.6875	5
0.6875	5
0.6875	5
0.6875	5
0.6875	5
0.6875	5
0.6875	5
0.6875	5
0.6875	5
0.6875	5
0.6875	5
0.6875	5
0.6875	5
0.6875	5
0.6875	5
0.6875	5
0.6875	5
0.6875	5
0.6875	5
0.6875	5
0.6875	5
0.6875	5
0.6875	5
0.6875	5
0.6875	5
0.6875	5
0.6875	5
0.6875	5
0.6875	5
0.6875	5
0.6875	5
0.6875	5
0.6875	5
0.6875	5
0.6875	5
0.6875	5
0.6875	5
0.6875	5
0.6875	5
0.6875	5
0.6875	5
0.6875	5
0.6875	5
0.6875	5
0.6875	5
0.6875	5
0.6875	5
0.6875	5
0.6875	5
0.6875	5
0.6875	5
0.6875	5
0.6875	5
0.6875	5
0.6875	5
0.6875	5
0.6875	5
0.6875	5
0.6875	5
0.6875	5
0.6875	5
0.6875	5
0.6875	5
0.6875	5
0.6875	5
0.6875	5
0.6875	5
0.6875	5
0.6875	5
0.6875	5
0.6875	5
0.6875	5
0.6875	5
0.6875	5
0.6875	5
0.6875	5
0.6875	5
0.6875	5
0.6875	5
0.6875	5
0.6875	5
0.6875	5
0.6875	5
0.6875	5
0.6875	5
0.6875	5
0.6875	5
0.6875	5
0.6875	5
0.6875	5
0.6875	5
0.6875	5
0.6875	5
0.6875	5
0.6875	5
0.6875	5
0.6875	5
0.6875	5
0.6875	5
0.6875	5
0.6875	5
0.6875	5
0.6875	5
0.6875	5
0.6875	5
0.6875	5
0.6875	5
0.6875	5
0.6875	5
0.6875	5
0.6875	5
0.6875	5
0.6875	5
0.6875	5
0.6875	5
0.6875	5
0.6875	5
0.6875	5
0.6875	5
0.6875	5
0.6875	5
0.6875	5
0.6875	5
0.6875	5
0.6875	5
0.6875	5
0.6875	5
0.6875	5
0.6875	5
0.6875	5
0.6875	5
0.6875	5
0.6875	5
0.6875	5
0.6875	5
0.6875	5
0.6875	5
0.6875	5
0.6875	5
0.6875	5
0.6875	5
0.6875	5
0.6875	5
0.6875	5
0.6875	5
0.6875	5
0.6875	5
0.6875	5
0.6875	5
0.6875	5
0.6875	5
0.6875	5
0.6875	5
0.6875	5
0.6875	5
0.6875	5
0.6875	5
0.6875	5
0.6875	5
0.6875	5
0.6875	5
0.6875	5
0.6875	5
0.6875	5
0.6875	5
0.6875	5
0.6875	5
0.6875	5
0.6875	5
0.6875	5
0.6875	5
0.6875	5
0.6875	5
0.6875	5
0.875	2
0.8125	3
0.75	4
0.0	15
0.75	4
0.75	4
0.0625	14
0.0625	15
0.75	4
0.6875	5
0.6875	5
0.0	15
0.125	13
0.125	13
0.125	14
0.125	14
0.75	4
0.6875	5
0.625	6
0.0	15
0.6875	5
0.6875	5
0.0625	14
0.0625	15
0.1875	12
0.1875	12
0.1875	12
0.1875	13
0.1875	13
0.1875	13
0.1875	13
0.1875	13
0.75	4
0.6875	5
0.625	6
0.0	15
0.625	6
0.625	6
0.0625	14
0.0625	15
0.6875	5
0.625	6
0.625	6
0.0	15
0.125	13
0.125	13
0.125	14
0.125	14
0.25	11
0.25	11
0.25	11
0.25	12
0.25	11
0.25	11
0.25	12
0.25	12
0.25	12
0.25	12
0.25	12
0.25	12
0.25	12
0.25	12
0.25	12
0.25	12
0.75	4
0.6875	5
0.625	6
0.0	15
0.625	6
0.625	6
0.0625	14
0.0625	15
0.625	6
0.5625	7
0.5625	7
0.0	15
0.125	13
0.125	13
0.125	14
0.125	14
0.6875	5
0.625	6
0.5625	7
0.0	15
0.625	6
0.625	6
0.0625	14
0.0625	15
0.1875	12
0.1875	12
0.1875	12
0.1875	13
0.1875	13
0.1875	13
0.1875	13
0.1875	13
0.3125	10
0.3125	10
0.3125	10
0.3125	11
0.3125	10
0.3125	10
0.3125	11
0.3125	11
0.3125	10
0.3125	10
0.3125	10
0.3125	11
0.3125	11
0.3125	11
0.3125	11
0.3125	11
0.3125	11
0.3125	11
0.3125	11
0.3125	11
0.3125	11
0.3125	11
0.3125	11
0.3125	11
0.3125	11
0.3125	11
0.3125	11
0.3125	11
0.3125	11
0.3125	11
0.3125	11
0.3125	11
0.75	4
0.6875	5
0.625	6
0.0	15
0.625	6
0.625	6
0.0625	14
0.0625	15
0.625	6
0.5625	7
0.5625	7
0.0	15
0.125	13
0.125	13
0.125	14
0.125	14
0.625	6
0.5625	7
0.5	8
0.0	15
0.5625	7
0.5625	7
0.0625	14
0.0625	15
0.1875	12
0.1875	12
0.1875	12
0.1875	13
0.1875	13
0.1875	13
0.1875	13
0.1875	13
0.6875	5
0.625	6
0.5625	7
0.0	15
0.5625	7
0.5625	7
0.0625	14
0.0625	15
0.625	6
0.5625	7
0.5625	7
0.0	15
0.125	13
0.125	13
0.125	14
0.125	14
0.25	11
0.25	11
0.25	11
0.25	12
0.25	11
0.25	11
0.25	12
0.25	12
0.25	12
0.25	12
0.25	12
0.25	12
0.25	12
0.25	12
0.25	12
0.25	12
0.375	9
0.375	9
0.375	9
0.375	10
0.375	9
0.375	9
0.375	10
0.375	10
0.375	9
0.375	9
0.375	9
0.375	10
0.375	10
0.375	10
0.375	10
0.375	10
0.375	9
0.375	9
0.375	9
0.375	10
0.375	9
0.375	9
0.375	10
0.375	10
0.375	10
0.375	10
0.375	10
0.375	10
0.375	10
0.375	10
0.375	10
0.375	10
0.375	10
0.375	10
0.375	10
0.375	10
0.375	10
0.375	10
0.375	10
0.375	10
0.375	10
0.375	10
0.375	10
0.375	10
0.375	10
0.375	10
0.375	10
0.375	10
0.375	10
0.375	10
0.375	10
0.375	10
0.375	10
0.375	10
0.375	10
0.375	10
0.375	10
0.375	10
0.375	10
0.375	10
0.375	10
0.375	10
0.375	10
0.375	10
0.75	4
0.6875	5
0.625	6
0.0	15
0.625	6
0.625	6
0.0625	14
0.0625	15
0.625	6
0.5625	7
0.5625	7
0.0	15
0.125	13
0.125	13
0.125	14
0.125	14
0.625	6
0.5625	7
0.5	8
0.0	15
0.5625	7
0.5625	7
0.0625	14
0.0625	15
0.1875	12
0.1875	12
0.1875	12
0.1875	13
0.1875	13
0.1875	13
0.1875	13
0.1875	13
0.625	6
0.5625	7
0.5	8
0.0	15
0.5	8
0.5	8
0.0625	14
0.0625	15
0.5625	7
0.5	8
0.5	8
0.0	15
0.125	13
0.125	13
0.125	14
0.125	14
0.25	11
0.25	11
0.25	11
0.25	12
0.25	11
0.25	11
0.25	12
0.25	12
0.25	12
0.25	12
0.25	12
0.25	12
0.25	12
0.25	12
0.25	12
0.25	12
0.6875	5
0.625	6
0.5625	7
0.0	15
0.5625	7
0.5625	7
0.0625	14
0.0625	15
0.5625	7
0.5	8
0.5	8
0.0	15
0.125	13
0.125	13
0.125	14
0.125	14
0.625	6
0.5625	7
0.5	8
0.0	15
0.5625	7
0.5625	7
0.0625	14
0.0625	15
0.1875	12
0.1875	12
0.1875	12
0.1875	13
0.1875	13
0.1875	13
0.1875	13
0.1875	13
0.3125	10
0.3125	10
0.3125	10
0.3125	11
0.3125	10
0.3125	10
0.3125	11
0.3125	11
0.3125	10
0.3125	10
0.3125	10
0.3125	11
0.3125	11
0.3125	11
0.3125	11
0.3125	11
0.3125	11
0.3125	11
0.3125	11
0.3125	11
0.3125	11
0.3125	11
0.3125	11
0.3125	11
0.3125	11
0.3125	11
0.3125	11
0.3125	11
0.3125	11
0.3125	11
0.3125	11
0.3125	11
0.4375	8
0.4375	8
0.4375	8
0.4375	9
0.4375	8
0.4375	8
0.4375	9
0.4375	9
0.4375	8
0.4375	8
0.4375	8
0.4375	9
0.4375	9
0.4375	9
0.4375	9
0.4375	9
0.4375	8
0.4375	8
0.4375	8
0.4375	9
0.4375	8
0.4375	8
0.4375	9
0.4375	9
0.4375	9
0.4375	9
0.4375	9
0.4375	9
0.4375	9
0.4375	9
0.4375	9
0.4375	9
0.4375	8
0.4375	8
0.4375	8
0.4375	9
0.4375	8
0.4375	8
0.4375	9
0.4375	9
0.4375	8
0.4375	8
0.4375	8
0.4375	9
0.4375	9
0.4375	9
0.4375	9
0.4375	9
0.4375	9
0.4375	9
0.4375	9
0.4375	9
0.4375	9
0.4375	9
0.4375	9
0.4375	9
0.4375	9
0.4375	9
0.4375	9
0.4375	9
0.4375	9
0.4375	9
0.4375	9
0.4375	9
0.4375	9
0.4375	9
0.4375	9
0.4375	9
0.4375	9
0.4375	9
0.4375	9
0.4375	9
0.4375	9
0.4375	9
0.4375	9
0.4375	9
0.4375	9
0.4375	9
0.4375	9
0.4375	9
0.4375	9
0.4375	9
0.4375	9
0.4375	9
0.4375	9
0.4375	9
0.4375	9
0.4375	9
0.4375	9
0.4375	9
0.4375	9
0.4375	9
0.4375	9
0.4375	9
0.4375	9
0.4375	9
0.4375	9
0.4375	9
0.4375	9
0.4375	9
0.4375	9
0.4375	9
0.4375	9
0.4375	9
0.4375	9
0.4375	9
0.4375	9
0.4375	9
0.4375	9
0.4375	9
0.4375	9
0.4375	9
0.4375	9
0.4375	9
0.4375	9
0.4375	9
0.4375	9
0.4375	9
0.4375	9
0.4375	9
0.4375	9
0.4375	9
0.4375	9
0.4375	9
0.4375	9
0.4375	9
0.4375	9
0.4375	9
0.75	4
0.6875	5
0.625	6
0.0	15
0.625	6
0.625	6
0.0625	14
0.0625	15
0.625	6
0.5625	7
0.5625	7
0.0	15
0.125	13
0.125	13
0.125	14
0.125	14
0.625	6
0.5625	7
0.5	8
0.0	15
0.5625	7
0.5625	7
0.0625	14
0.0625	15
0.1875	12
0.1875	12
0.1875	12
0.1875	13
0.1875	13
0.1875	13
0.1875	13
0.1875	13
0.625	6
0.5625	7
0.5	8
0.0	15
0.5	8
0.5	8
0.0625	14
0.0625	15
0.5625	7
0.5	8
0.5	8
0.0	15
0.125	13
0.125	13
0.125	14
0.125	14
0.25	11
0.25	11
0.25	11
0.25	12
0.25	11
0.25	11
0.25	12
0.25	12
0.25	12
0.25	12
0.25	12
0.25	12
0.25	12
0.25	12
0.25	12
0.25	12
0.625	6
0.5625	7
0.5	8
0.0	15
0.5	8
0.5	8
0.0625	14
0.0625	15
0.5	8
0.4375	9
0.4375	9
0.0	15
0.125	13
0.125	13
0.125	14
0.125	14
0.5625	7
0.5	8
0.4375	9
0.0	15
0.5	8
0.5	8
0.0625	14
0.0625	15
0.1875	12
0.1875	12
0.1875	12
0.1875	13
0.1875	13
0.1875	13
0.1875	13
0.1875	13
0.3125	10
0.3125	10
0.3125	10
0.3125	11
0.3125	10
0.3125	10
0.3125	11
0.3125	11
0.3125	10
0.3125	10
0.3125	10
0.3125	11
0.3125	11
0.3125	11
0.3125	11
0.3125	11
0.3125	11
0.3125	11
0.3125	11
0.3125	11
0.3125	11
0.3125	11
0.3125	11
0.3125	11
0.3125	11
0.3125	11
0.3125	11
0.3125	11
0.3125	11
0.3125	11
0.3125	11
0.3125	11
0.6875	5
0.625	6
0.5625	7
0.0	15
0.5625	7
0.5625	7
0.0625	14
0.0625	15
0.5625	7
0.5	8
0.5	8
0.0	15
0.125	13
0.125	13
0.125	14
0.125	14
0.5625	7
0.5	8
0.4375	9
0.0	15
0.5	8
0.5	8
0.0625	14
0.0625	15
0.1875	12
0.1875	12
0.1875	12
0.1875	13
0.1875	13
0.1875	13
0.1875	13
0.1875	13
0.625	6
0.5625	7
0.5	8
0.0	15
0.5	8
0.5	8
0.0625	14
0.0625	15
0.5625	7
0.5	8
0.5	8
0.0	15
0.125	13
0.125	13
0.125	14
0.125	14
0.25	11
0.25	11
0.25	11
0.25	12
0.25	11
0.25	11
0.25	12
0.25	12
0.25	12
0.25	12
0.25	12
0.25	12
0.25	12
0.25	12
0.25	12
0.25	12
0.375	9
0.375	9
0.375	9
0.375	10
0.375	9
0.375	9
0.375	10
0.375	10
0.375	9
0.375	9
0.375	9
0.375	10
0.375	10
0.375	10
0.375	10
0.375	10
0.375	9
0.375	9
0.375	9
0.375	10
0.375	9
0.375	9
0.375	10
0.375	10
0.375	10
0.375	10
0.375	10
0.375	10
0.375	10
0.375	10
0.375	10
0.375	10
0.375	10
0.375	10
0.375	10
0.375	10
0.375	10
0.375	10
0.375	10
0.375	10
0.375	10
0.375	10
0.375	10
0.375	10
0.375	10
0.375	10
0.375	10
0.375	10
0.375	10
0.375	10
0.375	10
0.375	10
0.375	10
0.375	10
0.375	10
0.375	10
0.375	10
0.375	10
0.375	10
0.375	10
0.375	10
0.375	10
0.375	10
0.375	10
0.5	7
0.5	7
0.5	7
0.5	8
0.5	7
0.5	7
0.5	8
0.5	8
0.5	7
0.5	7
0.5	7
0.5	8
0.5	8
0.5	8
0.5	8
0.5	8
0.5	7
0.5	7
0.5	7
0.5	8
0.5	7
0.5	7
0.5	8
0.5	8
0.5	8
0.5	8
0.5	8
0.5	8
0.5	8
0.5	8
0.5	8
0.5	8
0.5	7
0.5	7
0.5	7
0.5	8
0.5	7
0.5	7
0.5	8
0.5	8
0.5	7
0.5	7
0.5	7
0.5	8
0.5	8
0.5	8
0.5	8
0.5	8
0.5	8
0.5	8
0.5	8
0.5	8
0.5	8
0.5	8
0.5	8
0.5	8
0.5	8
0.5	8
0.5	8
0.5	8
0.5	8
0.5	8
0.5	8
0.5	8
0.5	7
0.5	7
0.5	7
0.5	8
0.5	7
0.5	7
0.5	8
0.5	8
0.5	7
0.5	7
0.5	7
0.5	8
0.5	8
0.5	8
0.5	8
0.5	8
0.5	7
0.5	7
0.5	7
0.5	8
0.5	7
0.5	7
0.5	8
0.5	8
0.5	8
0.5	8
0.5	8
0.5	8
0.5	8
0.5	8
0.5	8
0.5	8
0.5	8
0.5	8
0.5	8
0.5	8
0.5	8
0.5	8
0.5	8
0.5	8
0.5	8
0.5	8
0.5	8
0.5	8
0.5	8
0.5	8
0.5	8
0.5	8
0.5	8
0.5	8
0.5	8
0.5	8
0.5	8
0.5	8
0.5	8
0.5	8
0.5	8
0.5	8
0.5	8
0.5	8
0.5	8
0.5	8
0.5	8
0.5	8
0.5	8
0.5	8
0.5	8
0.5	8
0.5	8
0.5	8
0.5	8
0.5	8
0.5	8
0.5	8
0.5	8
0.5	8
0.5	8
0.5	8
0.5	8
0.5	8
0.5	8
0.5	8
0.5	8
0.5	8
0.5	8
0.5	8
0.5	8
0.5	8
0.5	8
0.5	8
0.5	8
0.5	8
0.5	8
0.5	8
0.5	8
0.5	8
0.5	8
0.5	8
0.5	8
0.5	8
0.5	8
0.5	8
0.5	8
0.5	8
0.5	8
0.5	8
0.5	8
0.5	8
0.5	8
0.5	8
0.5	8
0.5	8
0.5	8
0.5	8
0.5	8
0.5	8
0.5	8
0.5	8
0.5	8
0.5	8
0.5	8
0.5	8
0.5	8
0.5	8
0.5	8
0.5	8
0.5	8
0.5	8
0.5	8
0.5	8
0.5	8
0.5	8
0.5	8
0.5	8
0.5	8
0.5	8
0.5	8
0.5	8
0.5	8
0.5	8
0.5	8
0.5	8
0.5	8
0.5	8
0.5	8
0.5	8
0.5	8
0.5	8
0.5	8
0.5	8
0.5	8
0.5	8
0.5	8
0.5	8
0.5	8
0.5	8
0.5	8
0.5	8
0.5	8
0.5	8
0.5	8
0.5	8
0.5	8
0.5	8
0.5	8
0.5	8
0.5	8
0.5	8
0.5	8
0.5	8
0.5	8
0.5	8
0.5	8
0.5	8
0.5	8
0.5	8
0.5	8
0.5	8
0.5	8
0.5	8
0.5	8
0.5	8
0.5	8
0.5	8
0.5	8
0.5	8
0.5	8
0.5	8
0.5	8
0.5	8
0.5	8
0.5	8
0.75	4
0.6875	5
0.625	6
0.0	15
0.625	6
0.625	6
0.0625	14
0.0625	15
0.625	6
0.5625	7
0.5625	7
0.0	15
0.125	13
0.125	13
0.125	14
0.125	14
0.625	6
0.5625	7
0.5	8
0.0	15
0.5625	7
0.5625	7
0.0625	14
0.0625	15
0.1875	12
0.1875	12
0.1875	12
0.1875	13
0.1875	13
0.1875	13
0.1875	13
0.1875	13
0.625	6
0.5625	7
0.5	8
0.0	15
0.5	8
0.5	8
0.0625	14
0.0625	15
0.5625	7
0.5	8
0.5	8
0.0	15
0.125	13
0.125	13
0.125	14
0.125	14
0.25	11
0.25	11
0.25	11
0.25	12
0.25	11
0.25	11
0.25	12
0.25	12
0.25	12
0.25	12
0.25	12
0.25	12
0.25	12
0.25	12
0.25	12
0.25	12
0.625	6
0.5625	7
0.5	8
0.0	15
0.5	8
0.5	8
0.0625	14
0.0625	15
0.5	8
0.4375	9
0.4375	9
0.0	15
0.125	13
0.125	13
0.125	14
0.125	14
0.5625	7
0.5	8
0.4375	9
0.0	15
0.5	8
0.5	8
0.0625	14
0.0625	15
0.1875	12
0.1875	12
0.1875	12
0.1875	13
0.1875	13
0.1875	13
0.1875	13
0.1875	13
0.3125	10
0.3125	10
0.3125	10
0.3125	11
0.3125	10
0.3125	10
0.3125	11
0.3125	11
0.3125	10
0.3125	10
0.3125	10
0.3125	11
0.3125	11
0.3125	11
0.3125	11
0.3125	11
0.3125	11
0.3125	11
0.3125	11
0.3125	11
0.3125	11
0.3125	11
0.3125	11
0.3125	11
0.3125	11
0.3125	11
0.3125	11
0.3125	11
0.3125	11
0.3125	11
0.3125	11
0.3125	11
0.625	6
0.5625	7
0.5	8
0.0	15
0.5	8
0.5	8
0.0625	14
0.0625	15
0.5	8
0.4375	9
0.4375	9
0.0	15
0.125	13
0.125	13
0.125	14
0.125	14
0.5	8
0.4375	9
0.375	10
0.0	15
0.4375	9
0.4375	9
0.0625	14
0.0625	15
0.1875	12
0.1875	12
0.1875	12
0.1875	13
0.1875	13
0.1875	13
0.1875	13
0.1875	13
0.5625	7
0.5	8
0.4375	9
0.0	15
0.4375	9
0.4375	9
0.0625	14
0.0625	15
0.5	8
0.4375	9
0.4375	9
0.0	15
0.125	13
0.125	13
0.125	14
0.125	14
0.25	11
0.25	11
0.25	11
0.25	12
0.25	11
0.25	11
0.25	12
0.25	12
0.25	12
0.25	12
0.25	12
0.25	12
0.25	12
0.25	12
0.25	12
0.25	12
0.375	9
0.375	9
0.375	9
0.375	10
0.375	9
0.375	9
0.375	10
0.375	10
0.375	9
0.375	9
0.375	9
0.375	10
0.375	10
0.375	10
0.375	10
0.375	10
0.375	9
0.375	9
0.375	9
0.375	10
0.375	9
0.375	9
0.375	10
0.375	10
0.375	10
0.375	10
0.375	10
0.375	10
0.375	10
0.375	10
0.375	10
0.375	10
0.375	10
0.375	10
0.375	10
0.375	10
0.375	10
0.375	10
0.375	10
0.375	10
0.375	10
0.375	10
0.375	10
0.375	10
0.375	10
0.375	10
0.375	10
0.375	10
0.375	10
0.375	10
0.375	10
0.375	10
0.375	10
0.375	10
0.375	10
0.375	10
0.375	10
0.375	10
0.375	10
0.375	10
0.375	10
0.375	10
0.375	10
0.375	10
0.6875	5
0.625	6
0.5625	7
0.0	15
0.5625	7
0.5625	7
0.0625	14
0.0625	15
0.5625	7
0.5	8
0.5	8
0.0	15
0.125	13
0.125	13
0.125	14
0.125	14
0.5625	7
0.5	8
0.4375	9
0.0	15
0.5	8
0.5	8
0.0625	14
0.0625	15
0.1875	12
0.1875	12
0.1875	12
0.1875	13
0.1875	13
0.1875	13
0.1875	13
0.1875	13
0.5625	7
0.5	8
0.4375	9
0.0	15
0.4375	9
0.4375	9
0.0625	14
0.0625	15
0.5	8
0.4375	9
0.4375	9
0.0	15
0.125	13
0.125	13
0.125	14
0.125	14
0.25	11
0.25	11
0.25	11
0.25	12
0.25	11
0.25	11
0.25	12
0.25	12
0.25	12
0.25	12
0.25	12
0.25	12
0.25	12
0.25	12
0.25	12
0.25	12
0.625	6
0.5625	7
0.5	8
0.0	15
0.5	8
0.5	8
0.0625	14
0.0625	15
0.5	8
0.4375	9
0.4375	9
0.0	15
0.125	13
0.125	13
0.125	14
0.125	14
0.5625	7
0.5	8
0.4375	9
0.0	15
0.5	8
0.5	8
0.0625	14
0.0625	15
0.1875	12
0.1875	12
0.1875	12
0.1875	13
0.1875	13
0.1875	13
0.1875	13
0.1875	13
0.3125	10
0.3125	10
0.3125	10
0.3125	11
0.3125	10
0.3125	10
0.3125	11
0.3125	11
0.3125	10
0.3125	10
0.3125	10
0.3125	11
0.3125	11
0.3125	11
0.3125	11
0.3125	11
0.3125	11
0.3125	11
0.3125	11
0.3125	11
0.3125	11
0.3125	11
0.3125	11
0.3125	11
0.3125	11
0.3125	11
0.3125	11
0.3125	11
0.3125	11
0.3125	11
0.3125	11
0.3125	11
0.4375	8
0.4375	8
0.4375	8
0.4375	9
0.4375	8
0.4375	8
0.4375	9
0.4375	9
0.4375	8
0.4375	8
0.4375	8
0.4375	9
0.4375	9
0.4375	9
0.4375	9
0.4375	9
0.4375	8
0.4375	8
0.4375	8
0.4375	9
0.4375	8
0.4375	8
0.4375	9
0.4375	9
0.4375	9
0.4375	9
0.4375	9
0.4375	9
0.4375	9
0.4375	9
0.4375	9
0.4375	9
0.4375	8
0.4375	8
0.4375	8
0.4375	9
0.4375	8
0.4375	8
0.4375	9
0.4375	9
0.4375	8
0.4375	8
0.4375	8
0.4375	9
0.4375	9
0.4375	9
0.4375	9
0.4375	9
0.4375	9
0.4375	9
0.4375	9
0.4375	9
0.4375	9
0.4375	9
0.4375	9
0.4375	9
0.4375	9
0.4375	9
0.4375	9
0.4375	9
0.4375	9
0.4375	9
0.4375	9
0.4375	9
0.4375	9
0.4375	9
0.4375	9
0.4375	9
0.4375	9
0.4375	9
0.4375	9
0.4375	9
0.4375	9
0.4375	9
0.4375	9
0.4375	9
0.4375	9
0.4375	9
0.4375	9
0.4375	9
0.4375	9
0.4375	9
0.4375	9
0.4375	9
0.4375	9
0.4375	9
0.4375	9
0.4375	9
0.4375	9
0.4375	9
0.4375	9
0.4375	9
0.4375	9
0.4375	9
0.4375	9
0.4375	9
0.4375	9
0.4375	9
0.4375	9
0.4375	9
0.4375	9
0.4375	9
0.4375	9
0.4375	9
0.4375	9
0.4375	9
0.4375	9
0.4375	9
0.4375	9
0.4375	9
0.4375	9
0.4375	9
0.4375	9
0.4375	9
0.4375	9
0.4375	9
0.4375	9
0.4375	9
0.4375	9
0.4375	9
0.4375	9
0.4375	9
0.4375	9
0.4375	9
0.4375	9
0.4375	9
0.4375	9
0.4375	9
0.5625	6
0.5625	6
0.5625	6
0.5625	7
0.5625	6
0.5625	6
0.5625	7
0.5625	7
0.5625	6
0.5625	6
0.5625	6
0.5625	7
0.5625	7
0.5625	7
0.5625	7
0.5625	7
0.5625	6
0.5625	6
0.5625	6
0.5625	7
0.5625	6
0.5625	6
0.5625	7
0.5625	7
0.5625	7
0.5625	7
0.5625	7
0.5625	7
0.5625	7
0.5625	7
0.5625	7
0.5625	7
0.5625	6
0.5625	6
0.5625	6
0.5625	7
0.5625	6
0.5625	6
0.5625	7
0.5625	7
0.5625	6
0.5625	6
0.5625	6
0.5625	7
0.5625	7
0.5625	7
0.5625	7
0.5625	7
0.5625	7
0.5625	7
0.5625	7
0.5625	7
0.5625	7
0.5625	7
0.5625	7
0.5625	7
0.5625	7
0.5625	7
0.5625	7
0.5625	7
0.5625	7
0.5625	7
0.5625	7
0.5625	7
0.5625	6
0.5625	6
0.5625	6
0.5625	7
0.5625	6
0.5625	6
0.5625	7
0.5625	7
0.5625	6
0.5625	6
0.5625	6
0.5625	7
0.5625	7
0.5625	7
0.5625	7
0.5625	7
0.5625	6
0.5625	6
0.5625	6
0.5625	7
0.5625	6
0.5625	6
0.5625	7
0.5625	7
0.5625	7
0.5625	7
0.5625	7
0.5625	7
0.5625	7
0.5625	7
0.5625	7
0.5625	7
0.5625	7
0.5625	7
0.5625	7
0.5625	7
0.5625	7
0.5625	7
0.5625	7
0.5625	7
0.5625	7
0.5625	7
0.5625	7
0.5625	7
0.5625	7
0.5625	7
0.5625	7
0.5625	7
0.5625	7
0.5625	7
0.5625	7
0.5625	7
0.5625	7
0.5625	7
0.5625	7
0.5625	7
0.5625	7
0.5625	7
0.5625	7
0.5625	7
0.5625	7
0.5625	7
0.5625	7
0.5625	7
0.5625	6
0.5625	6
0.5625	6
0.5625	7
0.5625	6
0.5625	6
0.5625	7
0.5625	7
0.5625	6
0.5625	6
0.5625	6
0.5625	7
0.5625	7
0.5625	7
0.5625	7
0.5625	7
0.5625	6
0.5625	6
0.5625	6
0.5625	7
0.5625	6
0.5625	6
0.5625	7
0.5625	7
0.5625	7
0.5625	7
0.5625	7
0.5625	7
0.5625	7
0.5625	7
0.5625	7
0.5625	7
0.5625	6
0.5625	6
0.5625	6
0.5625	7
0.5625	6
0.5625	6
0.5625	7
0.5625	7
0.5625	6
0.5625	6
0.5625	6
0.5625	7
0.5625	7
0.5625	7
0.5625	7
0.5625	7
0.5625	7
0.5625	7
0.5625	7
0.5625	7
0.5625	7
0.5625	7
0.5625	7
0.5625	7
0.5625	7
0.5625	7
0.5625	7
0.5625	7
0.5625	7
0.5625	7
0.5625	7
0.5625	7
0.5625	7
0.5625	7
0.5625	7
0.5625	7
0.5625	7
0.5625	7
0.5625	7
0.5625	7
0.5625	7
0.5625	7
0.5625	7
0.5625	7
0.5625	7
0.5625	7
0.5625	7
0.5625	7
0.5625	7
0.5625	7
0.5625	7
0.5625	7
0.5625	7
0.5625	7
0.5625	7
0.5625	7
0.5625	7
0.5625	7
0.5625	7
0.5625	7
0.5625	7
0.5625	7
0.5625	7
0.5625	7
0.5625	7
0.5625	7
0.5625	7
0.5625	7
0.5625	7
0.5625	7
0.5625	7
0.5625	7
0.5625	7
0.5625	7
0.5625	7
0.5625	7
0.5625	7
0.5625	7
0.5625	7
0.5625	7
0.5625	7
0.5625	7
0.5625	7
0.5625	7
0.5625	7
0.5625	7
0.5625	7
0.5625	7
0.5625	7
0.5625	7
0.5625	7
0.5625	7
0.5625	7
0.5625	7
0.5625	7
0.5625	7
0.5625	7
0.5625	7
0.5625	7
0.5625	7
0.5625	7
0.5625	7
0.5625	7
0.5625	7
0.5625	7
0.5625	7
0.5625	7
0.5625	7
0.5625	7
0.5625	7
0.5625	7
0.5625	7
0.5625	7
0.5625	7
0.5625	7
0.5625	7
0.5625	7
0.5625	7
0.5625	7
0.5625	7
0.5625	7
0.5625	7
0.5625	7
0.5625	7
0.5625	7
0.5625	7
0.5625	7
0.5625	7
0.5625	7
0.5625	7
0.5625	7
0.5625	7
0.5625	7
0.5625	7
0.5625	7
0.5625	7
0.5625	7
0.5625	7
0.5625	7
0.5625	7
0.5625	7
0.5625	7
0.5625	7
0.5625	7
0.5625	7
0.5625	7
0.5625	7
0.5625	7
0.5625	7
0.5625	7
0.5625	7
0.5625	7
0.5625	7
0.5625	7
0.5625	7
0.5625	7
0.5625	7
0.5625	7
0.5625	7
0.5625	7
0.5625	7
0.5625	7
0.5625	7
0.5625	7
0.5625	7
0.5625	7
0.5625	7
0.5625	7
0.5625	7
0.5625	7
0.5625	7
0.5625	7
0.5625	7
0.5625	7
0.5625	7
0.5625	7
0.5625	7
0.5625	7
0.5625	7
0.5625	7
0.5625	7
0.5625	7
0.5625	7
0.5625	7
0.5625	7
0.5625	7
0.5625	7
0.5625	7
0.5625	7
0.5625	7
0.5625	7
0.5625	7
0.5625	7
0.5625	7
0.5625	7
0.5625	7
0.5625	7
0.5625	7
0.5625	7
0.5625	7
0.5625	7
0.5625	7
0.5625	7
0.5625	7
0.5625	7
0.5625	7
0.5625	7
0.5625	7
0.5625	7
0.5625	7
0.5625	7
0.5625	7
0.5625	7
0.5625	7
0.5625	7
0.5625	7
0.5625	7
0.5625	7
0.5625	7
0.5625	7
0.5625	7
0.5625	7
0.5625	7
0.5625	7
0.5625	7
0.5625	7
0.5625	7
0.5625	7
0.5625	7
0.5625	7
0.5625	7
0.5625	7
0.5625	7
0.5625	7
0.5625	7
0.5625	7
0.5625	7
0.5625	7
0.5625	7
0.5625	7
0.5625	7
0.5625	7
0.5625	7
0.5625	7
0.5625	7
0.5625	7
0.5625	7
0.5625	7
0.5625	7
0.5625	7
0.5625	7
0.5625	7
0.5625	7
0.5625	7
0.5625	7
0.5625	7
0.5625	7
0.5625	7
0.5625	7
0.5625	7
0.5625	7
0.5625	7
0.5625	7
0.5625	7
0.5625	7
0.5625	7
0.5625	7
0.5625	7
0.5625	7
0.5625	7
0.5625	7
0.5625	7
0.5625	7
0.5625	7
0.5625	7
0.5625	7
0.5625	7
0.5625	7
0.5625	7
0.5625	7
0.5625	7
0.5625	7
0.5625	7
0.5625	7
0.5625	7
0.5625	7
0.5625	7
0.5625	7
0.5625	7
0.5625	7
0.5625	7
0.5625	7
0.5625	7
0.5625	7
0.5625	7
0.5625	7
0.5625	7
0.5625	7
0.5625	7
0.5625	7
0.5625	7
0.5625	7
0.5625	7
0.5625	7
0.5625	7
0.5625	7
0.5625	7
0.5625	7
0.5625	7
0.5625	7
0.5625	7
0.5625	7
0.5625	7
0.5625	7
0.5625	7
0.5625	7
0.5625	7
0.5625	7
0.5625	7
0.5625	7
0.5625	7
0.5625	7
0.5625	7
0.5625	7
0.5625	7
0.5625	7
0.5625	7
0.5625	7
0.5625	7
0.5625	7
0.5625	7
0.5625	7
0.5625	7
0.5625	7
0.5625	7
0.5625	7
0.5625	7
0.5625	7
0.5625	7
0.5625	7
0.5625	7
0.5625	7
0.5625	7
0.5625	7
0.5625	7
0.5625	7
0.5625	7
0.5625	7
0.5625	7
0.5625	7
0.5625	7
0.5625	7
0.8125	3
0.75	4
0.6875	5
0.0	15
0.6875	5
0.6875	5
0.0625	14
0.0625	15
0.6875	5
0.625	6
0.625	6
0.0	15
0.125	13
0.125	13
0.125	14
0.125	14
0.6875	5
0.625	6
0.5625	7
0.0	15
0.625	6
0.625	6
0.0625	14
0.0625	15
0.1875	12
0.1875	12
0.1875	12
0.1875	13
0.1875	13
0.1875	13
0.1875	13
0.1875	13
0.6875	5
0.625	6
0.5625	7
0.0	15
0.5625	7
0.5625	7
0.0625	14
0.0625	15
0.625	6
0.5625	7
0.5625	7
0.0	15
0.125	13
0.125	13
0.125	14
0.125	14
0.25	11
0.25	11
0.25	11
0.25	12
0.25	11
0.25	11
0.25	12
0.25	12
0.25	12
0.25	12
0.25	12
0.25	12
0.25	12
0.25	12
0.25	12
0.25	12
0.6875	5
0.625	6
0.5625	7
0.0	15
0.5625	7
0.5625	7
0.0625	14
0.0625	15
0.5625	7
0.5	8
0.5	8
0.0	15
0.125	13
0.125	13
0.125	14
0.125	14
0.625	6
0.5625	7
0.5	8
0.0	15
0.5625	7
0.5625	7
0.0625	14
0.0625	15
0.1875	12
0.1875	12
0.1875	12
0.1875	13
0.1875	13
0.1875	13
0.1875	13
0.1875	13
0.3125	10
0.3125	10
0.3125	10
0.3125	11
0.3125	10
0.3125	10
0.3125	11
0.3125	11
0.3125	10
0.3125	10
0.3125	10
0.3125	11
0.3125	11
0.3125	11
0.3125	11
0.3125	11
0.3125	11
0.3125	11
0.3125	11
0.3125	11
0.3125	11
0.3125	11
0.3125	11
0.3125	11
0.3125	11
0.3125	11
0.3125	11
0.3125	11
0.3125	11
0.3125	11
0.3125	11
0.3125	11
0.6875	5
0.625	6
0.5625	7
0.0	15
0.5625	7
0.5625	7
0.0625	14
0.0625	15
0.5625	7
0.5	8
0.5	8
0.0	15
0.125	13
0.125	13
0.125	14
0.125	14
0.5625	7
0.5	8
0.4375	9
0.0	15
0.5	8
0.5	8
0.0625	14
0.0625	15
0.1875	12
0.1875	12
0.1875	12
0.1875	13
0.1875	13
0.1875	13
0.1875	13
0.1875	13
0.625	6
0.5625	7
0.5	8
0.0	15
0.5	8
0.5	8
0.0625	14
0.0625	15
0.5625	7
0.5	8
0.5	8
0.0	15
0.125	13
0.125	13
0.125	14
0.125	14
0.25	11
0.25	11
0.25	11
0.25	12
0.25	11
0.25	11
0.25	12
0.25	12
0.25	12
0.25	12
0.25	12
0.25	12
0.25	12
0.25	12
0.25	12
0.25	12
0.375	9
0.375	9
0.375	9
0.375	10
0.375	9
0.375	9
0.375	10
0.375	10
0.375	9
0.375	9
0.375	9
0.375	10
0.375	10
0.375	10
0.375	10
0.375	10
0.375	9
0.375	9
0.375	9
0.375	10
0.375	9
0.375	9
0.375	10
0.375	10
0.375	10
0.375	10
0.375	10
0.375	10
0.375	10
0.375	10
0.375	10
0.375	10
0.375	10
0.375	10
0.375	10
0.375	10
0.375	10
0.375	10
0.375	10
0.375	10
0.375	10
0.375	10
0.375	10
0.375	10
0.375	10
0.375	10
0.375	10
0.375	10
0.375	10
0.375	10
0.375	10
0.375	10
0.375	10
0.375	10
0.375	10
0.375	10
0.375	10
0.375	10
0.375	10
0.375	10
0.375	10
0.375	10
0.375	10
0.375	10
0.6875	5
0.625	6
0.5625	7
0.0	15
0.5625	7
0.5625	7
0.0625	14
0.0625	15
0.5625	7
0.5	8
0.5	8
0.0	15
0.125	13
0.125	13
0.125	14
0.125	14
0.5625	7
0.5	8
0.4375	9
0.0	15
0.5	8
0.5	8
0.0625	14
0.0625	15
0.1875	12
0.1875	12
0.1875	12
0.1875	13
0.1875	13
0.1875	13
0.1875	13
0.1875	13
0.5625	7
0.5	8
0.4375	9
0.0	15
0.4375	9
0.4375	9
0.0625	14
0.0625	15
0.5	8
0.4375	9
0.4375	9
0.0	15
0.125	13
0.125	13
0.125	14
0.125	14
0.25	11
0.25	11
0.25	11
0.25	12
0.25	11
0.25	11
0.25	12
0.25	12
0.25	12
0.25	12
0.25	12
0.25	12
0.25	12
0.25	12
0.25	12
0.25	12
0.625	6
0.5625	7
0.5	8
0.0	15
0.5	8
0.5	8
0.0625	14
0.0625	15
0.5	8
0.4375	9
0.4375	9
0.0	15
0.125	13
0.125	13
0.125	14
0.125	14
0.5625	7
0.5	8
0.4375	9
0.0	15
0.5	8
0.5	8
0.0625	14
0.0625	15
0.1875	12
0.1875	12
0.1875	12
0.1875	13
0.1875	13
0.1875	13
0.1875	13
0.1875	13
0.3125	10
0.3125	10
0.3125	10
0.3125	11
0.3125	10
0.3125	10
0.3125	11
0.3125	11
0.3125	10
0.3125	10
0.3125	10
0.3125	11
0.3125	11
0.3125	11
0.3125	11
0.3125	11
0.3125	11
0.3125	11
0.3125	11
0.3125	11
0.3125	11
0.3125	11
0.3125	11
0.3125	11
0.3125	11
0.3125	11
0.3125	11
0.3125	11
0.3125	11
0.3125	11
0.3125	11
0.3125	11
0.4375	8
0.4375	8
0.4375	8
0.4375	9
0.4375	8
0.4375	8
0.4375	9
0.4375	9
0.4375	8
0.4375	8
0.4375	8
0.4375	9
0.4375	9
0.4375	9
0.4375	9
0.4375	9
0.4375	8
0.4375	8
0.4375	8
0.4375	9
0.4375	8
0.4375	8
0.4375	9
0.4375	9
0.4375	9
0.4375	9
0.4375	9
0.4375	9
0.4375	9
0.4375	9
0.4375	9
0.4375	9
0.4375	8
0.4375	8
0.4375	8
0.4375	9
0.4375	8
0.4375	8
0.4375	9
0.4375	9
0.4375	8
0.4375	8
0.4375	8
0.4375	9
0.4375	9
0.4375	9
0.4375	9
0.4375	9
0.4375	9
0.4375	9
0.4375	9
0.4375	9
0.4375	9
0.4375	9
0.4375	9
0.4375	9
0.4375	9
0.4375	9
0.4375	9
0.4375	9
0.4375	9
0.4375	9
0.4375	9
0.4375	9
0.4375	9
0.4375	9
0.4375	9
0.4375	9
0.4375	9
0.4375	9
0.4375	9
0.4375	9
0.4375	9
0.4375	9
0.4375	9
0.4375	9
0.4375	9
0.4375	9
0.4375	9
0.4375	9
0.4375	9
0.4375	9
0.4375	9
0.4375	9
0.4375	9
0.4375	9
0.4375	9
0.4375	9
0.4375	9
0.4375	9
0.4375	9
0.4375	9
0.4375	9
0.4375	9
0.4375	9
0.4375	9
0.4375	9
0.4375	9
0.4375	9
0.4375	9
0.4375	9
0.4375	9
0.4375	9
0.4375	9
0.4375	9
0.4375	9
0.4375	9
0.4375	9
0.4375	9
0.4375	9
0.4375	9
0.4375	9
0.4375	9
0.4375	9
0.4375	9
0.4375	9
0.4375	9
0.4375	9
0.4375	9
0.4375	9
0.4375	9
0.4375	9
0.4375	9
0.4375	9
0.4375	9
0.4375	9
0.4375	9
0.4375	9
0.75	4
0.6875	5
0.625	6
0.0	15
0.625	6
0.625	6
0.0625	14
0.0625	15
0.625	6
0.5625	7
0.5625	7
0.0	15
0.125	13
0.125	13
0.125	14
0.125	14
0.625	6
0.5625	7
0.5	8
0.0	15
0.5625	7
0.5625	7
0.0625	14
0.0625	15
0.1875	12
0.1875	12
0.1875	12
0.1875	13
0.1875	13
0.1875	13
0.1875	13
0.1875	13
0.625	6
0.5625	7
0.5	8
0.0	15
0.5	8
0.5	8
0.0625	14
0.0625	15
0.5625	7
0.5	8
0.5	8
0.0	15
0.125	13
0.125	13
0.125	14
0.125	14
0.25	11
0.25	11
0.25	11
0.25	12
0.25	11
0.25	11
0.25	12
0.25	12
0.25	12
0.25	12
0.25	12
0.25	12
0.25	12
0.25	12
0.25	12
0.25	12
0.625	6
0.5625	7
0.5	8
0.0	15
0.5	8
0.5	8
0.0625	14
0.0625	15
0.5	8
0.4375	9
0.4375	9
0.0	15
0.125	13
0.125	13
0.125	14
0.125	14
0.5625	7
0.5	8
0.4375	9
0.0	15
0.5	8
0.5	8
0.0625	14
0.0625	15
0.1875	12
0.1875	12
0.1875	12
0.1875	13
0.1875	13
0.1875	13
0.1875	13
0.1875	13
0.3125	10
0.3125	10
0.3125	10
0.3125	11
0.3125	10
0.3125	10
0.3125	11
0.3125	11
0.3125	10
0.3125	10
0.3125	10
0.3125	11
0.3125	11
0.3125	11
0.3125	11
0.3125	11
0.3125	11
0.3125	11
0.3125	11
0.3125	11
0.3125	11
0.3125	11
0.3125	11
0.3125	11
0.3125	11
0.3125	11
0.3125	11
0.3125	11
0.3125	11
0.3125	11
0.3125	11
0.3125	11
0.6875	5
0.625	6
0.5625	7
0.0	15
0.5625	7
0.5625	7
0.0625	14
0.0625	15
0.5625	7
0.5	8
0.5	8
0.0	15
0.125	13
0.125	13
0.125	14
0.125	14
0.5625	7
0.5	8
0.4375	9
0.0	15
0.5	8
0.5	8
0.0625	14
0.0625	15
0.1875	12
0.1875	12
0.1875	12
0.1875	13
0.1875	13
0.1875	13
0.1875	13
0.1875	13
0.625	6
0.5625	7
0.5	8
0.0	15
0.5	8
0.5	8
0.0625	14
0.0625	15
0.5625	7
0.5	8
0.5	8
0.0	15
0.125	13
0.125	13
0.125	14
0.125	14
0.25	11
0.25	11
0.25	11
0.25	12
0.25	11
0.25	11
0.25	12
0.25	12
0.25	12
0.25	12
0.25	12
0.25	12
0.25	12
0.25	12
0.25	12
0.25	12
0.375	9
0.375	9
0.375	9
0.375	10
0.375	9
0.375	9
0.375	10
0.375	10
0.375	9
0.375	9
0.375	9
0.375	10
0.375	10
0.375	10
0.375	10
0.375	10
0.375	9
0.375	9
0.375	9
0.375	10
0.375	9
0.375	9
0.375	10
0.375	10
0.375	10
0.375	10
0.375	10
0.375	10
0.375	10
0.375	10
0.375	10
0.375	10
0.375	10
0.375	10
0.375	10
0.375	10
0.375	10
0.375	10
0.375	10
0.375	10
0.375	10
0.375	10
0.375	10
0.375	10
0.375	10
0.375	10
0.375	10
0.375	10
0.375	10
0.375	10
0.375	10
0.375	10
0.375	10
0.375	10
0.375	10
0.375	10
0.375	10
0.375	10
0.375	10
0.375	10
0.375	10
0.375	10
0.375	10
0.375	10
0.5	7
0.5	7
0.5	7
0.5	8
0.5	7
0.5	7
0.5	8
0.5	8
0.5	7
0.5	7
0.5	7
0.5	8
0.5	8
0.5	8
0.5	8
0.5	8
0.5	7
0.5	7
0.5	7
0.5	8
0.5	7
0.5	7
0.5	8
0.5	8
0.5	8
0.5	8
0.5	8
0.5	8
0.5	8
0.5	8
0.5	8
0.5	8
0.5	7
0.5	7
0.5	7
0.5	8
0.5	7
0.5	7
0.5	8
0.5	8
0.5	7
0.5	7
0.5	7
0.5	8
0.5	8
0.5	8
0.5	8
0.5	8
0.5	8
0.5	8
0.5	8
0.5	8
0.5	8
0.5	8
0.5	8
0.5	8
0.5	8
0.5	8
0.5	8
0.5	8
0.5	8
0.5	8
0.5	8
0.5	8
0.5	7
0.5	7
0.5	7
0.5	8
0.5	7
0.5	7
0.5	8
0.5	8
0.5	7
0.5	7
0.5	7
0.5	8
0.5	8
0.5	8
0.5	8
0.5	8
0.5	7
0.5	7
0.5	7
0.5	8
0.5	7
0.5	7
0.5	8
0.5	8
0.5	8
0.5	8
0.5	8
0.5	8
0.5	8
0.5	8
0.5	8
0.5	8
0.5	8
0.5	8
0.5	8
0.5	8
0.5	8
0.5	8
0.5	8
0.5	8
0.5	8
0.5	8
0.5	8
0.5	8
0.5	8
0.5	8
0.5	8
0.5	8
0.5	8
0.5	8
0.5	8
0.5	8
0.5	8
0.5	8
0.5	8
0.5	8
0.5	8
0.5	8
0.5	8
0.5	8
0.5	8
0.5	8
0.5	8
0.5	8
0.5	8
0.5	8
0.5	8
0.5	8
0.5	8
0.5	8
0.5	8
0.5	8
0.5	8
0.5	8
0.5	8
0.5	8
0.5	8
0.5	8
0.5	8
0.5	8
0.5	8
0.5	8
0.5	8
0.5	8
0.5	8
0.5	8
0.5	8
0.5	8
0.5	8
0.5	8
0.5	8
0.5	8
0.5	8
0.5	8
0.5	8
0.5	8
0.5	8
0.5	8
0.5	8
0.5	8
0.5	8
0.5	8
0.5	8
0.5	8
0.5	8
0.5	8
0.5	8
0.5	8
0.5	8
0.5	8
0.5	8
0.5	8
0.5	8
0.5	8
0.5	8
0.5	8
0.5	8
0.5	8
0.5	8
0.5	8
0.5	8
0.5	8
0.5	8
0.5	8
0.5	8
0.5	8
0.5	8
0.5	8
0.5	8
0.5	8
0.5	8
0.5	8
0.5	8
0.5	8
0.5	8
0.5	8
0.5	8
0.5	8
0.5	8
0.5	8
0.5	8
0.5	8
0.5	8
0.5	8
0.5	8
0.5	8
0.5	8
0.5	8
0.5	8
0.5	8
0.5	8
0.5	8
0.5	8
0.5	8
0.5	8
0.5	8
0.5	8
0.5	8
0.5	8
0.5	8
0.5	8
0.5	8
0.5	8
0.5	8
0.5	8
0.5	8
0.5	8
0.5	8
0.5	8
0.5	8
0.5	8
0.5	8
0.5	8
0.5	8
0.5	8
0.5	8
0.5	8
0.5	8
0.5	8
0.5	8
0.5	8
0.5	8
0.5	8
0.5	8
0.5	8
0.5	8
0.5	8
0.5	8
0.5	8
0.5	8
0.5	8
0.5	8
0.625	5
0.625	5
0.625	5
0.625	6
0.625	5
0.625	5
0.625	6
0.625	6
0.625	5
0.625	5
0.625	5
0.625	6
0.625	6
0.625	6
0.625	6
0.625	6
0.625	5
0.625	5
0.625	5
0.625	6
0.625	5
0.625	5
0.625	6
0.625	6
0.625	6
0.625	6
0.625	6
0.625	6
0.625	6
0.625	6
0.625	6
0.625	6
0.625	5
0.625	5
0.625	5
0.625	6
0.625	5
0.625	5
0.625	6
0.625	6
0.625	5
0.625	5
0.625	5
0.625	6
0.625	6
0.625	6
0.625	6
0.625	6
0.625	6
0.625	6
0.625	6
0.625	6
0.625	6
0.625	6
0.625	6
0.625	6
0.625	6
0.625	6
0.625	6
0.625	6
0.625	6
0.625	6
0.625	6
0.625	6
0.625	5
0.625	5
0.625	5
0.625	6
0.625	5
0.625	5
0.625	6
0.625	6
0.625	5
0.625	5
0.625	5
0.625	6
0.625	6
0.625	6
0.625	6
0.625	6
0.625	5
0.625	5
0.625	5
0.625	6
0.625	5
0.625	5
0.625	6
0.625	6
0.625	6
0.625	6
0.625	6
0.625	6
0.625	6
0.625	6
0.625	6
0.625	6
0.625	6
0.625	6
0.625	6
0.625	6
0.625	6
0.625	6
0.625	6
0.625	6
0.625	6
0.625	6
0.625	6
0.625	6
0.625	6
0.625	6
0.625	6
0.625	6
0.625	6
0.625	6
0.625	6
0.625	6
0.625	6
0.625	6
0.625	6
0.625	6
0.625	6
0.625	6
0.625	6
0.625	6
0.625	6
0.625	6
0.625	6
0.625	6
0.625	5
0.625	5
0.625	5
0.625	6
0.625	5
0.625	5
0.625	6
0.625	6
0.625	5
0.625	5
0.625	5
0.625	6
0.625	6
0.625	6
0.625	6
0.625	6
0.625	5
0.625	5
0.625	5
0.625	6
0.625	5
0.625	5
0.625	6
0.625	6
0.625	6
0.625	6
0.625	6
0.625	6
0.625	6
0.625	6
0.625	6
0.625	6
0.625	5
0.625	5
0.625	5
0.625	6
0.625	5
0.625	5
0.625	6
0.625	6
0.625	5
0.625	5
0.625	5
0.625	6
0.625	6
0.625	6
0.625	6
0.625	6
0.625	6
0.625	6
0.625	6
0.625	6
0.625	6
0.625	6
0.625	6
0.625	6
0.625	6
0.625	6
0.625	6
0.625	6
0.625	6
0.625	6
0.625	6
0.625	6
0.625	6
0.625	6
0.625	6
0.625	6
0.625	6
0.625	6
0.625	6
0.625	6
0.625	6
0.625	6
0.625	6
0.625	6
0.625	6
0.625	6
0.625	6
0.625	6
0.625	6
0.625	6
0.625	6
0.625	6
0.625	6
0.625	6
0.625	6
0.625	6
0.625	6
0.625	6
0.625	6
0.625	6
0.625	6
0.625	6
0.625	6
0.625	6
0.625	6
0.625	6
0.625	6
0.625	6
0.625	6
0.625	6
0.625	6
0.625	6
0.625	6
0.625	6
0.625	6
0.625	6
0.625	6
0.625	6
0.625	6
0.625	6
0.625	6
0.625	6
0.625	6
0.625	6
0.625	6
0.625	6
0.625	6
0.625	6
0.625	6
0.625	6
0.625	6
0.625	6
0.625	6
0.625	6
0.625	6
0.625	6
0.625	5
0.625	5
0.625	5
0.625	6
0.625	5
0.625	5
0.625	6
0.625	6
0.625	5
0.625	5
0.625	5
0.625	6
0.625	6
0.625	6
0.625	6
0.625	6
0.625	5
0.625	5
0.625	5
0.625	6
0.625	5
0.625	5
0.625	6
0.625	6
0.625	6
0.625	6
0.625	6
0.625	6
0.625	6
0.625	6
0.625	6
0.625	6
0.625	5
0.625	5
0.625	5
0.625	6
0.625	5
0.625	5
0.625	6
0.625	6
0.625	5
0.625	5
0.625	5
0.625	6
0.625	6
0.625	6
0.625	6
0.625	6
0.625	6
0.625	6
0.625	6
0.625	6
0.625	6
0.625	6
0.625	6
0.625	6
0.625	6
0.625	6
0.625	6
0.625	6
0.625	6
0.625	6
0.625	6
0.625	6
0.625	5
0.625	5
0.625	5
0.625	6
0.625	5
0.625	5
0.625	6
0.625	6
0.625	5
0.625	5
0.625	5
0.625	6
0.625	6
0.625	6
0.625	6
0.625	6
0.625	5
0.625	5
0.625	5
0.625	6
0.625	5
0.625	5
0.625	6
0.625	6
0.625	6
0.625	6
0.625	6
0.625	6
0.625	6
0.625	6
0.625	6
0.625	6
0.625	6
0.625	6
0.625	6
0.625	6
0.625	6
0.625	6
0.625	6
0.625	6
0.625	6
0.625	6
0.625	6
0.625	6
0.625	6
0.625	6
0.625	6
0.625	6
0.625	6
0.625	6
0.625	6
0.625	6
0.625	6
0.625	6
0.625	6
0.625	6
0.625	6
0.625	6
0.625	6
0.625	6
0.625	6
0.625	6
0.625	6
0.625	6
0.625	6
0.625	6
0.625	6
0.625	6
0.625	6
0.625	6
0.625	6
0.625	6
0.625	6
0.625	6
0.625	6
0.625	6
0.625	6
0.625	6
0.625	6
0.625	6
0.625	6
0.625	6
0.625	6
0.625	6
0.625	6
0.625	6
0.625	6
0.625	6
0.625	6
0.625	6
0.625	6
0.625	6
0.625	6
0.625	6
0.625	6
0.625	6
0.625	6
0.625	6
0.625	6
0.625	6
0.625	6
0.625	6
0.625	6
0.625	6
0.625	6
0.625	6
0.625	6
0.625	6
0.625	6
0.625	6
0.625	6
0.625	6
0.625	6
0.625	6
0.625	6
0.625	6
0.625	6
0.625	6
0.625	6
0.625	6
0.625	6
0.625	6
0.625	6
0.625	6
0.625	6
0.625	6
0.625	6
0.625	6
0.625	6
0.625	6
0.625	6
0.625	6
0.625	6
0.625	6
0.625	6
0.625	6
0.625	6
0.625	6
0.625	6
0.625	6
0.625	6
0.625	6
0.625	6
0.625	6
0.625	6
0.625	6
0.625	6
0.625	6
0.625	6
0.625	6
0.625	6
0.625	6
0.625	6
0.625	6
0.625	6
0.625	6
0.625	6
0.625	6
0.625	6
0.625	6
0.625	6
0.625	6
0.625	6
0.625	6
0.625	6
0.625	6
0.625	6
0.625	6
0.625	6
0.625	6
0.625	6
0.625	6
0.625	6
0.625	6
0.625	6
0.625	6
0.625	6
0.625	6
0.625	6
0.625	6
0.625	6
0.625	6
0.625	6
0.625	6
0.625	6
0.625	6
0.625	6
0.625	6
0.625	6
0.625	6
0.625	6
0.625	6
0.625	6
0.625	6
0.625	6
0.625	6
0.625	6
0.625	6
0.625	6
0.625	6
0.625	6
0.625	6
0.625	6
0.625	6
0.625	6
0.625	6
0.625	6
0.625	6
0.625	6
0.625	6
0.625	6
0.625	6
0.625	6
0.625	6
0.625	6
0.625	6
0.625	6
0.625	6
0.625	6
0.625	6
0.625	6
0.625	6
0.625	6
0.625	6
0.625	6
0.625	6
0.625	6
0.625	6
0.625	6
0.625	6
0.625	6
0.625	6
0.625	6
0.625	6
0.625	6
0.625	6
0.625	6
0.625	6
0.625	6
0.625	6
0.625	6
0.625	6
0.625	6
0.625	6
0.625	6
0.625	6
0.625	6
0.625	6
0.625	6
0.625	6
0.625	6
0.625	6
0.625	6
0.625	6
0.625	6
0.625	6
0.625	6
0.625	6
0.625	6
0.625	6
0.625	6
0.625	6
0.625	6
0.625	6
0.625	6
0.625	6
0.625	6
0.625	6
0.625	6
0.625	6
0.625	6
0.625	6
0.625	6
0.625	6
0.625	6
0.625	6
0.625	6
0.625	6
0.625	6
0.625	6
0.625	6
0.625	6
0.625	6
0.625	6
0.625	6
0.625	6
0.625	6
0.625	6
0.625	6
0.625	6
0.625	6
0.625	6
0.625	6
0.625	6
0.625	6
0.625	6
0.625	6
0.625	6
0.625	6
0.625	6
0.625	6
0.625	6
0.625	6
0.625	6
0.625	6
0.625	6
0.625	6
0.625	6
0.625	6
0.625	6
0.625	6
0.625	6
0.625	6
0.625	6
0.625	6
0.625	6
0.625	6
0.625	6
0.625	6
0.625	6
0.625	6
0.625	6
0.625	6
0.625	6
0.625	6
0.625	6
0.625	6
0.625	6
0.625	6
0.625	6
0.625	6
0.625	6
0.625	6
0.625	6
0.625	6
0.625	6
0.625	6
0.625	6
0.625	6
0.625	6
0.625	6
0.625	6
0.625	6
0.625	6
0.625	6
0.625	6
0.625	6
0.625	6
0.625	6
0.625	6
0.625	6
0.625	6
0.625	6
0.625	6
0.625	6
0.625	6
0.625	6
0.625	6
0.625	6
0.625	6
0.625	6
0.625	6
0.625	6
0.625	6
0.625	6
0.625	6
0.625	6
0.625	6
0.625	6
0.625	6
0.625	6
0.625	6
0.625	6
0.625	6
0.625	6
0.625	6
0.625	6
0.625	6
0.625	6
0.625	6
0.625	6
0.625	6
0.625	6
0.625	6
0.625	6
0.625	6
0.625	6
0.625	6
0.625	6
0.625	6
0.625	6
0.625	6
0.625	6
0.625	6
0.625	6
0.625	6
0.625	6
0.625	6
0.625	6
0.625	6
0.625	6
0.625	6
0.625	6
0.625	6
0.625	6
0.625	6
0.625	6
0.625	6
0.625	6
0.625	6
0.625	6
0.625	6
0.625	6
0.625	6
0.625	6
0.625	6
0.625	6
0.625	6
0.625	6
0.625	6
0.625	6
0.625	6
0.625	6
0.625	6
0.625	6
0.625	6
0.625	6
0.625	6
0.625	6
0.625	6
0.625	6
0.625	6
0.625	6
0.625	6
0.625	6
0.625	6
0.625	6
0.625	6
0.625	6
0.625	6
0.625	6
0.625	6
0.625	6
0.625	6
0.625	6
0.625	6
0.625	6
0.625	6
0.625	6
0.625	6
0.625	6
0.625	6
0.625	6
0.625	6
0.625	6
0.625	6
0.625	6
0.625	6
0.625	6
0.625	6
0.625	6
0.625	6
0.625	6
0.625	6
0.625	6
0.625	6
0.625	6
0.625	6
0.625	6
0.625	6
0.625	6
0.625	6
0.625	6
0.625	6
0.625	6
0.625	6
0.625	6
0.625	6
0.625	6
0.625	6
0.625	6
0.625	6
0.625	6
0.625	6
0.625	6
0.625	6
0.625	6
0.625	6
0.625	6
0.625	6
0.625	6
0.625	6
0.625	6
0.625	6
0.625	6
0.625	6
0.625	6
0.625	6
0.625	6
0.625	6
0.625	6
0.625	6
0.625	6
0.625	6
0.625	6
0.625	6
0.625	6
0.625	6
0.625	6
0.625	6
0.625	6
0.625	6
0.625	6
0.625	6
0.625	6
0.625	6
0.625	6
0.625	6
0.625	6
0.625	6
0.625	6
0.625	6
0.625	6
0.625	6
0.625	6
0.625	6
0.625	6
0.625	6
0.625	6
0.625	6
0.625	6
0.625	6
0.625	6
0.625	6
0.625	6
0.625	6
0.625	6
0.625	6
0.625	6
0.625	6
0.625	6
0.625	6
0.625	6
0.625	6
0.625	6
0.625	6
0.625	6
0.625	6
0.625	6
0.625	6
0.625	6
0.625	6
0.625	6
0.625	6
0.625	6
0.625	6
0.625	6
0.625	6
0.625	6
0.625	6
0.625	6
0.625	6
0.625	6
0.625	6
0.625	6
0.625	6
0.625	6
0.625	6
0.625	6
0.625	6
0.625	6
0.625	6
0.625	6
0.625	6
0.625	6
0.625	6
0.625	6
0.625	6
0.625	6
0.625	6
0.625	6
0.625	6
0.625	6
0.625	6
0.625	6
0.625	6
0.625	6
0.625	6
0.625	6
0.625	6
0.625	6
0.625	6
0.625	6
0.625	6
0.625	6
0.625	6
0.625	6
0.625	6
0.625	6
0.625	6
0.625	6
0.625	6
0.625	6
0.625	6
0.625	6
0.625	6
0.625	6
0.625	6
0.625	6
0.625	6
0.625	6
0.625	6
0.625	6
0.625	6
0.625	6
0.625	6
0.625	6
0.625	6
0.625	6
0.625	6
0.625	6
0.625	6
0.625	6
0.625	6
0.625	6
0.625	6
0.625	6
0.625	6
0.625	6
0.625	6
0.625	6
0.625	6
0.625	6
0.625	6
0.625	6
0.625	6
0.625	6
0.625	6
0.625	6
0.625	6
0.625	6
0.625	6
0.625	6
0.625	6
0.625	6
0.625	6
0.625	6
0.625	6
0.625	6
0.625	6
0.625	6
0.625	6
0.625	6
0.625	6
0.625	6
0.625	6
0.625	6
0.625	6
0.625	6
0.625	6
0.625	6
0.625	6
0.625	6
0.625	6
0.625	6
0.625	6
0.625	6
0.625	6
0.625	6
0.625	6
0.625	6
0.625	6
0.625	6
0.625	6
0.625	6
0.625	6
0.625	6
0.625	6
0.625	6
0.625	6
0.625	6
0.625	6
0.625	6
0.625	6
0.625	6
0.625	6
0.625	6
0.625	6
0.625	6
0.625	6
0.625	6
0.625	6
0.625	6
0.625	6
0.625	6
0.625	6
0.625	6
0.625	6
0.625	6
0.625	6
0.625	6
0.625	6
0.625	6
0.625	6
0.75	3
0.75	3
0.75	3
0.75	4
0.75	3
0.75	3
0.75	4
0.75	4
0.75	3
0.75	3
0.75	3
0.75	4
0.75	4
0.75	4
0.75	4
0.75	4
0.75	3
0.75	3
0.75	3
0.75	4
0.75	3
0.75	3
0.75	4
0.75	4
0.75	4
0.75	4
0.75	4
0.75	4
0.75	4
0.75	4
0.75	4
0.75	4
0.75	3
0.75	3
0.75	3
0.75	4
0.75	3
0.75	3
0.75	4
0.75	4
0.75	3
0.75	3
0.75	3
0.75	4
0.75	4
0.75	4
0.75	4
0.75	4
0.75	4
0.75	4
0.75	4
0.75	4
0.75	4
0.75	4
0.75	4
0.75	4
0.75	4
0.75	4
0.75	4
0.75	4
0.75	4
0.75	4
0.75	4
0.75	4
0.75	3
0.75	3
0.75	3
0.75	4
0.75	3
0.75	3
0.75	4
0.75	4
0.75	3
0.75	3
0.75	3
0.75	4
0.75	4
0.75	4
0.75	4
0.75	4
0.75	3
0.75	3
0.75	3
0.75	4
0.75	3
0.75	3
0.75	4
0.75	4
0.75	4
0.75	4
0.75	4
0.75	4
0.75	4
0.75	4
0.75	4
0.75	4
0.75	4
0.75	4
0.75	4
0.75	4
0.75	4
0.75	4
0.75	4
0.75	4
0.75	4
0.75	4
0.75	4
0.75	4
0.75	4
0.75	4
0.75	4
0.75	4
0.75	4
0.75	4
0.75	4
0.75	4
0.75	4
0.75	4
0.75	4
0.75	4
0.75	4
0.75	4
0.75	4
0.75	4
0.75	4
0.75	4
0.75	4
0.75	4
0.75	3
0.75	3
0.75	3
0.75	4
0.75	3
0.75	3
0.75	4
0.75	4
0.75	3
0.75	3
0.75	3
0.75	4
0.75	4
0.75	4
0.75	4
0.75	4
0.75	3
0.75	3
0.75	3
0.75	4
0.75	3
0.75	3
0.75	4
0.75	4
0.75	4
0.75	4
0.75	4
0.75	4
0.75	4
0.75	4
0.75	4
0.75	4
0.75	3
0.75	3
0.75	3
0.75	4
0.75	3
0.75	3
0.75	4
0.75	4
0.75	3
0.75	3
0.75	3
0.75	4
0.75	4
0.75	4
0.75	4
0.75	4
0.75	4
0.75	4
0.75	4
0.75	4
0.75	4
0.75	4
0.75	4
0.75	4
0.75	4
0.75	4
0.75	4
0.75	4
0.75	4
0.75	4
0.75	4
0.75	4
0.75	4
0.75	4
0.75	4
0.75	4
0.75	4
0.75	4
0.75	4
0.75	4
0.75	4
0.75	4
0.75	4
0.75	4
0.75	4
0.75	4
0.75	4
0.75	4
0.75	4
0.75	4
0.75	4
0.75	4
0.75	4
0.75	4
0.75	4
0.75	4
0.75	4
0.75	4
0.75	4
0.75	4
0.75	4
0.75	4
0.75	4
0.75	4
0.75	4
0.75	4
0.75	4
0.75	4
0.75	4
0.75	4
0.75	4
0.75	4
0.75	4
0.75	4
0.75	4
0.75	4
0.75	4
0.75	4
0.75	4
0.75	4
0.75	4
0.75	4
0.75	4
0.75	4
0.75	4
0.75	4
0.75	4
0.75	4
0.75	4
0.75	4
0.75	4
0.75	4
0.75	4
0.75	4
0.75	4
0.75	4
0.75	3
0.75	3
0.75	3
0.75	4
0.75	3
0.75	3
0.75	4
0.75	4
0.75	3
0.75	3
0.75	3
0.75	4
0.75	4
0.75	4
0.75	4
0.75	4
0.75	3
0.75	3
0.75	3
0.75	4
0.75	3
0.75	3
0.75	4
0.75	4
0.75	4
0.75	4
0.75	4
0.75	4
0.75	4
0.75	4
0.75	4
0.75	4
0.75	3
0.75	3
0.75	3
0.75	4
0.75	3
0.75	3
0.75	4
0.75	4
0.75	3
0.75	3
0.75	3
0.75	4
0.75	4
0.75	4
0.75	4
0.75	4
0.75	4
0.75	4
0.75	4
0.75	4
0.75	4
0.75	4
0.75	4
0.75	4
0.75	4
0.75	4
0.75	4
0.75	4
0.75	4
0.75	4
0.75	4
0.75	4
0.75	3
0.75	3
0.75	3
0.75	4
0.75	3
0.75	3
0.75	4
0.75	4
0.75	3
0.75	3
0.75	3
0.75	4
0.75	4
0.75	4
0.75	4
0.75	4
0.75	3
0.75	3
0.75	3
0.75	4
0.75	3
0.75	3
0.75	4
0.75	4
0.75	4
0.75	4
0.75	4
0.75	4
0.75	4
0.75	4
0.75	4
0.75	4
0.75	4
0.75	4
0.75	4
0.75	4
0.75	4
0.75	4
0.75	4
0.75	4
0.75	4
0.75	4
0.75	4
0.75	4
0.75	4
0.75	4
0.75	4
0.75	4
0.75	4
0.75	4
0.75	4
0.75	4
0.75	4
0.75	4
0.75	4
0.75	4
0.75	4
0.75	4
0.75	4
0.75	4
0.75	4
0.75	4
0.75	4
0.75	4
0.75	4
0.75	4
0.75	4
0.75	4
0.75	4
0.75	4
0.75	4
0.75	4
0.75	4
0.75	4
0.75	4
0.75	4
0.75	4
0.75	4
0.75	4
0.75	4
0.75	4
0.75	4
0.75	4
0.75	4
0.75	4
0.75	4
0.75	4
0.75	4
0.75	4
0.75	4
0.75	4
0.75	4
0.75	4
0.75	4
0.75	4
0.75	4
0.75	4
0.75	4
0.75	4
0.75	4
0.75	4
0.75	4
0.75	4
0.75	4
0.75	4
0.75	4
0.75	4
0.75	4
0.75	4
0.75	4
0.75	4
0.75	4
0.75	4
0.75	4
0.75	4
0.75	4
0.75	4
0.75	4
0.75	4
0.75	4
0.75	4
0.75	4
0.75	4
0.75	4
0.75	4
0.75	4
0.75	4
0.75	4
0.75	4
0.75	4
0.75	4
0.75	4
0.75	4
0.75	4
0.75	4
0.75	4
0.75	4
0.75	4
0.75	4
0.75	4
0.75	4
0.75	4
0.75	4
0.75	4
0.75	4
0.75	4
0.75	4
0.75	4
0.75	4
0.75	4
0.75	4
0.75	4
0.75	4
0.75	4
0.75	4
0.75	4
0.75	4
0.75	4
0.75	4
0.75	4
0.75	4
0.75	4
0.75	4
0.75	4
0.75	4
0.75	4
0.75	4
0.75	4
0.75	4
0.75	4
0.75	4
0.75	4
0.75	4
0.75	4
0.75	4
0.75	4
0.75	4
0.75	4
0.75	4
0.75	4
0.75	4
0.75	4
0.75	4
0.75	4
0.75	4
0.75	4
0.75	4
0.75	4
0.75	4
0.75	4
0.75	4
0.75	4
0.75	3
0.75	3
0.75	3
0.75	4
0.75	3
0.75	3
0.75	4
0.75	4
0.75	3
0.75	3
0.75	3
0.75	4
0.75	4
0.75	4
0.75	4
0.75	4
0.75	3
0.75	3
0.75	3
0.75	4
0.75	3
0.75	3
0.75	4
0.75	4
0.75	4
0.75	4
0.75	4
0.75	4
0.75	4
0.75	4
0.75	4
0.75	4
0.75	3
0.75	3
0.75	3
0.75	4
0.75	3
0.75	3
0.75	4
0.75	4
0.75	3
0.75	3
0.75	3
0.75	4
0.75	4
0.75	4
0.75	4
0.75	4
0.75	4
0.75	4
0.75	4
0.75	4
0.75	4
0.75	4
0.75	4
0.75	4
0.75	4
0.75	4
0.75	4
0.75	4
0.75	4
0.75	4
0.75	4
0.75	4
0.75	3
0.75	3
0.75	3
0.75	4
0.75	3
0.75	3
0.75	4
0.75	4
0.75	3
0.75	3
0.75	3
0.75	4
0.75	4
0.75	4
0.75	4
0.75	4
0.75	3
0.75	3
0.75	3
0.75	4
0.75	3
0.75	3
0.75	4
0.75	4
0.75	4
0.75	4
0.75	4
0.75	4
0.75	4
0.75	4
0.75	4
0.75	4
0.75	4
0.75	4
0.75	4
0.75	4
0.75	4
0.75	4
0.75	4
0.75	4
0.75	4
0.75	4
0.75	4
0.75	4
0.75	4
0.75	4
0.75	4
0.75	4
0.75	4
0.75	4
0.75	4
0.75	4
0.75	4
0.75	4
0.75	4
0.75	4
0.75	4
0.75	4
0.75	4
0.75	4
0.75	4
0.75	4
0.75	4
0.75	4
0.75	3
0.75	3
0.75	3
0.75	4
0.75	3
0.75	3
0.75	4
0.75	4
0.75	3
0.75	3
0.75	3
0.75	4
0.75	4
0.75	4
0.75	4
0.75	4
0.75	3
0.75	3
0.75	3
0.75	4
0.75	3
0.75	3
0.75	4
0.75	4
0.75	4
0.75	4
0.75	4
0.75	4
0.75	4
0.75	4
0.75	4
0.75	4
0.75	3
0.75	3
0.75	3
0.75	4
0.75	3
0.75	3
0.75	4
0.75	4
0.75	3
0.75	3
0.75	3
0.75	4
0.75	4
0.75	4
0.75	4
0.75	4
0.75	4
0.75	4
0.75	4
0.75	4
0.75	4
0.75	4
0.75	4
0.75	4
0.75	4
0.75	4
0.75	4
0.75	4
0.75	4
0.75	4
0.75	4
0.75	4
0.75	4
0.75	4
0.75	4
0.75	4
0.75	4
0.75	4
0.75	4
0.75	4
0.75	4
0.75	4
0.75	4
0.75	4
0.75	4
0.75	4
0.75	4
0.75	4
0.75	4
0.75	4
0.75	4
0.75	4
0.75	4
0.75	4
0.75	4
0.75	4
0.75	4
0.75	4
0.75	4
0.75	4
0.75	4
0.75	4
0.75	4
0.75	4
0.75	4
0.75	4
0.75	4
0.75	4
0.75	4
0.75	4
0.75	4
0.75	4
0.75	4
0.75	4
0.75	4
0.75	4
0.75	4
0.75	4
0.75	4
0.75	4
0.75	4
0.75	4
0.75	4
0.75	4
0.75	4
0.75	4
0.75	4
0.75	4
0.75	4
0.75	4
0.75	4
0.75	4
0.75	4
0.75	4
0.75	4
0.75	4
0.75	4
0.75	4
0.75	4
0.75	4
0.75	4
0.75	4
0.75	4
0.75	4
0.75	4
0.75	4
0.75	4
0.75	4
0.75	4
0.75	4
0.75	4
0.75	4
0.75	4
0.75	4
0.75	4
0.75	4
0.75	4
0.75	4
0.75	4
0.75	4
0.75	4
0.75	4
0.75	4
0.75	4
0.75	4
0.75	4
0.75	4
0.75	4
0.75	4
0.75	4
0.75	4
0.75	4
0.75	4
0.75	4
0.75	4
0.75	4
0.75	4
0.75	4
0.75	4
0.75	4
0.75	4
0.75	4
0.75	4
0.75	4
0.75	4
0.75	4
0.75	4
0.75	4
0.75	4
0.75	4
0.75	4
0.75	4
0.75	4
0.75	4
0.75	4
0.75	4
0.75	4
0.75	4
0.75	4
0.75	4
0.75	4
0.75	4
0.75	4
0.75	4
0.75	4
0.75	4
0.75	4
0.75	4
0.75	4
0.75	4
0.75	4
0.75	4
0.75	4
0.75	4
0.75	4
0.75	4
0.75	4
0.75	4
0.75	4
0.75	4
0.75	4
0.75	4
0.75	4
0.75	4
0.75	4
0.75	4
0.75	4
0.75	4
0.75	4
0.75	4
0.75	4
0.75	4
0.75	4
0.75	4
0.75	4
0.75	4
0.75	4
0.75	4
0.75	4
0.75	4
0.75	4
0.75	4
0.75	4
0.75	4
0.75	4
0.75	4
0.75	4
0.75	4
0.75	4
0.75	4
0.75	4
0.75	4
0.75	4
0.75	4
0.75	4
0.75	4
0.75	4
0.75	4
0.75	4
0.75	4
0.75	4
0.75	4
0.75	4
0.75	4
0.75	4
0.75	4
0.75	4
0.75	4
0.75	4
0.75	4
0.75	4
0.75	4
0.75	4
0.75	4
0.75	4
0.75	4
0.75	4
0.75	4
0.75	4
0.75	4
0.75	4
0.75	4
0.75	4
0.75	4
0.75	4
0.75	4
0.75	4
0.75	4
0.75	4
0.75	4
0.75	4
0.75	4
0.75	4
0.75	4
0.75	4
0.75	4
0.75	4
0.75	4
0.75	4
0.75	4
0.75	4
0.75	4
0.75	4
0.75	4
0.75	4
0.75	4
0.75	4
0.75	4
0.75	4
0.75	4
0.75	4
0.75	4
0.75	4
0.75	4
0.75	4
0.75	4
0.75	4
0.75	4
0.75	4
0.75	4
0.75	4
0.75	4
0.75	4
0.75	4
0.75	4
0.75	4
0.75	4
0.75	4
0.75	4
0.75	4
0.75	4
0.75	4
0.75	4
0.75	4
0.75	4
0.75	4
0.75	4
0.75	4
0.75	4
0.75	4
0.75	4
0.75	4
0.75	4
0.75	4
0.75	4
0.75	4
0.75	4
0.75	4
0.75	4
0.75	4
0.75	4
0.75	4
0.75	4
0.75	4
0.75	4
0.75	4
0.75	4
0.75	4
0.75	4
0.75	4
0.75	4
0.75	4
0.75	4
0.75	4
0.75	4
0.75	4
0.75	4
0.75	4
0.75	4
0.75	4
0.75	4
0.75	4
0.75	4
0.75	4
0.75	4
0.75	4
0.75	4
0.75	4
0.75	4
0.75	4
0.75	4
0.75	4
0.75	4
0.75	4
0.75	4
0.75	4
0.75	4
0.75	4
0.75	4
0.75	4
0.75	4
0.75	4
0.75	3
0.75	3
0.75	3
0.75	4
0.75	3
0.75	3
0.75	4
0.75	4
0.75	3
0.75	3
0.75	3
0.75	4
0.75	4
0.75	4
0.75	4
0.75	4
0.75	3
0.75	3
0.75	3
0.75	4
0.75	3
0.75	3
0.75	4
0.75	4
0.75	4
0.75	4
0.75	4
0.75	4
0.75	4
0.75	4
0.75	4
0.75	4
0.75	3
0.75	3
0.75	3
0.75	4
0.75	3
0.75	3
0.75	4
0.75	4
0.75	3
0.75	3
0.75	3
0.75	4
0.75	4
0.75	4
0.75	4
0.75	4
0.75	4
0.75	4
0.75	4
0.75	4
0.75	4
0.75	4
0.75	4
0.75	4
0.75	4
0.75	4
0.75	4
0.75	4
0.75	4
0.75	4
0.75	4
0.75	4
0.75	3
0.75	3
0.75	3
0.75	4
0.75	3
0.75	3
0.75	4
0.75	4
0.75	3
0.75	3
0.75	3
0.75	4
0.75	4
0.75	4
0.75	4
0.75	4
0.75	3
0.75	3
0.75	3
0.75	4
0.75	3
0.75	3
0.75	4
0.75	4
0.75	4
0.75	4
0.75	4
0.75	4
0.75	4
0.75	4
0.75	4
0.75	4
0.75	4
0.75	4
0.75	4
0.75	4
0.75	4
0.75	4
0.75	4
0.75	4
0.75	4
0.75	4
0.75	4
0.75	4
0.75	4
0.75	4
0.75	4
0.75	4
0.75	4
0.75	4
0.75	4
0.75	4
0.75	4
0.75	4
0.75	4
0.75	4
0.75	4
0.75	4
0.75	4
0.75	4
0.75	4
0.75	4
0.75	4
0.75	4
0.75	3
0.75	3
0.75	3
0.75	4
0.75	3
0.75	3
0.75	4
0.75	4
0.75	3
0.75	3
0.75	3
0.75	4
0.75	4
0.75	4
0.75	4
0.75	4
0.75	3
0.75	3
0.75	3
0.75	4
0.75	3
0.75	3
0.75	4
0.75	4
0.75	4
0.75	4
0.75	4
0.75	4
0.75	4
0.75	4
0.75	4
0.75	4
0.75	3
0.75	3
0.75	3
0.75	4
0.75	3
0.75	3
0.75	4
0.75	4
0.75	3
0.75	3
0.75	3
0.75	4
0.75	4
0.75	4
0.75	4
0.75	4
0.75	4
0.75	4
0.75	4
0.75	4
0.75	4
0.75	4
0.75	4
0.75	4
0.75	4
0.75	4
0.75	4
0.75	4
0.75	4
0.75	4
0.75	4
0.75	4
0.75	4
0.75	4
0.75	4
0.75	4
0.75	4
0.75	4
0.75	4
0.75	4
0.75	4
0.75	4
0.75	4
0.75	4
0.75	4
0.75	4
0.75	4
0.75	4
0.75	4
0.75	4
0.75	4
0.75	4
0.75	4
0.75	4
0.75	4
0.75	4
0.75	4
0.75	4
0.75	4
0.75	4
0.75	4
0.75	4
0.75	4
0.75	4
0.75	4
0.75	4
0.75	4
0.75	4
0.75	4
0.75	4
0.75	4
0.75	4
0.75	4
0.75	4
0.75	4
0.75	4
0.75	4
0.75	4
0.75	4
0.75	4
0.75	4
0.75	4
0.75	4
0.75	4
0.75	4
0.75	4
0.75	4
0.75	4
0.75	4
0.75	4
0.75	4
0.75	4
0.75	4
0.75	4
0.75	4
0.75	4
0.75	3
0.75	3
0.75	3
0.75	4
0.75	3
0.75	3
0.75	4
0.75	4
0.75	3
0.75	3
0.75	3
0.75	4
0.75	4
0.75	4
0.75	4
0.75	4
0.75	3
0.75	3
0.75	3
0.75	4
0.75	3
0.75	3
0.75	4
0.75	4
0.75	4
0.75	4
0.75	4
0.75	4
0.75	4
0.75	4
0.75	4
0.75	4
0.75	3
0.75	3
0.75	3
0.75	4
0.75	3
0.75	3
0.75	4
0.75	4
0.75	3
0.75	3
0.75	3
0.75	4
0.75	4
0.75	4
0.75	4
0.75	4
0.75	4
0.75	4
0.75	4
0.75	4
0.75	4
0.75	4
0.75	4
0.75	4
0.75	4
0.75	4
0.75	4
0.75	4
0.75	4
0.75	4
0.75	4
0.75	4
0.75	3
0.75	3
0.75	3
0.75	4
0.75	3
0.75	3
0.75	4
0.75	4
0.75	3
0.75	3
0.75	3
0.75	4
0.75	4
0.75	4
0.75	4
0.75	4
0.75	3
0.75	3
0.75	3
0.75	4
0.75	3
0.75	3
0.75	4
0.75	4
0.75	4
0.75	4
0.75	4
0.75	4
0.75	4
0.75	4
0.75	4
0.75	4
0.75	4
0.75	4
0.75	4
0.75	4
0.75	4
0.75	4
0.75	4
0.75	4
0.75	4
0.75	4
0.75	4
0.75	4
0.75	4
0.75	4
0.75	4
0.75	4
0.75	4
0.75	4
0.75	4
0.75	4
0.75	4
0.75	4
0.75	4
0.75	4
0.75	4
0.75	4
0.75	4
0.75	4
0.75	4
0.75	4
0.75	4
0.75	4
0.75	4
0.75	4
0.75	4
0.75	4
0.75	4
0.75	4
0.75	4
0.75	4
0.75	4
0.75	4
0.75	4
0.75	4
0.75	4
0.75	4
0.75	4
0.75	4
0.75	4
0.75	4
0.75	4
0.75	4
0.75	4
0.75	4
0.75	4
0.75	4
0.75	4
0.75	4
0.75	4
0.75	4
0.75	4
0.75	4
0.75	4
0.75	4
0.75	4
0.75	4
0.75	4
0.75	4
0.75	4
0.75	4
0.75	4
0.75	4
0.75	4
0.75	4
0.75	4
0.75	4
0.75	4
0.75	4
0.75	4
0.75	4
0.75	4
0.75	4
0.75	4
0.75	4
0.75	4
0.75	4
0.75	4
0.75	4
0.75	4
0.75	4
0.75	4
0.75	4
0.75	4
0.75	4
0.75	4
0.75	4
0.75	4
0.75	4
0.75	4
0.75	4
0.75	4
0.75	4
0.75	4
0.75	4
0.75	4
0.75	4
0.75	4
0.75	4
0.75	4
0.75	4
0.75	4
0.75	4
0.75	4
0.75	4
0.75	4
0.75	4
0.75	4
0.75	4
0.75	4
0.75	4
0.75	4
0.75	4
0.75	4
0.75	4
0.75	4
0.75	4
0.75	4
0.75	4
0.75	4
0.75	4
0.75	4
0.75	4
0.75	4
0.75	4
0.75	4
0.75	4
0.75	4
0.75	4
0.75	4
0.75	4
0.75	4
0.75	4
0.75	4
0.75	4
0.75	4
0.75	4
0.75	4
0.75	4
0.75	4
0.75	4
0.75	4
0.75	4
0.75	4
0.75	4
0.75	4
0.75	4
0.75	4
0.75	4
0.75	4
0.75	4
0.75	4
0.75	4
0.75	4
0.75	4
0.75	4
0.75	4
0.75	4
0.75	4
0.75	4
0.75	4
0.75	4
0.75	4
0.75	4
0.75	4
0.75	4
0.75	4
0.75	4
0.75	4
0.75	4
0.75	4
0.75	4
0.75	4
0.75	4
0.75	4
0.75	4
0.75	4
0.75	4
0.75	4
0.75	4
0.75	4
0.75	4
0.75	4
0.75	4
0.75	4
0.75	4
0.75	4
0.75	4
0.75	4
0.75	4
0.75	4
0.75	4
0.75	4
0.75	4
0.75	4
0.75	4
0.75	4
0.75	4
0.75	4
0.75	4
0.75	4
0.75	4
0.75	4
0.75	4
0.75	4
0.75	4
0.75	4
0.75	4
0.75	4
0.75	4
0.75	4
0.75	4
0.75	4
0.75	4
0.75	4
0.75	4
0.75	4
0.75	4
0.75	4
0.75	4
0.75	4
0.75	4
0.75	4
0.75	4
0.75	4
0.75	4
0.75	4
0.75	4
0.75	4
0.75	4
0.75	4
0.75	4
0.75	4
0.75	4
0.75	4
0.75	4
0.75	4
0.75	4
0.75	4
0.75	4
0.75	4
0.75	4
0.75	4
0.75	4
0.75	4
0.75	4
0.75	4
0.75	4
0.75	4
0.75	4
0.75	4
0.75	4
0.75	4
0.75	4
0.75	4
0.75	4
0.75	4
0.75	4
0.75	4
0.75	4
0.75	4
0.75	4
0.75	4
0.75	4
0.75	4
0.75	4
0.75	4
0.75	4
0.75	4
0.75	4
0.75	4
0.75	4
0.75	4
0.75	4
0.75	4
0.75	4
0.75	4
0.75	4
0.75	4
0.75	4
0.75	4
0.75	4
0.75	4
0.75	4
0.75	4
0.75	4
0.75	4
0.75	4
0.75	4
0.75	4
0.75	4
0.75	4
0.75	4
0.75	4
0.75	4
0.75	4
0.75	4
0.75	4
0.75	4
0.75	4
0.75	4
0.75	4
0.75	4
0.75	4
0.75	4
0.75	4
0.75	4
0.75	4
0.75	4
0.75	4
0.75	4
0.75	4
0.75	4
0.75	4
0.75	4
0.75	4
0.75	4
0.75	4
0.75	4
0.75	4
0.75	4
0.75	4
0.75	4
0.75	4
0.75	4
0.75	4
0.75	4
0.75	4
0.75	4
0.75	4
0.75	4
0.75	4
0.75	4
0.75	4
0.75	4
0.75	4
0.75	4
0.75	4
0.75	4
0.75	4
0.75	4
0.75	4
0.75	4
0.75	4
0.75	4
0.75	4
0.75	4
0.75	4
0.75	4
0.75	4
0.75	4
0.75	4
0.75	4
0.75	4
0.75	4
0.75	4
0.75	4
0.75	4
0.75	4
0.75	4
0.75	4
0.75	4
0.75	4
0.75	4
0.75	4
0.75	4
0.75	4
0.75	4
0.75	4
0.75	4
0.75	4
0.75	4
0.75	4
0.75	4
0.75	4
0.75	4
0.75	4
0.75	4
0.75	4
0.75	4
0.75	4
0.75	4
0.75	4
0.75	4
0.75	4
0.75	4
0.75	4
0.75	4
0.75	4
0.75	4
0.75	4
0.75	4
0.75	4
0.75	4
0.75	4
0.75	4
0.75	4
0.75	4
0.75	4
0.75	4
0.75	4
0.75	4
0.75	4
0.75	4
0.75	4
0.75	4
0.75	4
0.75	4
0.75	4
0.75	4
0.75	4
0.75	4
0.75	4
0.75	4
0.75	4
0.75	4
0.75	4
0.75	4
0.75	4
0.75	4
0.75	4
0.75	4
0.75	4
0.75	4
0.75	4
0.75	4
0.75	4
0.75	4
0.75	4
0.75	4
0.75	4
0.75	4
0.75	4
0.75	4
0.75	4
0.75	4
0.75	4
0.75	4
0.75	4
0.75	4
0.75	4
0.75	4
0.75	4
0.75	4
0.75	4
0.75	4
0.75	4
0.75	4
0.75	4
0.75	4
0.75	4
0.75	4
0.75	4
0.75	4
0.75	4
0.75	4
0.75	4
0.75	4
0.75	4
0.75	4
0.75	4
0.75	4
0.75	4
0.75	4
0.75	4
0.75	4
0.75	4
0.75	4
0.75	4
0.75	4
0.75	4
0.75	4
0.75	4
0.75	4
0.75	4
0.75	4
0.75	4
0.75	4
0.75	4
0.75	4
0.75	4
0.75	4
0.75	4
0.75	4
0.75	4
0.75	4
0.75	4
0.75	4
0.75	4
0.75	4
0.75	4
0.75	4
0.75	4
0.75	4
0.75	4
0.75	4
0.75	4
0.75	4
0.75	4
0.75	4
0.75	4
0.75	4
0.75	4
0.75	4
0.75	4
0.75	4
0.75	4
0.75	4
0.75	4
0.75	4
0.75	4
0.75	4
0.75	4
0.75	4
0.75	4
0.75	4
0.75	4
0.75	4
0.75	4
0.75	4
0.75	4
0.75	4
0.75	4
0.75	4
0.75	4
0.75	4
0.75	4
0.75	4
0.75	4
0.75	4
0.75	4
0.75	4
0.75	4
0.75	4
0.75	4
0.75	4
0.75	4
0.75	4
0.75	4
0.75	4
0.75	4
0.75	4
0.75	4
0.75	4
0.75	4
0.75	4
0.75	4
0.75	4
0.75	4
0.75	4
0.75	4
0.75	4
0.75	4
0.75	4
0.75	4
0.75	4
0.75	4
0.75	4
0.75	4
0.75	4
0.75	4
0.75	4
0.75	4
0.75	4
0.75	4
0.75	4
0.75	4
0.75	4
0.75	4
0.75	4
0.75	4
0.75	4
0.75	4
0.75	4
0.75	4
0.75	4
0.75	4
0.75	4
0.75	4
0.75	4
0.75	4
0.75	4
0.75	4
0.75	4
0.75	4
0.75	4
0.75	4
0.75	4
0.75	4
0.75	4
0.75	4
0.75	4
0.75	4
0.75	4
0.75	4
0.75	4
0.75	4
0.75	4
0.75	4
0.75	4
0.75	4
0.75	4
0.75	4
0.75	4
0.75	4
0.75	4
0.75	4
0.75	4
0.75	4
0.75	4
0.75	4
0.75	4
0.75	4
0.75	4
0.75	4
0.75	4
0.75	4
0.75	4
0.75	4
0.75	4
0.75	4
0.75	4
0.75	4
0.75	4
0.75	4
0.75	4
0.75	4
0.75	4
0.75	4
0.75	4
0.75	4
0.75	4
0.75	4
0.75	4
0.75	4
0.75	4
0.75	4
0.75	4
0.75	4
0.75	4
0.75	4
0.75	4
0.75	4
0.75	4
0.75	4
0.75	4
0.75	4
0.75	4
0.75	4
0.75	4
0.75	4
0.75	4
0.75	4
0.75	4
0.75	4
0.75	4
0.75	4
0.75	4
0.75	4
0.75	4
0.75	4
0.75	4
0.75	4
0.75	4
0.75	4
0.75	4
0.75	4
0.75	4
0.75	4
0.75	4
0.75	4
0.75	4
0.75	4
0.75	4
0.75	4
0.75	4
0.75	4
0.75	4
0.75	4
0.75	4
0.75	4
0.75	4
0.75	4
0.75	4
0.75	4
0.75	4
0.75	4
0.75	4
0.75	4
0.75	4
0.75	4
0.75	4
0.75	4
0.75	4
0.75	4
0.75	4
0.75	4
0.75	4
0.75	4
0.75	4
0.75	4
0.75	4
0.75	4
0.75	4
0.75	4
0.75	4
0.75	4
0.75	4
0.75	4
0.75	4
0.75	4
0.75	4
0.75	4
0.75	4
0.75	4
0.75	4
0.75	4
0.75	4
0.75	4
0.75	4
0.75	4
0.75	4
0.75	4
0.75	4
0.75	4
0.75	4
0.75	4
0.75	4
0.75	4
0.75	4
0.75	4
0.75	4
0.75	4
0.75	4
0.75	4
0.75	4
0.75	4
0.75	4
0.75	4
0.75	4
0.75	4
0.75	4
0.75	4
0.75	4
0.75	4
0.75	4
0.75	4
0.75	4
0.75	4
0.75	4
0.75	4
0.75	4
0.75	4
0.75	4
0.75	4
0.75	4
0.75	4
0.75	4
0.75	4
0.75	4
0.75	4
0.75	4
0.75	4
0.75	4
0.75	4
0.75	4
0.75	4
0.75	4
0.75	4
0.75	4
0.75	4
0.75	4
0.75	4
0.75	4
0.75	4
0.75	4
0.75	4
0.75	4
0.75	4
0.75	4
0.75	4
0.75	4
0.75	4
0.75	4
0.75	4
0.75	4
0.75	4
0.75	4
0.75	4
0.75	4
0.75	4
0.75	4
0.75	4
0.75	4
0.75	4
0.75	4
0.75	4
0.75	4
0.75	4
0.75	4
0.75	4
0.75	4
0.75	4
0.75	4
0.75	4
0.75	4
0.75	4
0.75	4
0.75	4
0.75	4
0.75	4
0.75	4
0.75	4
0.75	4
0.75	4
0.75	4
0.75	4
0.75	4
0.75	4
0.75	4
0.75	4
0.75	4
0.75	4
0.75	4
0.75	4
0.75	4
0.75	4
0.75	4
0.75	4
0.75	4
0.75	4
0.75	4
0.75	4
0.75	4
0.75	4
0.75	4
0.75	4
0.75	4
0.75	4
0.75	4
0.75	4
0.75	4
0.75	4
0.75	4
0.75	4
0.75	4
0.75	4
0.75	4
0.75	4
0.75	4
0.75	4
0.75	4
0.75	4
0.75	4
0.75	4
0.75	4
0.75	4
0.75	4
0.75	4
0.75	4
0.75	4
0.75	4
0.75	4
0.75	4
0.75	4
0.75	4
0.75	4
0.75	4
0.75	4
0.75	4
0.75	4
0.75	4
0.75	4
0.75	4
0.75	4
0.75	4
0.75	4
0.75	4
0.75	4
0.75	4
0.75	4
0.75	4
0.75	4
0.75	4
0.75	4
0.75	4
0.75	4
0.75	4
0.75	4
0.75	4
0.75	4
0.75	4
0.75	4
0.75	4
0.75	4
0.75	4
0.75	4
0.75	4
0.75	4
0.75	4
0.75	4
0.75	4
0.75	4
0.75	4
0.75	4
0.75	4
0.75	4
0.75	4
0.75	4
0.75	4
0.75	4
0.75	4
0.75	4
0.75	4
0.75	4
0.75	4
0.75	4
0.75	4
0.75	4
0.75	4
0.75	4
0.75	4
0.75	4
0.75	4
0.75	4
0.75	4
0.75	4
0.75	4
0.75	4
0.75	4
0.75	4
0.75	4
0.75	4
0.75	4
0.75	4
0.75	4
0.75	4
0.75	4
0.75	4
0.75	4
0.75	4
0.75	4
0.75	4
0.75	4
0.75	4
0.75	4
0.75	4
0.75	4
0.75	4
0.75	4
0.75	4
0.75	4
0.75	4
0.75	4
0.75	4
0.75	4
0.75	4
0.75	4
0.75	4
0.75	4
0.75	4
0.75	4
0.75	4
0.75	4
0.75	4
0.75	4
0.75	4
0.75	4
0.75	4
0.75	4
0.75	4
0.75	4
0.75	4
0.75	4
0.75	4
0.75	4
0.75	4
0.75	4
0.75	4
0.75	4
0.75	4
0.75	4
0.75	4
0.75	4
0.75	4
0.75	4
0.75	4
0.75	4
0.75	4
0.75	4
0.75	4
0.75	4
0.75	4
0.75	4
0.75	4
0.75	4
0.75	4
0.75	4
0.75	4
0.75	4
0.75	4
0.75	4
0.75	4
0.75	4
0.75	4
0.75	4
0.75	4
0.75	4
0.75	4
0.75	4
0.75	4
0.75	4
0.75	4
0.75	4
0.75	4
0.75	4
0.75	4
0.75	4
0.75	4
0.75	4
0.75	4
0.75	4
0.75	4
0.75	4
0.75	4
0.75	4
0.75	4
0.75	4
0.75	4
0.75	4
0.75	4
0.75	4
0.75	4
0.75	4
0.75	4
0.75	4
0.75	4
0.75	4
0.75	4
0.75	4
0.75	4
0.75	4
0.75	4
0.75	4
0.75	4
0.75	4
0.75	4
0.75	4
0.75	4
0.75	4
0.75	4
0.75	4
0.75	4
0.75	4
0.75	4
0.75	4
0.75	4
0.75	4
0.75	4
0.75	4
0.75	4
0.75	4
0.75	4
0.75	4
0.75	4
0.75	4
0.75	4
0.75	4
0.75	4
0.75	4
0.75	4
0.75	4
0.75	4
0.75	4
0.75	4
0.75	4
0.75	4
0.75	4
0.75	4
0.75	4
0.75	4
0.75	4
0.75	4
0.75	4
0.75	4
0.75	4
0.75	4
0.75	4
0.75	4
0.75	4
0.75	4
0.75	4
0.75	4
0.75	4
0.75	4
0.75	4
0.75	4
0.75	4
0.75	4
0.75	4
0.75	4
0.75	4
0.75	4
0.75	4
0.75	4
0.75	4
0.75	4
0.75	4
0.75	4
0.75	4
0.75	4
0.75	4
0.75	4
0.75	4
0.75	4
0.75	4
0.75	4
0.75	4
0.75	4
0.75	4
0.75	4
0.75	4
0.75	4
0.75	4
0.75	4
0.75	4
0.75	4
0.75	4
0.75	4
0.75	4
0.75	4
0.75	4
0.75	4
0.75	4
0.75	4
0.75	4
0.75	4
0.75	4
0.75	4
0.75	4
0.75	4
0.75	4
0.75	4
0.75	4
0.75	4
0.75	4
0.75	4
0.75	4
0.75	4
0.75	4
0.75	4
0.75	4
0.75	4
0.75	4
0.75	4
0.75	4
0.75	4
0.75	4
0.75	4
0.75	4
0.75	4
0.75	4
0.75	4
0.75	4
0.75	4
0.75	4
0.75	4
0.75	4
0.75	4
0.75	4
0.75	4
0.75	4
0.75	4
0.75	4
0.75	4
0.75	4
0.75	4
0.75	4
0.75	4
0.75	4
0.75	4
0.75	4
0.75	4
0.75	4
0.75	4
0.75	4
0.75	4
0.75	4
0.75	4
0.75	4
0.75	4
0.75	4
0.75	4
0.75	4
0.75	4
0.75	4
0.75	4
0.75	4
0.75	4
0.75	4
0.75	4
0.75	4
0.75	4
0.75	4
0.75	4
0.75	4
0.75	4
0.75	4
0.75	4
0.75	4
0.75	4
0.75	4
0.75	4
0.75	4
0.75	4
0.75	4
0.75	4
0.75	4
0.75	4
0.75	4
0.75	4
0.75	4
0.75	4
0.75	4
0.75	4
0.75	4
0.75	4
0.75	4
0.75	4
0.75	4
0.75	4
0.75	4
0.75	4
0.75	4
0.75	4
0.75	4
0.75	4
0.75	4
0.75	4
0.75	4
0.75	4
0.75	4
0.75	4
0.75	4
0.75	4
0.75	4
0.75	4
0.75	4
0.75	4
0.75	4
0.75	4
0.75	4
0.75	4
0.75	4
0.75	4
0.75	4
0.75	4
0.75	4
0.75	4
0.75	4
0.75	4
0.75	4
0.75	4
0.75	4
0.75	4
0.75	4
0.75	4
0.75	4
0.75	4
0.75	4
0.75	4
0.75	4
0.75	4
0.75	4
0.75	4
0.75	4
0.75	4
0.75	4
0.75	4
0.75	4
0.75	4
0.75	4
0.75	4
0.75	4
0.75	4
0.75	4
0.75	4
0.75	4
0.75	4
0.75	4
0.75	4
0.75	4
0.75	4
0.75	4
0.75	4
0.75	4
0.75	4
0.75	4
0.75	4
0.75	4
0.75	4
0.75	4
0.75	4
0.75	4
0.75	4
0.75	4
0.75	4
0.75	4
0.75	4
0.75	4
0.75	4
0.75	4
0.75	4
0.75	4
0.75	4
0.75	4
0.75	4
0.75	4
0.75	4
0.75	4
0.75	4
0.75	4
0.75	4
0.75	4
0.75	4
0.75	4
0.75	4
0.75	4
0.75	4
0.75	4
0.75	4
0.75	4
0.75	4
0.75	4
0.75	4
0.75	4
0.75	4
0.75	4
0.75	4
0.75	4
0.75	4
0.75	4
0.75	4
0.75	4
0.75	4
0.75	4
0.75	4
0.75	4
0.75	4
0.75	4
0.75	4
0.75	4
0.75	4
0.75	4
0.75	4
0.75	4
0.75	4
0.75	4
0.75	4
0.75	4
0.75	4
0.75	4
0.75	4
0.75	4
0.75	4
0.75	4
0.75	4
0.75	4
0.75	4
0.75	4
0.75	4
0.75	4
0.75	4
0.75	4
0.75	4
0.75	4
0.75	4
0.75	4
0.75	4
0.75	4
0.75	4
0.75	4
0.75	4
0.75	4
0.75	4
0.75	4
0.75	4
0.75	4
0.75	4
0.75	4
0.75	4
0.75	4
0.75	4
0.75	4
0.75	4
0.75	4
0.75	4
0.75	4
0.75	4
0.75	4
0.75	4
0.75	4
0.75	4
0.75	4
0.75	4
0.75	4
0.75	4
0.75	4
0.75	4
0.75	4
0.75	4
0.75	4
0.75	4
0.75	4
0.75	4
0.75	4
0.75	4
0.75	4
0.75	4
0.75	4
0.75	4
0.75	4
0.75	4
0.75	4
0.75	4
0.75	4
0.75	4
0.75	4
0.75	4
0.75	4
0.75	4
0.75	4
0.75	4
0.75	4
0.75	4
0.75	4
0.75	4
0.75	4
0.75	4
0.75	4
0.75	4
0.75	4
0.75	4
0.75	4
0.75	4
0.75	4
0.75	4
0.75	4
0.75	4
0.75	4
0.75	4
0.75	4
0.75	4
0.75	4
0.75	4
0.75	4
0.75	4
0.75	4
0.75	4
0.75	4
0.75	4
0.75	4
0.75	4
0.75	4
0.75	4
0.75	4
0.75	4
0.75	4
0.75	4
0.75	4
0.75	4
0.75	4
0.75	4
0.75	4
0.75	4
0.75	4
0.75	4
0.75	4
0.75	4
0.75	4
0.75	4
0.75	4
0.75	4
0.75	4
0.75	4
0.75	4
0.75	4
0.75	4
0.75	4
0.75	4
0.75	4
0.75	4
0.75	4
0.75	4
0.75	4
0.75	4
0.75	4
0.75	4
0.75	4
0.75	4
0.75	4
0.75	4
0.75	4
0.75	4
0.75	4
0.75	4
0.75	4
0.75	4
0.75	4
0.75	4
0.75	4
0.75	4
0.75	4
0.75	4
0.75	4
0.75	4
0.75	4
0.75	4
0.75	4
0.75	4
0.75	4
0.75	4
0.75	4
0.75	4
0.75	4
0.75	4
0.75	4
0.75	4
0.75	4
0.75	4
0.75	4
0.75	4
0.75	4
0.75	4
0.75	4
0.75	4
0.75	4
0.75	4
0.75	4
0.75	4
0.75	4
0.75	4
0.75	4
0.75	4
0.75	4
0.75	4
0.75	4
0.75	4
0.75	4
0.75	4
0.75	4
0.75	4
0.75	4
0.75	4
0.75	4
0.75	4
0.75	4
0.75	4
0.75	4
0.75	4
0.75	4
0.75	4
0.75	4
0.75	4
0.75	4
0.75	4
0.75	4
0.75	4
0.75	4
0.75	4
0.75	4
0.75	4
0.75	4
0.75	4
0.75	4
0.75	4
0.75	4
0.75	4
0.75	4
0.75	4
0.75	4
0.75	4
0.75	4
0.75	4
0.75	4
0.75	4
0.75	4
0.75	4
0.75	4
0.75	4
0.75	4
0.75	4
0.75	4
0.75	4
0.75	4
0.75	4
0.75	4
0.75	4
0.75	4
0.75	4
0.75	4
0.75	4
0.75	4
0.75	4
0.75	4
0.75	4
0.75	4
0.75	4
0.75	4
0.75	4
0.75	4
0.75	4
0.75	4
0.75	4
0.75	4
0.75	4
0.75	4
0.75	4
0.75	4
0.75	4
0.75	4
0.75	4
0.75	4
0.75	4
0.75	4
0.75	4
0.75	4
0.75	4
0.75	4
0.75	4
0.75	4
0.75	4
0.75	4
0.75	4
0.75	4
0.75	4
0.75	4
0.75	4
0.75	4
0.75	4
0.75	4
0.75	4
0.75	4
0.75	4
0.75	4
0.75	4
0.75	4
0.75	4
0.75	4
0.75	4
0.75	4
0.75	4
0.75	4
0.75	4
0.75	4
0.75	4
0.75	4
0.75	4
0.75	4
0.75	4
0.75	4
0.75	4
0.75	4
0.75	4
0.75	4
0.75	4
0.75	4
0.75	4
0.75	4
0.75	4
0.75	4
0.75	4
0.75	4
0.75	4
0.75	4
0.75	4
0.75	4
0.75	4
0.75	4
0.75	4
0.75	4
0.75	4
0.75	4
0.75	4
0.75	4
0.75	4
0.75	4
0.75	4
0.75	4
0.75	4
0.75	4
0.75	4
0.75	4
0.75	4
0.75	4
0.75	4
0.75	4
0.75	4
0.75	4
0.75	4
0.75	4
0.75	4
0.75	4
0.75	4
0.75	4
0.75	4
0.75	4
0.75	4
0.75	4
0.75	4
0.75	4
0.75	4
0.75	4
0.75	4
0.75	4
0.75	4
0.75	4
0.75	4
0.75	4
0.75	4
0.75	4
0.75	4
0.75	4
0.75	4
0.75	4
0.75	4
0.75	4
0.75	4
0.75	4
0.75	4
0.75	4
0.75	4
0.75	4
0.75	4
0.75	4
0.75	4
0.75	4
0.75	4
0.75	4
0.75	4
0.75	4
0.75	4
0.75	4
0.75	4
0.75	4
0.75	4
0.75	4
0.75	4
0.75	4
0.75	4
0.75	4
0.75	4
0.75	4
0.75	4
0.75	4
0.75	4
0.75	4
0.75	4
0.75	4
0.75	4
0.75	4
0.75	4
0.75	4
0.75	4
0.75	4
0.75	4
0.75	4
0.75	4
0.75	4
0.75	4
0.75	4
0.75	4
0.75	4
0.75	4
0.75	4
0.75	4
0.75	4
0.75	4
0.75	4
0.75	4
0.75	4
0.75	4
0.75	4
0.75	4
0.75	4
0.75	4
0.75	4
0.75	4
0.75	4
0.75	4
0.75	4
0.75	4
0.75	4
0.75	4
0.75	4
0.75	4
0.75	4
0.75	4
0.75	4
0.75	4
0.75	4
0.75	4
0.75	4
0.75	4
0.75	4
0.75	4
0.75	4
0.75	4
0.75	4
0.75	4
0.75	4
0.75	4
0.75	4
0.75	4
0.75	4
0.75	4
0.75	4
0.75	4
0.75	4
0.75	4
0.75	4
0.75	4
0.75	4
0.75	4
0.75	4
0.75	4
0.75	4
0.75	4
0.75	4
0.75	4
0.75	4
0.75	4
0.75	4
0.75	4
0.75	4
0.75	4
0.75	4
0.75	4
0.75	4
0.75	4
0.75	4
0.75	4
0.75	4
0.75	4
0.75	4
0.75	4
0.75	4
0.75	4
0.75	4
0.75	4
0.75	4
0.75	4
0.75	4
0.75	4
0.75	4
0.75	4
0.75	4
0.75	4
0.75	4
0.75	4
0.75	4
0.75	4
0.75	4
0.75	4
0.75	4
0.75	4
0.75	4
0.75	4
0.75	4
0.75	4
0.75	4
0.75	4
0.75	4
0.75	4
0.75	4
0.75	4
0.75	4
0.75	4
0.75	4
0.75	4
0.75	4
0.75	4
0.75	4
0.75	4
0.75	4
0.75	4
0.75	4
0.75	4
0.75	4
0.75	4
0.75	4
0.75	4
0.75	4
0.75	4
0.75	4
0.75	4
0.75	4
0.75	4
0.75	4
0.75	4
0.75	4
0.75	4
0.75	4
0.75	4
0.75	4
0.75	4
0.75	4
0.75	4
0.75	4
0.75	4
0.75	4
0.75	4
0.75	4
0.75	4
0.75	4
0.75	4
0.75	4
0.75	4
0.75	4
0.75	4
0.75	4
0.75	4
0.75	4
0.75	4
0.75	4
0.75	4
0.75	4
0.75	4
0.75	4
0.75	4
0.75	4
0.75	4
0.75	4
0.75	4
0.75	4
0.75	4
0.75	4
0.75	4
0.75	4
0.75	4
0.75	4
0.75	4
0.75	4
0.75	4
0.75	4
0.75	4
0.75	4
0.75	4
0.75	4
0.75	4
0.75	4
0.75	4
0.75	4
0.75	4
0.75	4
0.75	4
0.75	4
0.75	4
0.75	4
0.75	4
0.75	4
0.75	4
0.75	4
0.75	4
0.75	4
0.75	4
0.75	4
0.75	4
0.75	4
0.75	4
0.75	4
0.75	4
0.75	4
0.75	4
0.75	4
0.75	4
0.75	4
0.75	4
0.75	4
0.75	4
0.75	4
0.75	4
0.75	4
0.75	4
0.75	4
0.75	4
0.75	4
0.75	4
0.75	4
0.75	4
0.75	4
0.75	4
0.75	4
0.75	4
0.75	4
0.75	4
0.75	4
0.75	4
0.75	4
0.75	4
0.75	4
0.75	4
0.75	4
0.75	4
0.75	4
0.75	4
0.75	4
0.75	4
0.75	4
0.75	4
0.75	4
0.75	4
0.75	4
0.75	4
0.75	4
0.75	4
0.75	4
0.75	4
0.75	4
0.75	4
0.75	4
0.75	4
0.75	4
0.75	4
0.75	4
0.75	4
0.75	4
0.75	4
0.75	4
0.75	4
0.75	4
0.75	4
0.75	4
0.75	4
0.75	4
0.75	4
0.75	4
0.75	4
0.75	4
0.75	4
0.75	4
0.75	4
0.75	4
0.75	4
0.75	4
0.75	4
0.75	4
0.75	4
0.75	4
0.75	4
0.75	4
0.75	4
0.75	4
0.75	4
0.75	4
0.75	4
0.75	4
0.75	4
0.75	4
0.75	4
0.75	4
0.75	4
0.75	4
0.75	4
0.75	4
0.75	4
0.75	4
0.75	4
0.75	4
0.75	4
0.75	4
0.75	4
0.75	4
0.75	4
0.75	4
0.75	4
0.75	4
0.75	4
0.75	4
0.75	4
0.75	4
0.75	4
0.75	4
0.75	4
0.75	4
0.75	4
0.75	4
0.75	4
0.75	4
0.75	4
0.75	4
0.75	4
0.75	4
0.75	4
0.75	4
0.75	4
0.75	4
0.75	4
0.75	4
0.75	4
0.75	4
0.75	4
0.75	4
0.75	4
0.75	4
0.75	4
0.75	4
0.75	4
0.75	4
0.75	4
0.75	4
0.75	4
0.75	4
0.75	4
0.75	4
0.75	4
0.75	4
0.75	4
0.75	4
0.75	4
0.75	4
0.75	4
0.75	4
0.75	4
0.75	4
0.75	4
0.75	4
0.75	4
0.75	4
0.75	4
0.75	4
0.75	4
0.75	4
0.75	4
0.75	4
0.75	4
0.75	4
0.75	4
0.75	4
0.75	4
0.75	4
0.75	4
0.75	4
0.75	4
0.75	4
0.75	4
0.75	4
0.75	4
0.75	4
0.75	4
0.75	4
0.75	4
0.75	4
0.75	4
0.75	4
0.75	4
0.75	4
0.75	4
0.75	4
0.75	4
0.75	4
0.75	4
0.75	4
0.75	4
0.75	4
0.75	4
0.75	4
0.75	4
0.75	4
0.75	4
0.75	4
0.75	4
0.75	4
0.75	4
0.75	4
0.75	4
0.75	4
0.75	4
0.75	4
0.75	4
0.75	4
0.75	4
0.75	4
0.75	4
0.75	4
0.75	4
0.75	4
0.75	4
0.75	4
0.75	4
0.75	4
0.75	4
0.75	4
0.75	4
0.75	4
0.75	4
0.75	4
0.75	4
0.75	4
0.75	4
0.75	4
0.75	4
0.75	4
0.75	4
0.75	4
0.75	4
0.75	4
0.75	4
0.75	4
0.75	4
0.75	4
0.75	4
0.75	4
0.75	4
0.75	4
0.75	4
0.75	4
0.75	4
0.75	4
0.75	4
0.75	4
0.75	4
0.75	4
0.75	4
0.75	4
0.75	4
0.75	4
0.75	4
0.75	4
0.75	4
0.75	4
0.75	4
0.75	4
0.75	4
0.75	4
0.75	4
0.75	4
0.75	4
0.75	4
0.75	4
0.75	4
0.75	4
0.75	4
0.75	4
0.75	4
0.75	4
0.75	4
0.75	4
0.75	4
0.75	4
0.75	4
0.75	4
0.75	4
0.75	4
0.75	4
0.75	4
0.75	4
0.75	4
0.75	4
0.75	4
0.75	4
0.75	4
0.75	4
0.75	4
0.75	4
0.75	4
0.75	4
0.75	4
0.75	4
0.75	4
0.75	4
0.75	4
0.75	4
0.75	4
0.75	4
0.75	4
0.75	4
0.75	4
0.75	4
0.75	4
0.75	4
0.75	4
0.75	4
0.75	4
0.75	4
0.75	4
0.75	4
0.75	4
0.75	4
0.75	4
0.75	4
0.75	4
0.75	4
0.75	4
0.75	4
0.75	4
0.75	4
0.75	4
0.75	4
0.75	4
0.75	4
0.75	4
0.75	4
0.75	4
0.75	4
0.75	4
0.75	4
0.75	4
0.75	4
0.75	4
0.75	4
0.75	4
0.75	4
0.75	4
0.75	4
0.75	4
0.75	4
0.75	4
0.75	4
0.75	4
0.75	4
0.75	4
0.75	4
0.75	4
0.75	4
0.75	4
0.75	4
0.75	4
0.75	4
0.75	4
0.75	4
0.75	4
0.75	4
0.75	4
0.75	4
0.75	4
0.75	4
0.75	4
0.75	4
0.75	4
0.75	4
0.75	4
0.75	4
0.75	4
0.75	4
0.75	4
0.75	4
0.75	4
0.75	4
0.75	4
0.75	4
0.75	4
0.75	4
0.75	4
0.75	4
0.75	4
0.75	4
0.75	4
0.75	4
0.75	4
0.75	4
0.75	4
0.75	4
0.75	4
0.75	4
0.75	4
0.75	4
0.75	4
0.75	4
0.75	4
0.75	4
0.75	4
0.75	4
0.75	4
0.75	4
0.75	4
0.75	4
0.75	4
0.75	4
0.75	4
0.75	4
0.75	4
0.75	4
0.75	4
0.75	4
0.75	4
0.75	4
0.75	4
0.75	4
0.75	4
0.75	4
0.75	4
0.75	4
0.75	4
0.75	4
0.75	4
0.75	4
0.75	4
0.75	4
0.75	4
0.75	4
0.75	4
0.75	4
0.75	4
0.75	4
0.75	4
0.75	4
0.75	4
0.75	4
0.75	4
0.75	4
0.75	4
0.75	4
0.75	4
0.75	4
0.75	4
0.75	4
0.75	4
0.75	4
0.75	4
0.75	4
0.75	4
0.75	4
0.75	4
0.75	4
0.75	4
0.75	4
0.75	4
0.75	4
0.75	4
0.75	4
0.75	4
0.75	4
0.75	4
0.75	4
0.75	4
0.75	4
0.75	4
0.75	4
0.75	4
0.75	4
0.75	4
0.75	4
0.75	4
0.75	4
0.75	4
0.75	4
0.75	4
0.75	4
0.75	4
0.75	4
0.75	4
0.75	4
0.75	4
0.75	4
0.75	4
0.75	4
0.75	4
0.75	4
0.75	4
0.75	4
0.75	4
0.75	4
0.75	4
0.75	4
0.75	4
0.75	4
0.75	4
0.75	4
0.75	4
0.75	4
0.75	4
0.75	4
0.75	4
0.75	4
0.75	4
0.75	4
0.75	4
0.75	4
0.75	4
0.75	4
0.75	4
0.75	4
0.75	4
0.75	4
0.75	4
0.75	4
0.75	4
0.75	4
0.75	4
0.75	4
0.75	4
0.75	4
0.75	4
0.75	4
0.75	4
0.75	4
0.75	4
0.75	4
0.75	4
0.75	4
0.75	4
0.75	4
0.75	4
0.75	4
0.75	4
0.75	4
0.75	4
0.75	4
0.75	4
0.75	4
0.75	4
0.75	4
0.75	4
0.75	4
0.75	4
0.75	4
0.75	4
0.75	4
0.75	4
0.75	4
0.75	4
0.75	4
0.75	4
0.75	4
0.75	4
0.75	4
0.75	4
0.75	4
0.75	4
0.75	4
0.75	4
0.75	4
0.75	4
0.75	4
0.75	4
0.75	4
0.75	4
0.75	4
0.75	4
0.75	4
0.75	4
0.75	4
0.75	4
0.75	4
0.75	4
0.75	4
0.75	4
0.75	4
0.75	4
0.75	4
0.75	4
0.75	4
0.75	4
0.75	4
0.75	4
0.75	4
0.75	4
0.75	4
0.75	4
0.75	4
0.75	4
0.75	4
0.75	4
0.75	4
0.75	4
0.75	4
0.75	4
0.75	4
0.75	4
0.75	4
0.75	4
0.75	4
0.75	4
0.75	4
0.75	4
0.75	4
0.75	4
0.75	4
0.75	4
0.75	4
0.75	4
0.75	4
0.75	4
0.75	4
0.75	4
0.75	4
0.75	4
0.75	4
0.75	4
0.75	4
0.75	4
0.75	4
0.75	4
0.75	4
0.75	4
0.75	4
0.75	4
0.75	4
0.75	4
0.75	4
0.75	4
0.75	4
0.75	4
0.75	4
0.75	4
0.75	4
0.75	4
0.75	4
0.75	4
0.75	4
0.75	4
0.75	4
0.75	4
0.75	4
0.75	4
0.75	4
0.75	4
0.75	4
0.75	4
0.75	4
0.75	4
0.75	4
0.75	4
0.75	4
0.75	4
0.75	4
0.75	4
0.75	4
0.75	4
0.75	4
0.75	4
0.75	4
0.75	4
0.75	4
0.75	4
0.75	4
0.75	4
0.75	4
0.75	4
0.75	4
0.75	4
0.75	4
0.75	4
0.75	4
0.75	4
0.75	4
0.75	4
0.75	4
0.75	4
0.75	4
0.75	4
0.75	4
0.75	4
0.75	4
0.75	4
0.75	4
0.75	4
0.75	4
0.75	4
0.75	4
0.75	4
0.75	4
0.75	4
0.75	4
0.75	4
0.75	4
0.75	4
0.75	4
0.75	4
0.75	4
0.75	4
0.75	4
0.75	4
0.75	4
0.75	4
0.75	4
0.75	4
0.75	4
0.75	4
0.75	4
0.75	4
0.75	4
0.75	4
0.75	4
0.75	4
0.75	4
0.75	4
0.75	4
0.75	4
0.75	4
0.75	4
0.75	4
0.75	4
0.75	4
0.75	4
0.75	4
0.75	4
0.75	4
0.75	4
0.75	4
0.75	4
0.75	4
0.75	4
0.75	4
0.75	4
0.75	4
0.75	4
0.75	4
0.75	4
0.75	4
0.875	2
0.8125	3
0.75	4
0.0	15
0.75	4
0.75	4
0.0625	14
0.0625	15
0.75	4
0.6875	5
0.6875	5
0.0	15
0.125	13
0.125	13
0.125	14
0.125	14
0.75	4
0.6875	5
0.625	6
0.0	15
0.6875	5
0.6875	5
0.0625	14
0.0625	15
0.1875	12
0.1875	12
0.1875	12
0.1875	13
0.1875	13
0.1875	13
0.1875	13
0.1875	13
0.75	4
0.6875	5
0.625	6
0.0	15
0.625	6
0.625	6
0.0625	14
0.0625	15
0.6875	5
0.625	6
0.625	6
0.0	15
0.125	13
0.125	13
0.125	14
0.125	14
0.25	11
0.25	11
0.25	11
0.25	12
0.25	11
0.25	11
0.25	12
0.25	12
0.25	12
0.25	12
0.25	12
0.25	12
0.25	12
0.25	12
0.25	12
0.25	12
0.75	4
0.6875	5
0.625	6
0.0	15
0.625	6
0.625	6
0.0625	14
0.0625	15
0.625	6
0.5625	7
0.5625	7
0.0	15
0.125	13
0.125	13
0.125	14
0.125	14
0.6875	5
0.625	6
0.5625	7
0.0	15
0.625	6
0.625	6
0.0625	14
0.0625	15
0.1875	12
0.1875	12
0.1875	12
0.1875	13
0.1875	13
0.1875	13
0.1875	13
0.1875	13
0.3125	10
0.3125	10
0.3125	10
0.3125	11
0.3125	10
0.3125	10
0.3125	11
0.3125	11
0.3125	10
0.3125	10
0.3125	10
0.3125	11
0.3125	11
0.3125	11
0.3125	11
0.3125	11
0.3125	11
0.3125	11
0.3125	11
0.3125	11
0.3125	11
0.3125	11
0.3125	11
0.3125	11
0.3125	11
0.3125	11
0.3125	11
0.3125	11
0.3125	11
0.3125	11
0.3125	11
0.3125	11
0.75	4
0.6875	5
0.625	6
0.0	15
0.625	6
0.625	6
0.0625	14
0.0625	15
0.625	6
0.5625	7
0.5625	7
0.0	15
0.125	13
0.125	13
0.125	14
0.125	14
0.625	6
0.5625	7
0.5	8
0.0	15
0.5625	7
0.5625	7
0.0625	14
0.0625	15
0.1875	12
0.1875	12
0.1875	12
0.1875	13
0.1875	13
0.1875	13
0.1875	13
0.1875	13
0.6875	5
0.625	6
0.5625	7
0.0	15
0.5625	7
0.5625	7
0.0625	14
0.0625	15
0.625	6
0.5625	7
0.5625	7
0.0	15
0.125	13
0.125	13
0.125	14
0.125	14
0.25	11
0.25	11
0.25	11
0.25	12
0.25	11
0.25	11
0.25	12
0.25	12
0.25	12
0.25	12
0.25	12
0.25	12
0.25	12
0.25	12
0.25	12
0.25	12
0.375	9
0.375	9
0.375	9
0.375	10
0.375	9
0.375	9
0.375	10
0.375	10
0.375	9
0.375	9
0.375	9
0.375	10
0.375	10
0.375	10
0.375	10
0.375	10
0.375	9
0.375	9
0.375	9
0.375	10
0.375	9
0.375	9
0.375	10
0.375	10
0.375	10
0.375	10
0.375	10
0.375	10
0.375	10
0.375	10
0.375	10
0.375	10
0.375	10
0.375	10
0.375	10
0.375	10
0.375	10
0.375	10
0.375	10
0.375	10
0.375	10
0.375	10
0.375	10
0.375	10
0.375	10
0.375	10
0.375	10
0.375	10
0.375	10
0.375	10
0.375	10
0.375	10
0.375	10
0.375	10
0.375	10
0.375	10
0.375	10
0.375	10
0.375	10
0.375	10
0.375	10
0.375	10
0.375	10
0.375	10
0.75	4
0.6875	5
0.625	6
0.0	15
0.625	6
0.625	6
0.0625	14
0.0625	15
0.625	6
0.5625	7
0.5625	7
0.0	15
0.125	13
0.125	13
0.125	14
0.125	14
0.625	6
0.5625	7
0.5	8
0.0	15
0.5625	7
0.5625	7
0.0625	14
0.0625	15
0.1875	12
0.1875	12
0.1875	12
0.1875	13
0.1875	13
0.1875	13
0.1875	13
0.1875	13
0.625	6
0.5625	7
0.5	8
0.0	15
0.5	8
0.5	8
0.0625	14
0.0625	15
0.5625	7
0.5	8
0.5	8
0.0	15
0.125	13
0.125	13
0.125	14
0.125	14
0.25	11
0.25	11
0.25	11
0.25	12
0.25	11
0.25	11
0.25	12
0.25	12
0.25	12
0.25	12
0.25	12
0.25	12
0.25	12
0.25	12
0.25	12
0.25	12
0.6875	5
0.625	6
0.5625	7
0.0	15
0.5625	7
0.5625	7
0.0625	14
0.0625	15
0.5625	7
0.5	8
0.5	8
0.0	15
0.125	13
0.125	13
0.125	14
0.125	14
0.625	6
0.5625	7
0.5	8
0.0	15
0.5625	7
0.5625	7
0.0625	14
0.0625	15
0.1875	12
0.1875	12
0.1875	12
0.1875	13
0.1875	13
0.1875	13
0.1875	13
0.1875	13
0.3125	10
0.3125	10
0.3125	10
0.3125	11
0.3125	10
0.3125	10
0.3125	11
0.3125	11
0.3125	10
0.3125	10
0.3125	10
0.3125	11
0.3125	11
0.3125	11
0.3125	11
0.3125	11
0.3125	11
0.3125	11
0.3125	11
0.3125	11
0.3125	11
0.3125	11
0.3125	11
0.3125	11
0.3125	11
0.3125	11
0.3125	11
0.3125	11
0.3125	11
0.3125	11
0.3125	11
0.3125	11
0.4375	8
0.4375	8
0.4375	8
0.4375	9
0.4375	8
0.4375	8
0.4375	9
0.4375	9
0.4375	8
0.4375	8
0.4375	8
0.4375	9
0.4375	9
0.4375	9
0.4375	9
0.4375	9
0.4375	8
0.4375	8
0.4375	8
0.4375	9
0.4375	8
0.4375	8
0.4375	9
0.4375	9
0.4375	9
0.4375	9
0.4375	9
0.4375	9
0.4375	9
0.4375	9
0.4375	9
0.4375	9
0.4375	8
0.4375	8
0.4375	8
0.4375	9
0.4375	8
0.4375	8
0.4375	9
0.4375	9
0.4375	8
0.4375	8
0.4375	8
0.4375	9
0.4375	9
0.4375	9
0.4375	9
0.4375	9
0.4375	9
0.4375	9
0.4375	9
0.4375	9
0.4375	9
0.4375	9
0.4375	9
0.4375	9
0.4375	9
0.4375	9
0.4375	9
0.4375	9
0.4375	9
0.4375	9
0.4375	9
0.4375	9
0.4375	9
0.4375	9
0.4375	9
0.4375	9
0.4375	9
0.4375	9
0.4375	9
0.4375	9
0.4375	9
0.4375	9
0.4375	9
0.4375	9
0.4375	9
0.4375	9
0.4375	9
0.4375	9
0.4375	9
0.4375	9
0.4375	9
0.4375	9
0.4375	9
0.4375	9
0.4375	9
0.4375	9
0.4375	9
0.4375	9
0.4375	9
0.4375	9
0.4375	9
0.4375	9
0.4375	9
0.4375	9
0.4375	9
0.4375	9
0.4375	9
0.4375	9
0.4375	9
0.4375	9
0.4375	9
0.4375	9
0.4375	9
0.4375	9
0.4375	9
0.4375	9
0.4375	9
0.4375	9
0.4375	9
0.4375	9
0.4375	9
0.4375	9
0.4375	9
0.4375	9
0.4375	9
0.4375	9
0.4375	9
0.4375	9
0.4375	9
0.4375	9
0.4375	9
0.4375	9
0.4375	9
0.4375	9
0.4375	9
0.4375	9
0.75	4
0.6875	5
0.625	6
0.0	15
0.625	6
0.625	6
0.0625	14
0.0625	15
0.625	6
0.5625	7
0.5625	7
0.0	15
0.125	13
0.125	13
0.125	14
0.125	14
0.625	6
0.5625	7
0.5	8
0.0	15
0.5625	7
0.5625	7
0.0625	14
0.0625	15
0.1875	12
0.1875	12
0.1875	12
0.1875	13
0.1875	13
0.1875	13
0.1875	13
0.1875	13
0.625	6
0.5625	7
0.5	8
0.0	15
0.5	8
0.5	8
0.0625	14
0.0625	15
0.5625	7
0.5	8
0.5	8
0.0	15
0.125	13
0.125	13
0.125	14
0.125	14
0.25	11
0.25	11
0.25	11
0.25	12
0.25	11
0.25	11
0.25	12
0.25	12
0.25	12
0.25	12
0.25	12
0.25	12
0.25	12
0.25	12
0.25	12
0.25	12
0.625	6
0.5625	7
0.5	8
0.0	15
0.5	8
0.5	8
0.0625	14
0.0625	15
0.5	8
0.4375	9
0.4375	9
0.0	15
0.125	13
0.125	13
0.125	14
0.125	14
0.5625	7
0.5	8
0.4375	9
0.0	15
0.5	8
0.5	8
0.0625	14
0.0625	15
0.1875	12
0.1875	12
0.1875	12
0.1875	13
0.1875	13
0.1875	13
0.1875	13
0.1875	13
0.3125	10
0.3125	10
0.3125	10
0.3125	11
0.3125	10
0.3125	10
0.3125	11
0.3125	11
0.3125	10
0.3125	10
0.3125	10
0.3125	11
0.3125	11
0.3125	11
0.3125	11
0.3125	11
0.3125	11
0.3125	11
0.3125	11
0.3125	11
0.3125	11
0.3125	11
0.3125	11
0.3125	11
0.3125	11
0.3125	11
0.3125	11
0.3125	11
0.3125	11
0.3125	11
0.3125	11
0.3125	11
0.6875	5
0.625	6
0.5625	7
0.0	15
0.5625	7
0.5625	7
0.0625	14
0.0625	15
0.5625	7
0.5	8
0.5	8
0.0	15
0.125	13
0.125	13
0.125	14
0.125	14
0.5625	7
0.5	8
0.4375	9
0.0	15
0.5	8
0.5	8
0.0625	14
0.0625	15
0.1875	12
0.1875	12
0.1875	12
0.1875	13
0.1875	13
0.1875	13
0.1875	13
0.1875	13
0.625	6
0.5625	7
0.5	8
0.0	15
0.5	8
0.5	8
0.0625	14
0.0625	15
0.5625	7
0.5	8
0.5	8
0.0	15
0.125	13
0.125	13
0.125	14
0.125	14
0.25	11
0.25	11
0.25	11
0.25	12
0.25	11
0.25	11
0.25	12
0.25	12
0.25	12
0.25	12
0.25	12
0.25	12
0.25	12
0.25	12
0.25	12
0.25	12
0.375	9
0.375	9
0.375	9
0.375	10
0.375	9
0.375	9
0.375	10
0.375	10
0.375	9
0.375	9
0.375	9
0.375	10
0.375	10
0.375	10
0.375	10
0.375	10
0.375	9
0.375	9
0.375	9
0.375	10
0.375	9
0.375	9
0.375	10
0.375	10
0.375	10
0.375	10
0.375	10
0.375	10
0.375	10
0.375	10
0.375	10
0.375	10
0.375	10
0.375	10
0.375	10
0.375	10
0.375	10
0.375	10
0.375	10
0.375	10
0.375	10
0.375	10
0.375	10
0.375	10
0.375	10
0.375	10
0.375	10
0.375	10
0.375	10
0.375	10
0.375	10
0.375	10
0.375	10
0.375	10
0.375	10
0.375	10
0.375	10
0.375	10
0.375	10
0.375	10
0.375	10
0.375	10
0.375	10
0.375	10
0.5	7
0.5	7
0.5	7
0.5	8
0.5	7
0.5	7
0.5	8
0.5	8
0.5	7
0.5	7
0.5	7
0.5	8
0.5	8
0.5	8
0.5	8
0.5	8
0.5	7
0.5	7
0.5	7
0.5	8
0.5	7
0.5	7
0.5	8
0.5	8
0.5	8
0.5	8
0.5	8
0.5	8
0.5	8
0.5	8
0.5	8
0.5	8
0.5	7
0.5	7
0.5	7
0.5	8
0.5	7
0.5	7
0.5	8
0.5	8
0.5	7
0.5	7
0.5	7
0.5	8
0.5	8
0.5	8
0.5	8
0.5	8
0.5	8
0.5	8
0.5	8
0.5	8
0.5	8
0.5	8
0.5	8
0.5	8
0.5	8
0.5	8
0.5	8
0.5	8
0.5	8
0.5	8
0.5	8
0.5	8
0.5	7
0.5	7
0.5	7
0.5	8
0.5	7
0.5	7
0.5	8
0.5	8
0.5	7
0.5	7
0.5	7
0.5	8
0.5	8
0.5	8
0.5	8
0.5	8
0.5	7
0.5	7
0.5	7
0.5	8
0.5	7
0.5	7
0.5	8
0.5	8
0.5	8
0.5	8
0.5	8
0.5	8
0.5	8
0.5	8
0.5	8
0.5	8
0.5	8
0.5	8
0.5	8
0.5	8
0.5	8
0.5	8
0.5	8
0.5	8
0.5	8
0.5	8
0.5	8
0.5	8
0.5	8
0.5	8
0.5	8
0.5	8
0.5	8
0.5	8
0.5	8
0.5	8
0.5	8
0.5	8
0.5	8
0.5	8
0.5	8
0.5	8
0.5	8
0.5	8
0.5	8
0.5	8
0.5	8
0.5	8
0.5	8
0.5	8
0.5	8
0.5	8
0.5	8
0.5	8
0.5	8
0.5	8
0.5	8
0.5	8
0.5	8
0.5	8
0.5	8
0.5	8
0.5	8
0.5	8
0.5	8
0.5	8
0.5	8
0.5	8
0.5	8
0.5	8
0.5	8
0.5	8
0.5	8
0.5	8
0.5	8
0.5	8
0.5	8
0.5	8
0.5	8
0.5	8
0.5	8
0.5	8
0.5	8
0.5	8
0.5	8
0.5	8
0.5	8
0.5	8
0.5	8
0.5	8
0.5	8
0.5	8
0.5	8
0.5	8
0.5	8
0.5	8
0.5	8
0.5	8
0.5	8
0.5	8
0.5	8
0.5	8
0.5	8
0.5	8
0.5	8
0.5	8
0.5	8
0.5	8
0.5	8
0.5	8
0.5	8
0.5	8
0.5	8
0.5	8
0.5	8
0.5	8
0.5	8
0.5	8
0.5	8
0.5	8
0.5	8
0.5	8
0.5	8
0.5	8
0.5	8
0.5	8
0.5	8
0.5	8
0.5	8
0.5	8
0.5	8
0.5	8
0.5	8
0.5	8
0.5	8
0.5	8
0.5	8
0.5	8
0.5	8
0.5	8
0.5	8
0.5	8
0.5	8
0.5	8
0.5	8
0.5	8
0.5	8
0.5	8
0.5	8
0.5	8
0.5	8
0.5	8
0.5	8
0.5	8
0.5	8
0.5	8
0.5	8
0.5	8
0.5	8
0.5	8
0.5	8
0.5	8
0.5	8
0.5	8
0.5	8
0.5	8
0.5	8
0.5	8
0.5	8
0.5	8
0.5	8
0.5	8
0.5	8
0.5	8
0.5	8
0.5	8
0.75	4
0.6875	5
0.625	6
0.0	15
0.625	6
0.625	6
0.0625	14
0.0625	15
0.625	6
0.5625	7
0.5625	7
0.0	15
0.125	13
0.125	13
0.125	14
0.125	14
0.625	6
0.5625	7
0.5	8
0.0	15
0.5625	7
0.5625	7
0.0625	14
0.0625	15
0.1875	12
0.1875	12
0.1875	12
0.1875	13
0.1875	13
0.1875	13
0.1875	13
0.1875	13
0.625	6
0.5625	7
0.5	8
0.0	15
0.5	8
0.5	8
0.0625	14
0.0625	15
0.5625	7
0.5	8
0.5	8
0.0	15
0.125	13
0.125	13
0.125	14
0.125	14
0.25	11
0.25	11
0.25	11
0.25	12
0.25	11
0.25	11
0.25	12
0.25	12
0.25	12
0.25	12
0.25	12
0.25	12
0.25	12
0.25	12
0.25	12
0.25	12
0.625	6
0.5625	7
0.5	8
0.0	15
0.5	8
0.5	8
0.0625	14
0.0625	15
0.5	8
0.4375	9
0.4375	9
0.0	15
0.125	13
0.125	13
0.125	14
0.125	14
0.5625	7
0.5	8
0.4375	9
0.0	15
0.5	8
0.5	8
0.0625	14
0.0625	15
0.1875	12
0.1875	12
0.1875	12
0.1875	13
0.1875	13
0.1875	13
0.1875	13
0.1875	13
0.3125	10
0.3125	10
0.3125	10
0.3125	11
0.3125	10
0.3125	10
0.3125	11
0.3125	11
0.3125	10
0.3125	10
0.3125	10
0.3125	11
0.3125	11
0.3125	11
0.3125	11
0.3125	11
0.3125	11
0.3125	11
0.3125	11
0.3125	11
0.3125	11
0.3125	11
0.3125	11
0.3125	11
0.3125	11
0.3125	11
0.3125	11
0.3125	11
0.3125	11
0.3125	11
0.3125	11
0.3125	11
0.625	6
0.5625	7
0.5	8
0.0	15
0.5	8
0.5	8
0.0625	14
0.0625	15
0.5	8
0.4375	9
0.4375	9
0.0	15
0.125	13
0.125	13
0.125	14
0.125	14
0.5	8
0.4375	9
0.375	10
0.0	15
0.4375	9
0.4375	9
0.0625	14
0.0625	15
0.1875	12
0.1875	12
0.1875	12
0.1875	13
0.1875	13
0.1875	13
0.1875	13
0.1875	13
0.5625	7
0.5	8
0.4375	9
0.0	15
0.4375	9
0.4375	9
0.0625	14
0.0625	15
0.5	8
0.4375	9
0.4375	9
0.0	15
0.125	13
0.125	13
0.125	14
0.125	14
0.25	11
0.25	11
0.25	11
0.25	12
0.25	11
0.25	11
0.25	12
0.25	12
0.25	12
0.25	12
0.25	12
0.25	12
0.25	12
0.25	12
0.25	12
0.25	12
0.375	9
0.375	9
0.375	9
0.375	10
0.375	9
0.375	9
0.375	10
0.375	10
0.375	9
0.375	9
0.375	9
0.375	10
0.375	10
0.375	10
0.375	10
0.375	10
0.375	9
0.375	9
0.375	9
0.375	10
0.375	9
0.375	9
0.375	10
0.375	10
0.375	10
0.375	10
0.375	10
0.375	10
0.375	10
0.375	10
0.375	10
0.375	10
0.375	10
0.375	10
0.375	10
0.375	10
0.375	10
0.375	10
0.375	10
0.375	10
0.375	10
0.375	10
0.375	10
0.375	10
0.375	10
0.375	10
0.375	10
0.375	10
0.375	10
0.375	10
0.375	10
0.375	10
0.375	10
0.375	10
0.375	10
0.375	10
0.375	10
0.375	10
0.375	10
0.375	10
0.375	10
0.375	10
0.375	10
0.375	10
0.6875	5
0.625	6
0.5625	7
0.0	15
0.5625	7
0.5625	7
0.0625	14
0.0625	15
0.5625	7
0.5	8
0.5	8
0.0	15
0.125	13
0.125	13
0.125	14
0.125	14
0.5625	7
0.5	8
0.4375	9
0.0	15
0.5	8
0.5	8
0.0625	14
0.0625	15
0.1875	12
0.1875	12
0.1875	12
0.1875	13
0.1875	13
0.1875	13
0.1875	13
0.1875	13
0.5625	7
0.5	8
0.4375	9
0.0	15
0.4375	9
0.4375	9
0.0625	14
0.0625	15
0.5	8
0.4375	9
0.4375	9
0.0	15
0.125	13
0.125	13
0.125	14
0.125	14
0.25	11
0.25	11
0.25	11
0.25	12
0.25	11
0.25	11
0.25	12
0.25	12
0.25	12
0.25	12
0.25	12
0.25	12
0.25	12
0.25	12
0.25	12
0.25	12
0.625	6
0.5625	7
0.5	8
0.0	15
0.5	8
0.5	8
0.0625	14
0.0625	15
0.5	8
0.4375	9
0.4375	9
0.0	15
0.125	13
0.125	13
0.125	14
0.125	14
0.5625	7
0.5	8
0.4375	9
0.0	15
0.5	8
0.5	8
0.0625	14
0.0625	15
0.1875	12
0.1875	12
0.1875	12
0.1875	13
0.1875	13
0.1875	13
0.1875	13
0.1875	13
0.3125	10
0.3125	10
0.3125	10
0.3125	11
0.3125	10
0.3125	10
0.3125	11
0.3125	11
0.3125	10
0.3125	10
0.3125	10
0.3125	11
0.3125	11
0.3125	11
0.3125	11
0.3125	11
0.3125	11
0.3125	11
0.3125	11
0.3125	11
0.3125	11
0.3125	11
0.3125	11
0.3125	11
0.3125	11
0.3125	11
0.3125	11
0.3125	11
0.3125	11
0.3125	11
0.3125	11
0.3125	11
0.4375	8
0.4375	8
0.4375	8
0.4375	9
0.4375	8
0.4375	8
0.4375	9
0.4375	9
0.4375	8
0.4375	8
0.4375	8
0.4375	9
0.4375	9
0.4375	9
0.4375	9
0.4375	9
0.4375	8
0.4375	8
0.4375	8
0.4375	9
0.4375	8
0.4375	8
0.4375	9
0.4375	9
0.4375	9
0.4375	9
0.4375	9
0.4375	9
0.4375	9
0.4375	9
0.4375	9
0.4375	9
0.4375	8
0.4375	8
0.4375	8
0.4375	9
0.4375	8
0.4375	8
0.4375	9
0.4375	9
0.4375	8
0.4375	8
0.4375	8
0.4375	9
0.4375	9
0.4375	9
0.4375	9
0.4375	9
0.4375	9
0.4375	9
0.4375	9
0.4375	9
0.4375	9
0.4375	9
0.4375	9
0.4375	9
0.4375	9
0.4375	9
0.4375	9
0.4375	9
0.4375	9
0.4375	9
0.4375	9
0.4375	9
0.4375	9
0.4375	9
0.4375	9
0.4375	9
0.4375	9
0.4375	9
0.4375	9
0.4375	9
0.4375	9
0.4375	9
0.4375	9
0.4375	9
0.4375	9
0.4375	9
0.4375	9
0.4375	9
0.4375	9
0.4375	9
0.4375	9
0.4375	9
0.4375	9
0.4375	9
0.4375	9
0.4375	9
0.4375	9
0.4375	9
0.4375	9
0.4375	9
0.4375	9
0.4375	9
0.4375	9
0.4375	9
0.4375	9
0.4375	9
0.4375	9
0.4375	9
0.4375	9
0.4375	9
0.4375	9
0.4375	9
0.4375	9
0.4375	9
0.4375	9
0.4375	9
0.4375	9
0.4375	9
0.4375	9
0.4375	9
0.4375	9
0.4375	9
0.4375	9
0.4375	9
0.4375	9
0.4375	9
0.4375	9
0.4375	9
0.4375	9
0.4375	9
0.4375	9
0.4375	9
0.4375	9
0.4375	9
0.4375	9
0.4375	9
0.5625	6
0.5625	6
0.5625	6
0.5625	7
0.5625	6
0.5625	6
0.5625	7
0.5625	7
0.5625	6
0.5625	6
0.5625	6
0.5625	7
0.5625	7
0.5625	7
0.5625	7
0.5625	7
0.5625	6
0.5625	6
0.5625	6
0.5625	7
0.5625	6
0.5625	6
0.5625	7
0.5625	7
0.5625	7
0.5625	7
0.5625	7
0.5625	7
0.5625	7
0.5625	7
0.5625	7
0.5625	7
0.5625	6
0.5625	6
0.5625	6
0.5625	7
0.5625	6
0.5625	6
0.5625	7
0.5625	7
0.5625	6
0.5625	6
0.5625	6
0.5625	7
0.5625	7
0.5625	7
0.5625	7
0.5625	7
0.5625	7
0.5625	7
0.5625	7
0.5625	7
0.5625	7
0.5625	7
0.5625	7
0.5625	7
0.5625	7
0.5625	7
0.5625	7
0.5625	7
0.5625	7
0.5625	7
0.5625	7
0.5625	7
0.5625	6
0.5625	6
0.5625	6
0.5625	7
0.5625	6
0.5625	6
0.5625	7
0.5625	7
0.5625	6
0.5625	6
0.5625	6
0.5625	7
0.5625	7
0.5625	7
0.5625	7
0.5625	7
0.5625	6
0.5625	6
0.5625	6
0.5625	7
0.5625	6
0.5625	6
0.5625	7
0.5625	7
0.5625	7
0.5625	7
0.5625	7
0.5625	7
0.5625	7
0.5625	7
0.5625	7
0.5625	7
0.5625	7
0.5625	7
0.5625	7
0.5625	7
0.5625	7
0.5625	7
0.5625	7
0.5625	7
0.5625	7
0.5625	7
0.5625	7
0.5625	7
0.5625	7
0.5625	7
0.5625	7
0.5625	7
0.5625	7
0.5625	7
0.5625	7
0.5625	7
0.5625	7
0.5625	7
0.5625	7
0.5625	7
0.5625	7
0.5625	7
0.5625	7
0.5625	7
0.5625	7
0.5625	7
0.5625	7
0.5625	7
0.5625	6
0.5625	6
0.5625	6
0.5625	7
0.5625	6
0.5625	6
0.5625	7
0.5625	7
0.5625	6
0.5625	6
0.5625	6
0.5625	7
0.5625	7
0.5625	7
0.5625	7
0.5625	7
0.5625	6
0.5625	6
0.5625	6
0.5625	7
0.5625	6
0.5625	6
0.5625	7
0.5625	7
0.5625	7
0.5625	7
0.5625	7
0.5625	7
0.5625	7
0.5625	7
0.5625	7
0.5625	7
0.5625	6
0.5625	6
0.5625	6
0.5625	7
0.5625	6
0.5625	6
0.5625	7
0.5625	7
0.5625	6
0.5625	6
0.5625	6
0.5625	7
0.5625	7
0.5625	7
0.5625	7
0.5625	7
0.5625	7
0.5625	7
0.5625	7
0.5625	7
0.5625	7
0.5625	7
0.5625	7
0.5625	7
0.5625	7
0.5625	7
0.5625	7
0.5625	7
0.5625	7
0.5625	7
0.5625	7
0.5625	7
0.5625	7
0.5625	7
0.5625	7
0.5625	7
0.5625	7
0.5625	7
0.5625	7
0.5625	7
0.5625	7
0.5625	7
0.5625	7
0.5625	7
0.5625	7
0.5625	7
0.5625	7
0.5625	7
0.5625	7
0.5625	7
0.5625	7
0.5625	7
0.5625	7
0.5625	7
0.5625	7
0.5625	7
0.5625	7
0.5625	7
0.5625	7
0.5625	7
0.5625	7
0.5625	7
0.5625	7
0.5625	7
0.5625	7
0.5625	7
0.5625	7
0.5625	7
0.5625	7
0.5625	7
0.5625	7
0.5625	7
0.5625	7
0.5625	7
0.5625	7
0.5625	7
0.5625	7
0.5625	7
0.5625	7
0.5625	7
0.5625	7
0.5625	7
0.5625	7
0.5625	7
0.5625	7
0.5625	7
0.5625	7
0.5625	7
0.5625	7
0.5625	7
0.5625	7
0.5625	7
0.5625	7
0.5625	7
0.5625	7
0.5625	7
0.5625	7
0.5625	7
0.5625	7
0.5625	7
0.5625	7
0.5625	7
0.5625	7
0.5625	7
0.5625	7
0.5625	7
0.5625	7
0.5625	7
0.5625	7
0.5625	7
0.5625	7
0.5625	7
0.5625	7
0.5625	7
0.5625	7
0.5625	7
0.5625	7
0.5625	7
0.5625	7
0.5625	7
0.5625	7
0.5625	7
0.5625	7
0.5625	7
0.5625	7
0.5625	7
0.5625	7
0.5625	7
0.5625	7
0.5625	7
0.5625	7
0.5625	7
0.5625	7
0.5625	7
0.5625	7
0.5625	7
0.5625	7
0.5625	7
0.5625	7
0.5625	7
0.5625	7
0.5625	7
0.5625	7
0.5625	7
0.5625	7
0.5625	7
0.5625	7
0.5625	7
0.5625	7
0.5625	7
0.5625	7
0.5625	7
0.5625	7
0.5625	7
0.5625	7
0.5625	7
0.5625	7
0.5625	7
0.5625	7
0.5625	7
0.5625	7
0.5625	7
0.5625	7
0.5625	7
0.5625	7
0.5625	7
0.5625	7
0.5625	7
0.5625	7
0.5625	7
0.5625	7
0.5625	7
0.5625	7
0.5625	7
0.5625	7
0.5625	7
0.5625	7
0.5625	7
0.5625	7
0.5625	7
0.5625	7
0.5625	7
0.5625	7
0.5625	7
0.5625	7
0.5625	7
0.5625	7
0.5625	7
0.5625	7
0.5625	7
0.5625	7
0.5625	7
0.5625	7
0.5625	7
0.5625	7
0.5625	7
0.5625	7
0.5625	7
0.5625	7
0.5625	7
0.5625	7
0.5625	7
0.5625	7
0.5625	7
0.5625	7
0.5625	7
0.5625	7
0.5625	7
0.5625	7
0.5625	7
0.5625	7
0.5625	7
0.5625	7
0.5625	7
0.5625	7
0.5625	7
0.5625	7
0.5625	7
0.5625	7
0.5625	7
0.5625	7
0.5625	7
0.5625	7
0.5625	7
0.5625	7
0.5625	7
0.5625	7
0.5625	7
0.5625	7
0.5625	7
0.5625	7
0.5625	7
0.5625	7
0.5625	7
0.5625	7
0.5625	7
0.5625	7
0.5625	7
0.5625	7
0.5625	7
0.5625	7
0.5625	7
0.5625	7
0.5625	7
0.5625	7
0.5625	7
0.5625	7
0.5625	7
0.5625	7
0.5625	7
0.5625	7
0.5625	7
0.5625	7
0.5625	7
0.5625	7
0.5625	7
0.5625	7
0.5625	7
0.5625	7
0.5625	7
0.5625	7
0.5625	7
0.5625	7
0.5625	7
0.5625	7
0.5625	7
0.5625	7
0.5625	7
0.5625	7
0.5625	7
0.5625	7
0.5625	7
0.5625	7
0.5625	7
0.5625	7
0.5625	7
0.5625	7
0.5625	7
0.5625	7
0.5625	7
0.5625	7
0.5625	7
0.5625	7
0.5625	7
0.5625	7
0.5625	7
0.5625	7
0.5625	7
0.5625	7
0.5625	7
0.5625	7
0.5625	7
0.5625	7
0.5625	7
0.5625	7
0.5625	7
0.5625	7
0.5625	7
0.5625	7
0.5625	7
0.5625	7
0.5625	7
0.5625	7
0.5625	7
0.5625	7
0.5625	7
0.5625	7
0.5625	7
0.5625	7
0.5625	7
0.5625	7
0.5625	7
0.5625	7
0.5625	7
0.5625	7
0.5625	7
0.5625	7
0.5625	7
0.5625	7
0.5625	7
0.5625	7
0.5625	7
0.5625	7
0.5625	7
0.5625	7
0.5625	7
0.5625	7
0.5625	7
0.5625	7
0.5625	7
0.5625	7
0.5625	7
0.5625	7
0.5625	7
0.5625	7
0.5625	7
0.5625	7
0.5625	7
0.5625	7
0.5625	7
0.5625	7
0.5625	7
0.5625	7
0.5625	7
0.5625	7
0.5625	7
0.5625	7
0.5625	7
0.5625	7
0.5625	7
0.5625	7
0.5625	7
0.75	4
0.6875	5
0.625	6
0.0	15
0.625	6
0.625	6
0.0625	14
0.0625	15
0.625	6
0.5625	7
0.5625	7
0.0	15
0.125	13
0.125	13
0.125	14
0.125	14
0.625	6
0.5625	7
0.5	8
0.0	15
0.5625	7
0.5625	7
0.0625	14
0.0625	15
0.1875	12
0.1875	12
0.1875	12
0.1875	13
0.1875	13
0.1875	13
0.1875	13
0.1875	13
0.625	6
0.5625	7
0.5	8
0.0	15
0.5	8
0.5	8
0.0625	14
0.0625	15
0.5625	7
0.5	8
0.5	8
0.0	15
0.125	13
0.125	13
0.125	14
0.125	14
0.25	11
0.25	11
0.25	11
0.25	12
0.25	11
0.25	11
0.25	12
0.25	12
0.25	12
0.25	12
0.25	12
0.25	12
0.25	12
0.25	12
0.25	12
0.25	12
0.625	6
0.5625	7
0.5	8
0.0	15
0.5	8
0.5	8
0.0625	14
0.0625	15
0.5	8
0.4375	9
0.4375	9
0.0	15
0.125	13
0.125	13
0.125	14
0.125	14
0.5625	7
0.5	8
0.4375	9
0.0	15
0.5	8
0.5	8
0.0625	14
0.0625	15
0.1875	12
0.1875	12
0.1875	12
0.1875	13
0.1875	13
0.1875	13
0.1875	13
0.1875	13
0.3125	10
0.3125	10
0.3125	10
0.3125	11
0.3125	10
0.3125	10
0.3125	11
0.3125	11
0.3125	10
0.3125	10
0.3125	10
0.3125	11
0.3125	11
0.3125	11
0.3125	11
0.3125	11
0.3125	11
0.3125	11
0.3125	11
0.3125	11
0.3125	11
0.3125	11
0.3125	11
0.3125	11
0.3125	11
0.3125	11
0.3125	11
0.3125	11
0.3125	11
0.3125	11
0.3125	11
0.3125	11
0.625	6
0.5625	7
0.5	8
0.0	15
0.5	8
0.5	8
0.0625	14
0.0625	15
0.5	8
0.4375	9
0.4375	9
0.0	15
0.125	13
0.125	13
0.125	14
0.125	14
0.5	8
0.4375	9
0.375	10
0.0	15
0.4375	9
0.4375	9
0.0625	14
0.0625	15
0.1875	12
0.1875	12
0.1875	12
0.1875	13
0.1875	13
0.1875	13
0.1875	13
0.1875	13
0.5625	7
0.5	8
0.4375	9
0.0	15
0.4375	9
0.4375	9
0.0625	14
0.0625	15
0.5	8
0.4375	9
0.4375	9
0.0	15
0.125	13
0.125	13
0.125	14
0.125	14
0.25	11
0.25	11
0.25	11
0.25	12
0.25	11
0.25	11
0.25	12
0.25	12
0.25	12
0.25	12
0.25	12
0.25	12
0.25	12
0.25	12
0.25	12
0.25	12
0.375	9
0.375	9
0.375	9
0.375	10
0.375	9
0.375	9
0.375	10
0.375	10
0.375	9
0.375	9
0.375	9
0.375	10
0.375	10
0.375	10
0.375	10
0.375	10
0.375	9
0.375	9
0.375	9
0.375	10
0.375	9
0.375	9
0.375	10
0.375	10
0.375	10
0.375	10
0.375	10
0.375	10
0.375	10
0.375	10
0.375	10
0.375	10
0.375	10
0.375	10
0.375	10
0.375	10
0.375	10
0.375	10
0.375	10
0.375	10
0.375	10
0.375	10
0.375	10
0.375	10
0.375	10
0.375	10
0.375	10
0.375	10
0.375	10
0.375	10
0.375	10
0.375	10
0.375	10
0.375	10
0.375	10
0.375	10
0.375	10
0.375	10
0.375	10
0.375	10
0.375	10
0.375	10
0.375	10
0.375	10
0.625	6
0.5625	7
0.5	8
0.0	15
0.5	8
0.5	8
0.0625	14
0.0625	15
0.5	8
0.4375	9
0.4375	9
0.0	15
0.125	13
0.125	13
0.125	14
0.125	14
0.5	8
0.4375	9
0.375	10
0.0	15
0.4375	9
0.4375	9
0.0625	14
0.0625	15
0.1875	12
0.1875	12
0.1875	12
0.1875	13
0.1875	13
0.1875	13
0.1875	13
0.1875	13
0.5	8
0.4375	9
0.375	10
0.0	15
0.375	10
0.375	10
0.0625	14
0.0625	15
0.4375	9
0.375	10
0.375	10
0.0	15
0.125	13
0.125	13
0.125	14
0.125	14
0.25	11
0.25	11
0.25	11
0.25	12
0.25	11
0.25	11
0.25	12
0.25	12
0.25	12
0.25	12
0.25	12
0.25	12
0.25	12
0.25	12
0.25	12
0.25	12
0.5625	7
0.5	8
0.4375	9
0.0	15
0.4375	9
0.4375	9
0.0625	14
0.0625	15
0.4375	9
0.375	10
0.375	10
0.0	15
0.125	13
0.125	13
0.125	14
0.125	14
0.5	8
0.4375	9
0.375	10
0.0	15
0.4375	9
0.4375	9
0.0625	14
0.0625	15
0.1875	12
0.1875	12
0.1875	12
0.1875	13
0.1875	13
0.1875	13
0.1875	13
0.1875	13
0.3125	10
0.3125	10
0.3125	10
0.3125	11
0.3125	10
0.3125	10
0.3125	11
0.3125	11
0.3125	10
0.3125	10
0.3125	10
0.3125	11
0.3125	11
0.3125	11
0.3125	11
0.3125	11
0.3125	11
0.3125	11
0.3125	11
0.3125	11
0.3125	11
0.3125	11
0.3125	11
0.3125	11
0.3125	11
0.3125	11
0.3125	11
0.3125	11
0.3125	11
0.3125	11
0.3125	11
0.3125	11
0.4375	8
0.4375	8
0.4375	8
0.4375	9
0.4375	8
0.4375	8
0.4375	9
0.4375	9
0.4375	8
0.4375	8
0.4375	8
0.4375	9
0.4375	9
0.4375	9
0.4375	9
0.4375	9
0.4375	8
0.4375	8
0.4375	8
0.4375	9
0.4375	8
0.4375	8
0.4375	9
0.4375	9
0.4375	9
0.4375	9
0.4375	9
0.4375	9
0.4375	9
0.4375	9
0.4375	9
0.4375	9
0.4375	8
0.4375	8
0.4375	8
0.4375	9
0.4375	8
0.4375	8
0.4375	9
0.4375	9
0.4375	8
0.4375	8
0.4375	8
0.4375	9
0.4375	9
0.4375	9
0.4375	9
0.4375	9
0.4375	9
0.4375	9
0.4375	9
0.4375	9
0.4375	9
0.4375	9
0.4375	9
0.4375	9
0.4375	9
0.4375	9
0.4375	9
0.4375	9
0.4375	9
0.4375	9
0.4375	9
0.4375	9
0.4375	9
0.4375	9
0.4375	9
0.4375	9
0.4375	9
0.4375	9
0.4375	9
0.4375	9
0.4375	9
0.4375	9
0.4375	9
0.4375	9
0.4375	9
0.4375	9
0.4375	9
0.4375	9
0.4375	9
0.4375	9
0.4375	9
0.4375	9
0.4375	9
0.4375	9
0.4375	9
0.4375	9
0.4375	9
0.4375	9
0.4375	9
0.4375	9
0.4375	9
0.4375	9
0.4375	9
0.4375	9
0.4375	9
0.4375	9
0.4375	9
0.4375	9
0.4375	9
0.4375	9
0.4375	9
0.4375	9
0.4375	9
0.4375	9
0.4375	9
0.4375	9
0.4375	9
0.4375	9
0.4375	9
0.4375	9
0.4375	9
0.4375	9
0.4375	9
0.4375	9
0.4375	9
0.4375	9
0.4375	9
0.4375	9
0.4375	9
0.4375	9
0.4375	9
0.4375	9
0.4375	9
0.4375	9
0.4375	9
0.4375	9
0.6875	5
0.625	6
0.5625	7
0.0	15
0.5625	7
0.5625	7
0.0625	14
0.0625	15
0.5625	7
0.5	8
0.5	8
0.0	15
0.125	13
0.125	13
0.125	14
0.125	14
0.5625	7
0.5	8
0.4375	9
0.0	15
0.5	8
0.5	8
0.0625	14
0.0625	15
0.1875	12
0.1875	12
0.1875	12
0.1875	13
0.1875	13
0.1875	13
0.1875	13
0.1875	13
0.5625	7
0.5	8
0.4375	9
0.0	15
0.4375	9
0.4375	9
0.0625	14
0.0625	15
0.5	8
0.4375	9
0.4375	9
0.0	15
0.125	13
0.125	13
0.125	14
0.125	14
0.25	11
0.25	11
0.25	11
0.25	12
0.25	11
0.25	11
0.25	12
0.25	12
0.25	12
0.25	12
0.25	12
0.25	12
0.25	12
0.25	12
0.25	12
0.25	12
0.5625	7
0.5	8
0.4375	9
0.0	15
0.4375	9
0.4375	9
0.0625	14
0.0625	15
0.4375	9
0.375	10
0.375	10
0.0	15
0.125	13
0.125	13
0.125	14
0.125	14
0.5	8
0.4375	9
0.375	10
0.0	15
0.4375	9
0.4375	9
0.0625	14
0.0625	15
0.1875	12
0.1875	12
0.1875	12
0.1875	13
0.1875	13
0.1875	13
0.1875	13
0.1875	13
0.3125	10
0.3125	10
0.3125	10
0.3125	11
0.3125	10
0.3125	10
0.3125	11
0.3125	11
0.3125	10
0.3125	10
0.3125	10
0.3125	11
0.3125	11
0.3125	11
0.3125	11
0.3125	11
0.3125	11
0.3125	11
0.3125	11
0.3125	11
0.3125	11
0.3125	11
0.3125	11
0.3125	11
0.3125	11
0.3125	11
0.3125	11
0.3125	11
0.3125	11
0.3125	11
0.3125	11
0.3125	11
0.625	6
0.5625	7
0.5	8
0.0	15
0.5	8
0.5	8
0.0625	14
0.0625	15
0.5	8
0.4375	9
0.4375	9
0.0	15
0.125	13
0.125	13
0.125	14
0.125	14
0.5	8
0.4375	9
0.375	10
0.0	15
0.4375	9
0.4375	9
0.0625	14
0.0625	15
0.1875	12
0.1875	12
0.1875	12
0.1875	13
0.1875	13
0.1875	13
0.1875	13
0.1875	13
0.5625	7
0.5	8
0.4375	9
0.0	15
0.4375	9
0.4375	9
0.0625	14
0.0625	15
0.5	8
0.4375	9
0.4375	9
0.0	15
0.125	13
0.125	13
0.125	14
0.125	14
0.25	11
0.25	11
0.25	11
0.25	12
0.25	11
0.25	11
0.25	12
0.25	12
0.25	12
0.25	12
0.25	12
0.25	12
0.25	12
0.25	12
0.25	12
0.25	12
0.375	9
0.375	9
0.375	9
0.375	10
0.375	9
0.375	9
0.375	10
0.375	10
0.375	9
0.375	9
0.375	9
0.375	10
0.375	10
0.375	10
0.375	10
0.375	10
0.375	9
0.375	9
0.375	9
0.375	10
0.375	9
0.375	9
0.375	10
0.375	10
0.375	10
0.375	10
0.375	10
0.375	10
0.375	10
0.375	10
0.375	10
0.375	10
0.375	10
0.375	10
0.375	10
0.375	10
0.375	10
0.375	10
0.375	10
0.375	10
0.375	10
0.375	10
0.375	10
0.375	10
0.375	10
0.375	10
0.375	10
0.375	10
0.375	10
0.375	10
0.375	10
0.375	10
0.375	10
0.375	10
0.375	10
0.375	10
0.375	10
0.375	10
0.375	10
0.375	10
0.375	10
0.375	10
0.375	10
0.375	10
0.5	7
0.5	7
0.5	7
0.5	8
0.5	7
0.5	7
0.5	8
0.5	8
0.5	7
0.5	7
0.5	7
0.5	8
0.5	8
0.5	8
0.5	8
0.5	8
0.5	7
0.5	7
0.5	7
0.5	8
0.5	7
0.5	7
0.5	8
0.5	8
0.5	8
0.5	8
0.5	8
0.5	8
0.5	8
0.5	8
0.5	8
0.5	8
0.5	7
0.5	7
0.5	7
0.5	8
0.5	7
0.5	7
0.5	8
0.5	8
0.5	7
0.5	7
0.5	7
0.5	8
0.5	8
0.5	8
0.5	8
0.5	8
0.5	8
0.5	8
0.5	8
0.5	8
0.5	8
0.5	8
0.5	8
0.5	8
0.5	8
0.5	8
0.5	8
0.5	8
0.5	8
0.5	8
0.5	8
0.5	8
0.5	7
0.5	7
0.5	7
0.5	8
0.5	7
0.5	7
0.5	8
0.5	8
0.5	7
0.5	7
0.5	7
0.5	8
0.5	8
0.5	8
0.5	8
0.5	8
0.5	7
0.5	7
0.5	7
0.5	8
0.5	7
0.5	7
0.5	8
0.5	8
0.5	8
0.5	8
0.5	8
0.5	8
0.5	8
0.5	8
0.5	8
0.5	8
0.5	8
0.5	8
0.5	8
0.5	8
0.5	8
0.5	8
0.5	8
0.5	8
0.5	8
0.5	8
0.5	8
0.5	8
0.5	8
0.5	8
0.5	8
0.5	8
0.5	8
0.5	8
0.5	8
0.5	8
0.5	8
0.5	8
0.5	8
0.5	8
0.5	8
0.5	8
0.5	8
0.5	8
0.5	8
0.5	8
0.5	8
0.5	8
0.5	8
0.5	8
0.5	8
0.5	8
0.5	8
0.5	8
0.5	8
0.5	8
0.5	8
0.5	8
0.5	8
0.5	8
0.5	8
0.5	8
0.5	8
0.5	8
0.5	8
0.5	8
0.5	8
0.5	8
0.5	8
0.5	8
0.5	8
0.5	8
0.5	8
0.5	8
0.5	8
0.5	8
0.5	8
0.5	8
0.5	8
0.5	8
0.5	8
0.5	8
0.5	8
0.5	8
0.5	8
0.5	8
0.5	8
0.5	8
0.5	8
0.5	8
0.5	8
0.5	8
0.5	8
0.5	8
0.5	8
0.5	8
0.5	8
0.5	8
0.5	8
0.5	8
0.5	8
0.5	8
0.5	8
0.5	8
0.5	8
0.5	8
0.5	8
0.5	8
0.5	8
0.5	8
0.5	8
0.5	8
0.5	8
0.5	8
0.5	8
0.5	8
0.5	8
0.5	8
0.5	8
0.5	8
0.5	8
0.5	8
0.5	8
0.5	8
0.5	8
0.5	8
0.5	8
0.5	8
0.5	8
0.5	8
0.5	8
0.5	8
0.5	8
0.5	8
0.5	8
0.5	8
0.5	8
0.5	8
0.5	8
0.5	8
0.5	8
0.5	8
0.5	8
0.5	8
0.5	8
0.5	8
0.5	8
0.5	8
0.5	8
0.5	8
0.5	8
0.5	8
0.5	8
0.5	8
0.5	8
0.5	8
0.5	8
0.5	8
0.5	8
0.5	8
0.5	8
0.5	8
0.5	8
0.5	8
0.5	8
0.5	8
0.5	8
0.5	8
0.5	8
0.5	8
0.5	8
0.5	8
0.5	8
0.5	8
0.5	8
0.5	8
0.625	5
0.625	5
0.625	5
0.625	6
0.625	5
0.625	5
0.625	6
0.625	6
0.625	5
0.625	5
0.625	5
0.625	6
0.625	6
0.625	6
0.625	6
0.625	6
0.625	5
0.625	5
0.625	5
0.625	6
0.625	5
0.625	5
0.625	6
0.625	6
0.625	6
0.625	6
0.625	6
0.625	6
0.625	6
0.625	6
0.625	6
0.625	6
0.625	5
0.625	5
0.625	5
0.625	6
0.625	5
0.625	5
0.625	6
0.625	6
0.625	5
0.625	5
0.625	5
0.625	6
0.625	6
0.625	6
0.625	6
0.625	6
0.625	6
0.625	6
0.625	6
0.625	6
0.625	6
0.625	6
0.625	6
0.625	6
0.625	6
0.625	6
0.625	6
0.625	6
0.625	6
0.625	6
0.625	6
0.625	6
0.625	5
0.625	5
0.625	5
0.625	6
0.625	5
0.625	5
0.625	6
0.625	6
0.625	5
0.625	5
0.625	5
0.625	6
0.625	6
0.625	6
0.625	6
0.625	6
0.625	5
0.625	5
0.625	5
0.625	6
0.625	5
0.625	5
0.625	6
0.625	6
0.625	6
0.625	6
0.625	6
0.625	6
0.625	6
0.625	6
0.625	6
0.625	6
0.625	6
0.625	6
0.625	6
0.625	6
0.625	6
0.625	6
0.625	6
0.625	6
0.625	6
0.625	6
0.625	6
0.625	6
0.625	6
0.625	6
0.625	6
0.625	6
0.625	6
0.625	6
0.625	6
0.625	6
0.625	6
0.625	6
0.625	6
0.625	6
0.625	6
0.625	6
0.625	6
0.625	6
0.625	6
0.625	6
0.625	6
0.625	6
0.625	5
0.625	5
0.625	5
0.625	6
0.625	5
0.625	5
0.625	6
0.625	6
0.625	5
0.625	5
0.625	5
0.625	6
0.625	6
0.625	6
0.625	6
0.625	6
0.625	5
0.625	5
0.625	5
0.625	6
0.625	5
0.625	5
0.625	6
0.625	6
0.625	6
0.625	6
0.625	6
0.625	6
0.625	6
0.625	6
0.625	6
0.625	6
0.625	5
0.625	5
0.625	5
0.625	6
0.625	5
0.625	5
0.625	6
0.625	6
0.625	5
0.625	5
0.625	5
0.625	6
0.625	6
0.625	6
0.625	6
0.625	6
0.625	6
0.625	6
0.625	6
0.625	6
0.625	6
0.625	6
0.625	6
0.625	6
0.625	6
0.625	6
0.625	6
0.625	6
0.625	6
0.625	6
0.625	6
0.625	6
0.625	6
0.625	6
0.625	6
0.625	6
0.625	6
0.625	6
0.625	6
0.625	6
0.625	6
0.625	6
0.625	6
0.625	6
0.625	6
0.625	6
0.625	6
0.625	6
0.625	6
0.625	6
0.625	6
0.625	6
0.625	6
0.625	6
0.625	6
0.625	6
0.625	6
0.625	6
0.625	6
0.625	6
0.625	6
0.625	6
0.625	6
0.625	6
0.625	6
0.625	6
0.625	6
0.625	6
0.625	6
0.625	6
0.625	6
0.625	6
0.625	6
0.625	6
0.625	6
0.625	6
0.625	6
0.625	6
0.625	6
0.625	6
0.625	6
0.625	6
0.625	6
0.625	6
0.625	6
0.625	6
0.625	6
0.625	6
0.625	6
0.625	6
0.625	6
0.625	6
0.625	6
0.625	6
0.625	6
0.625	6
0.625	5
0.625	5
0.625	5
0.625	6
0.625	5
0.625	5
0.625	6
0.625	6
0.625	5
0.625	5
0.625	5
0.625	6
0.625	6
0.625	6
0.625	6
0.625	6
0.625	5
0.625	5
0.625	5
0.625	6
0.625	5
0.625	5
0.625	6
0.625	6
0.625	6
0.625	6
0.625	6
0.625	6
0.625	6
0.625	6
0.625	6
0.625	6
0.625	5
0.625	5
0.625	5
0.625	6
0.625	5
0.625	5
0.625	6
0.625	6
0.625	5
0.625	5
0.625	5
0.625	6
0.625	6
0.625	6
0.625	6
0.625	6
0.625	6
0.625	6
0.625	6
0.625	6
0.625	6
0.625	6
0.625	6
0.625	6
0.625	6
0.625	6
0.625	6
0.625	6
0.625	6
0.625	6
0.625	6
0.625	6
0.625	5
0.625	5
0.625	5
0.625	6
0.625	5
0.625	5
0.625	6
0.625	6
0.625	5
0.625	5
0.625	5
0.625	6
0.625	6
0.625	6
0.625	6
0.625	6
0.625	5
0.625	5
0.625	5
0.625	6
0.625	5
0.625	5
0.625	6
0.625	6
0.625	6
0.625	6
0.625	6
0.625	6
0.625	6
0.625	6
0.625	6
0.625	6
0.625	6
0.625	6
0.625	6
0.625	6
0.625	6
0.625	6
0.625	6
0.625	6
0.625	6
0.625	6
0.625	6
0.625	6
0.625	6
0.625	6
0.625	6
0.625	6
0.625	6
0.625	6
0.625	6
0.625	6
0.625	6
0.625	6
0.625	6
0.625	6
0.625	6
0.625	6
0.625	6
0.625	6
0.625	6
0.625	6
0.625	6
0.625	6
0.625	6
0.625	6
0.625	6
0.625	6
0.625	6
0.625	6
0.625	6
0.625	6
0.625	6
0.625	6
0.625	6
0.625	6
0.625	6
0.625	6
0.625	6
0.625	6
0.625	6
0.625	6
0.625	6
0.625	6
0.625	6
0.625	6
0.625	6
0.625	6
0.625	6
0.625	6
0.625	6
0.625	6
0.625	6
0.625	6
0.625	6
0.625	6
0.625	6
0.625	6
0.625	6
0.625	6
0.625	6
0.625	6
0.625	6
0.625	6
0.625	6
0.625	6
0.625	6
0.625	6
0.625	6
0.625	6
0.625	6
0.625	6
0.625	6
0.625	6
0.625	6
0.625	6
0.625	6
0.625	6
0.625	6
0.625	6
0.625	6
0.625	6
0.625	6
0.625	6
0.625	6
0.625	6
0.625	6
0.625	6
0.625	6
0.625	6
0.625	6
0.625	6
0.625	6
0.625	6
0.625	6
0.625	6
0.625	6
0.625	6
0.625	6
0.625	6
0.625	6
0.625	6
0.625	6
0.625	6
0.625	6
0.625	6
0.625	6
0.625	6
0.625	6
0.625	6
0.625	6
0.625	6
0.625	6
0.625	6
0.625	6
0.625	6
0.625	6
0.625	6
0.625	6
0.625	6
0.625	6
0.625	6
0.625	6
0.625	6
0.625	6
0.625	6
0.625	6
0.625	6
0.625	6
0.625	6
0.625	6
0.625	6
0.625	6
0.625	6
0.625	6
0.625	6
0.625	6
0.625	6
0.625	6
0.625	6
0.625	6
0.625	6
0.625	6
0.625	6
0.625	6
0.625	6
0.625	6
0.625	6
0.625	6
0.625	6
0.625	6
0.625	6
0.625	6
0.625	6
0.625	6
0.625	6
0.625	6
0.625	6
0.625	6
0.625	6
0.625	6
0.625	6
0.625	6
0.625	6
0.625	6
0.625	6
0.625	6
0.625	6
0.625	6
0.625	6
0.625	6
0.625	6
0.625	6
0.625	6
0.625	6
0.625	6
0.625	6
0.625	6
0.625	6
0.625	6
0.625	6
0.625	6
0.625	6
0.625	6
0.625	6
0.625	6
0.625	6
0.625	6
0.625	6
0.625	6
0.625	6
0.625	6
0.625	6
0.625	6
0.625	6
0.625	6
0.625	6
0.625	6
0.625	6
0.625	6
0.625	6
0.625	6
0.625	6
0.625	6
0.625	6
0.625	6
0.625	6
0.625	6
0.625	6
0.625	6
0.625	6
0.625	6
0.625	6
0.625	6
0.625	6
0.625	6
0.625	6
0.625	6
0.625	6
0.625	6
0.625	6
0.625	6
0.625	6
0.625	6
0.625	6
0.625	6
0.625	6
0.625	6
0.625	6
0.625	6
0.625	6
0.625	6
0.625	6
0.625	6
0.625	6
0.625	6
0.625	6
0.625	6
0.625	6
0.625	6
0.625	6
0.625	6
0.625	6
0.625	6
0.625	6
0.625	6
0.625	6
0.625	6
0.625	6
0.625	6
0.625	6
0.625	6
0.625	6
0.625	6
0.625	6
0.625	6
0.625	6
0.625	6
0.625	6
0.625	6
0.625	6
0.625	6
0.625	6
0.625	6
0.625	6
0.625	6
0.625	6
0.625	6
0.625	6
0.625	6
0.625	6
0.625	6
0.625	6
0.625	6
0.625	6
0.625	6
0.625	6
0.625	6
0.625	6
0.625	6
0.625	6
0.625	6
0.625	6
0.625	6
0.625	6
0.625	6
0.625	6
0.625	6
0.625	6
0.625	6
0.625	6
0.625	6
0.625	6
0.625	6
0.625	6
0.625	6
0.625	6
0.625	6
0.625	6
0.625	6
0.625	6
0.625	6
0.625	6
0.625	6
0.625	6
0.625	6
0.625	6
0.625	6
0.625	6
0.625	6
0.625	6
0.625	6
0.625	6
0.625	6
0.625	6
0.625	6
0.625	6
0.625	6
0.625	6
0.625	6
0.625	6
0.625	6
0.625	6
0.625	6
0.625	6
0.625	6
0.625	6
0.625	6
0.625	6
0.625	6
0.625	6
0.625	6
0.625	6
0.625	6
0.625	6
0.625	6
0.625	6
0.625	6
0.625	6
0.625	6
0.625	6
0.625	6
0.625	6
0.625	6
0.625	6
0.625	6
0.625	6
0.625	6
0.625	6
0.625	6
0.625	6
0.625	6
0.625	6
0.625	6
0.625	6
0.625	6
0.625	6
0.625	6
0.625	6
0.625	6
0.625	6
0.625	6
0.625	6
0.625	6
0.625	6
0.625	6
0.625	6
0.625	6
0.625	6
0.625	6
0.625	6
0.625	6
0.625	6
0.625	6
0.625	6
0.625	6
0.625	6
0.625	6
0.625	6
0.625	6
0.625	6
0.625	6
0.625	6
0.625	6
0.625	6
0.625	6
0.625	6
0.625	6
0.625	6
0.625	6
0.625	6
0.625	6
0.625	6
0.625	6
0.625	6
0.625	6
0.625	6
0.625	6
0.625	6
0.625	6
0.625	6
0.625	6
0.625	6
0.625	6
0.625	6
0.625	6
0.625	6
0.625	6
0.625	6
0.625	6
0.625	6
0.625	6
0.625	6
0.625	6
0.625	6
0.625	6
0.625	6
0.625	6
0.625	6
0.625	6
0.625	6
0.625	6
0.625	6
0.625	6
0.625	6
0.625	6
0.625	6
0.625	6
0.625	6
0.625	6
0.625	6
0.625	6
0.625	6
0.625	6
0.625	6
0.625	6
0.625	6
0.625	6
0.625	6
0.625	6
0.625	6
0.625	6
0.625	6
0.625	6
0.625	6
0.625	6
0.625	6
0.625	6
0.625	6
0.625	6
0.625	6
0.625	6
0.625	6
0.625	6
0.625	6
0.625	6
0.625	6
0.625	6
0.625	6
0.625	6
0.625	6
0.625	6
0.625	6
0.625	6
0.625	6
0.625	6
0.625	6
0.625	6
0.625	6
0.625	6
0.625	6
0.625	6
0.625	6
0.625	6
0.625	6
0.625	6
0.625	6
0.625	6
0.625	6
0.625	6
0.625	6
0.625	6
0.625	6
0.625	6
0.625	6
0.625	6
0.625	6
0.625	6
0.625	6
0.625	6
0.625	6
0.625	6
0.625	6
0.625	6
0.625	6
0.625	6
0.625	6
0.625	6
0.625	6
0.625	6
0.625	6
0.625	6
0.625	6
0.625	6
0.625	6
0.625	6
0.625	6
0.625	6
0.625	6
0.625	6
0.625	6
0.625	6
0.625	6
0.625	6
0.625	6
0.625	6
0.625	6
0.625	6
0.625	6
0.625	6
0.625	6
0.625	6
0.625	6
0.625	6
0.625	6
0.625	6
0.625	6
0.625	6
0.625	6
0.625	6
0.625	6
0.625	6
0.625	6
0.625	6
0.625	6
0.625	6
0.625	6
0.625	6
0.625	6
0.625	6
0.625	6
0.625	6
0.625	6
0.625	6
0.625	6
0.625	6
0.625	6
0.625	6
0.625	6
0.625	6
0.625	6
0.625	6
0.625	6
0.625	6
0.625	6
0.625	6
0.625	6
0.625	6
0.625	6
0.625	6
0.625	6
0.625	6
0.625	6
0.625	6
0.625	6
0.625	6
0.625	6
0.625	6
0.625	6
0.625	6
0.625	6
0.625	6
0.625	6
0.625	6
0.625	6
0.625	6
0.625	6
0.625	6
0.625	6
0.625	6
0.625	6
0.625	6
0.625	6
0.625	6
0.625	6
0.625	6
0.625	6
0.625	6
0.625	6
0.625	6
0.625	6
0.625	6
0.625	6
0.625	6
0.625	6
0.625	6
0.625	6
0.625	6
0.625	6
0.625	6
0.625	6
0.625	6
0.625	6
0.625	6
0.625	6
0.625	6
0.625	6
0.625	6
0.625	6
0.625	6
0.625	6
0.625	6
0.625	6
0.625	6
0.625	6
0.625	6
0.625	6
0.625	6
0.625	6
0.625	6
0.625	6
0.625	6
0.625	6
0.625	6
0.625	6
0.625	6
0.625	6
0.625	6
0.625	6
0.625	6
0.625	6
0.625	6
0.625	6
0.625	6
0.625	6
0.625	6
0.625	6
0.625	6
0.625	6
0.625	6
0.625	6
0.625	6
0.625	6
0.625	6
0.625	6
0.625	6
0.625	6
0.625	6
0.625	6
0.625	6
0.625	6
0.625	6
0.625	6
0.625	6
0.625	6
0.625	6
0.625	6
0.625	6
0.625	6
0.625	6
0.625	6
0.625	6
0.625	6
0.625	6
0.8125	3
0.75	4
0.6875	5
0.0	15
0.6875	5
0.6875	5
0.0625	14
0.0625	15
0.6875	5
0.625	6
0.625	6
0.0	15
0.125	13
0.125	13
0.125	14
0.125	14
0.6875	5
0.625	6
0.5625	7
0.0	15
0.625	6
0.625	6
0.0625	14
0.0625	15
0.1875	12
0.1875	12
0.1875	12
0.1875	13
0.1875	13
0.1875	13
0.1875	13
0.1875	13
0.6875	5
0.625	6
0.5625	7
0.0	15
0.5625	7
0.5625	7
0.0625	14
0.0625	15
0.625	6
0.5625	7
0.5625	7
0.0	15
0.125	13
0.125	13
0.125	14
0.125	14
0.25	11
0.25	11
0.25	11
0.25	12
0.25	11
0.25	11
0.25	12
0.25	12
0.25	12
0.25	12
0.25	12
0.25	12
0.25	12
0.25	12
0.25	12
0.25	12
0.6875	5
0.625	6
0.5625	7
0.0	15
0.5625	7
0.5625	7
0.0625	14
0.0625	15
0.5625	7
0.5	8
0.5	8
0.0	15
0.125	13
0.125	13
0.125	14
0.125	14
0.625	6
0.5625	7
0.5	8
0.0	15
0.5625	7
0.5625	7
0.0625	14
0.0625	15
0.1875	12
0.1875	12
0.1875	12
0.1875	13
0.1875	13
0.1875	13
0.1875	13
0.1875	13
0.3125	10
0.3125	10
0.3125	10
0.3125	11
0.3125	10
0.3125	10
0.3125	11
0.3125	11
0.3125	10
0.3125	10
0.3125	10
0.3125	11
0.3125	11
0.3125	11
0.3125	11
0.3125	11
0.3125	11
0.3125	11
0.3125	11
0.3125	11
0.3125	11
0.3125	11
0.3125	11
0.3125	11
0.3125	11
0.3125	11
0.3125	11
0.3125	11
0.3125	11
0.3125	11
0.3125	11
0.3125	11
0.6875	5
0.625	6
0.5625	7
0.0	15
0.5625	7
0.5625	7
0.0625	14
0.0625	15
0.5625	7
0.5	8
0.5	8
0.0	15
0.125	13
0.125	13
0.125	14
0.125	14
0.5625	7
0.5	8
0.4375	9
0.0	15
0.5	8
0.5	8
0.0625	14
0.0625	15
0.1875	12
0.1875	12
0.1875	12
0.1875	13
0.1875	13
0.1875	13
0.1875	13
0.1875	13
0.625	6
0.5625	7
0.5	8
0.0	15
0.5	8
0.5	8
0.0625	14
0.0625	15
0.5625	7
0.5	8
0.5	8
0.0	15
0.125	13
0.125	13
0.125	14
0.125	14
0.25	11
0.25	11
0.25	11
0.25	12
0.25	11
0.25	11
0.25	12
0.25	12
0.25	12
0.25	12
0.25	12
0.25	12
0.25	12
0.25	12
0.25	12
0.25	12
0.375	9
0.375	9
0.375	9
0.375	10
0.375	9
0.375	9
0.375	10
0.375	10
0.375	9
0.375	9
0.375	9
0.375	10
0.375	10
0.375	10
0.375	10
0.375	10
0.375	9
0.375	9
0.375	9
0.375	10
0.375	9
0.375	9
0.375	10
0.375	10
0.375	10
0.375	10
0.375	10
0.375	10
0.375	10
0.375	10
0.375	10
0.375	10
0.375	10
0.375	10
0.375	10
0.375	10
0.375	10
0.375	10
0.375	10
0.375	10
0.375	10
0.375	10
0.375	10
0.375	10
0.375	10
0.375	10
0.375	10
0.375	10
0.375	10
0.375	10
0.375	10
0.375	10
0.375	10
0.375	10
0.375	10
0.375	10
0.375	10
0.375	10
0.375	10
0.375	10
0.375	10
0.375	10
0.375	10
0.375	10
0.6875	5
0.625	6
0.5625	7
0.0	15
0.5625	7
0.5625	7
0.0625	14
0.0625	15
0.5625	7
0.5	8
0.5	8
0.0	15
0.125	13
0.125	13
0.125	14
0.125	14
0.5625	7
0.5	8
0.4375	9
0.0	15
0.5	8
0.5	8
0.0625	14
0.0625	15
0.1875	12
0.1875	12
0.1875	12
0.1875	13
0.1875	13
0.1875	13
0.1875	13
0.1875	13
0.5625	7
0.5	8
0.4375	9
0.0	15
0.4375	9
0.4375	9
0.0625	14
0.0625	15
0.5	8
0.4375	9
0.4375	9
0.0	15
0.125	13
0.125	13
0.125	14
0.125	14
0.25	11
0.25	11
0.25	11
0.25	12
0.25	11
0.25	11
0.25	12
0.25	12
0.25	12
0.25	12
0.25	12
0.25	12
0.25	12
0.25	12
0.25	12
0.25	12
0.625	6
0.5625	7
0.5	8
0.0	15
0.5	8
0.5	8
0.0625	14
0.0625	15
0.5	8
0.4375	9
0.4375	9
0.0	15
0.125	13
0.125	13
0.125	14
0.125	14
0.5625	7
0.5	8
0.4375	9
0.0	15
0.5	8
0.5	8
0.0625	14
0.0625	15
0.1875	12
0.1875	12
0.1875	12
0.1875	13
0.1875	13
0.1875	13
0.1875	13
0.1875	13
0.3125	10
0.3125	10
0.3125	10
0.3125	11
0.3125	10
0.3125	10
0.3125	11
0.3125	11
0.3125	10
0.3125	10
0.3125	10
0.3125	11
0.3125	11
0.3125	11
0.3125	11
0.3125	11
0.3125	11
0.3125	11
0.3125	11
0.3125	11
0.3125	11
0.3125	11
0.3125	11
0.3125	11
0.3125	11
0.3125	11
0.3125	11
0.3125	11
0.3125	11
0.3125	11
0.3125	11
0.3125	11
0.4375	8
0.4375	8
0.4375	8
0.4375	9
0.4375	8
0.4375	8
0.4375	9
0.4375	9
0.4375	8
0.4375	8
0.4375	8
0.4375	9
0.4375	9
0.4375	9
0.4375	9
0.4375	9
0.4375	8
0.4375	8
0.4375	8
0.4375	9
0.4375	8
0.4375	8
0.4375	9
0.4375	9
0.4375	9
0.4375	9
0.4375	9
0.4375	9
0.4375	9
0.4375	9
0.4375	9
0.4375	9
0.4375	8
0.4375	8
0.4375	8
0.4375	9
0.4375	8
0.4375	8
0.4375	9
0.4375	9
0.4375	8
0.4375	8
0.4375	8
0.4375	9
0.4375	9
0.4375	9
0.4375	9
0.4375	9
0.4375	9
0.4375	9
0.4375	9
0.4375	9
0.4375	9
0.4375	9
0.4375	9
0.4375	9
0.4375	9
0.4375	9
0.4375	9
0.4375	9
0.4375	9
0.4375	9
0.4375	9
0.4375	9
0.4375	9
0.4375	9
0.4375	9
0.4375	9
0.4375	9
0.4375	9
0.4375	9
0.4375	9
0.4375	9
0.4375	9
0.4375	9
0.4375	9
0.4375	9
0.4375	9
0.4375	9
0.4375	9
0.4375	9
0.4375	9
0.4375	9
0.4375	9
0.4375	9
0.4375	9
0.4375	9
0.4375	9
0.4375	9
0.4375	9
0.4375	9
0.4375	9
0.4375	9
0.4375	9
0.4375	9
0.4375	9
0.4375	9
0.4375	9
0.4375	9
0.4375	9
0.4375	9
0.4375	9
0.4375	9
0.4375	9
0.4375	9
0.4375	9
0.4375	9
0.4375	9
0.4375	9
0.4375	9
0.4375	9
0.4375	9
0.4375	9
0.4375	9
0.4375	9
0.4375	9
0.4375	9
0.4375	9
0.4375	9
0.4375	9
0.4375	9
0.4375	9
0.4375	9
0.4375	9
0.4375	9
0.4375	9
0.4375	9
0.4375	9
0.6875	5
0.625	6
0.5625	7
0.0	15
0.5625	7
0.5625	7
0.0625	14
0.0625	15
0.5625	7
0.5	8
0.5	8
0.0	15
0.125	13
0.125	13
0.125	14
0.125	14
0.5625	7
0.5	8
0.4375	9
0.0	15
0.5	8
0.5	8
0.0625	14
0.0625	15
0.1875	12
0.1875	12
0.1875	12
0.1875	13
0.1875	13
0.1875	13
0.1875	13
0.1875	13
0.5625	7
0.5	8
0.4375	9
0.0	15
0.4375	9
0.4375	9
0.0625	14
0.0625	15
0.5	8
0.4375	9
0.4375	9
0.0	15
0.125	13
0.125	13
0.125	14
0.125	14
0.25	11
0.25	11
0.25	11
0.25	12
0.25	11
0.25	11
0.25	12
0.25	12
0.25	12
0.25	12
0.25	12
0.25	12
0.25	12
0.25	12
0.25	12
0.25	12
0.5625	7
0.5	8
0.4375	9
0.0	15
0.4375	9
0.4375	9
0.0625	14
0.0625	15
0.4375	9
0.375	10
0.375	10
0.0	15
0.125	13
0.125	13
0.125	14
0.125	14
0.5	8
0.4375	9
0.375	10
0.0	15
0.4375	9
0.4375	9
0.0625	14
0.0625	15
0.1875	12
0.1875	12
0.1875	12
0.1875	13
0.1875	13
0.1875	13
0.1875	13
0.1875	13
0.3125	10
0.3125	10
0.3125	10
0.3125	11
0.3125	10
0.3125	10
0.3125	11
0.3125	11
0.3125	10
0.3125	10
0.3125	10
0.3125	11
0.3125	11
0.3125	11
0.3125	11
0.3125	11
0.3125	11
0.3125	11
0.3125	11
0.3125	11
0.3125	11
0.3125	11
0.3125	11
0.3125	11
0.3125	11
0.3125	11
0.3125	11
0.3125	11
0.3125	11
0.3125	11
0.3125	11
0.3125	11
0.625	6
0.5625	7
0.5	8
0.0	15
0.5	8
0.5	8
0.0625	14
0.0625	15
0.5	8
0.4375	9
0.4375	9
0.0	15
0.125	13
0.125	13
0.125	14
0.125	14
0.5	8
0.4375	9
0.375	10
0.0	15
0.4375	9
0.4375	9
0.0625	14
0.0625	15
0.1875	12
0.1875	12
0.1875	12
0.1875	13
0.1875	13
0.1875	13
0.1875	13
0.1875	13
0.5625	7
0.5	8
0.4375	9
0.0	15
0.4375	9
0.4375	9
0.0625	14
0.0625	15
0.5	8
0.4375	9
0.4375	9
0.0	15
0.125	13
0.125	13
0.125	14
0.125	14
0.25	11
0.25	11
0.25	11
0.25	12
0.25	11
0.25	11
0.25	12
0.25	12
0.25	12
0.25	12
0.25	12
0.25	12
0.25	12
0.25	12
0.25	12
0.25	12
0.375	9
0.375	9
0.375	9
0.375	10
0.375	9
0.375	9
0.375	10
0.375	10
0.375	9
0.375	9
0.375	9
0.375	10
0.375	10
0.375	10
0.375	10
0.375	10
0.375	9
0.375	9
0.375	9
0.375	10
0.375	9
0.375	9
0.375	10
0.375	10
0.375	10
0.375	10
0.375	10
0.375	10
0.375	10
0.375	10
0.375	10
0.375	10
0.375	10
0.375	10
0.375	10
0.375	10
0.375	10
0.375	10
0.375	10
0.375	10
0.375	10
0.375	10
0.375	10
0.375	10
0.375	10
0.375	10
0.375	10
0.375	10
0.375	10
0.375	10
0.375	10
0.375	10
0.375	10
0.375	10
0.375	10
0.375	10
0.375	10
0.375	10
0.375	10
0.375	10
0.375	10
0.375	10
0.375	10
0.375	10
0.5	7
0.5	7
0.5	7
0.5	8
0.5	7
0.5	7
0.5	8
0.5	8
0.5	7
0.5	7
0.5	7
0.5	8
0.5	8
0.5	8
0.5	8
0.5	8
0.5	7
0.5	7
0.5	7
0.5	8
0.5	7
0.5	7
0.5	8
0.5	8
0.5	8
0.5	8
0.5	8
0.5	8
0.5	8
0.5	8
0.5	8
0.5	8
0.5	7
0.5	7
0.5	7
0.5	8
0.5	7
0.5	7
0.5	8
0.5	8
0.5	7
0.5	7
0.5	7
0.5	8
0.5	8
0.5	8
0.5	8
0.5	8
0.5	8
0.5	8
0.5	8
0.5	8
0.5	8
0.5	8
0.5	8
0.5	8
0.5	8
0.5	8
0.5	8
0.5	8
0.5	8
0.5	8
0.5	8
0.5	8
0.5	7
0.5	7
0.5	7
0.5	8
0.5	7
0.5	7
0.5	8
0.5	8
0.5	7
0.5	7
0.5	7
0.5	8
0.5	8
0.5	8
0.5	8
0.5	8
0.5	7
0.5	7
0.5	7
0.5	8
0.5	7
0.5	7
0.5	8
0.5	8
0.5	8
0.5	8
0.5	8
0.5	8
0.5	8
0.5	8
0.5	8
0.5	8
0.5	8
0.5	8
0.5	8
0.5	8
0.5	8
0.5	8
0.5	8
0.5	8
0.5	8
0.5	8
0.5	8
0.5	8
0.5	8
0.5	8
0.5	8
0.5	8
0.5	8
0.5	8
0.5	8
0.5	8
0.5	8
0.5	8
0.5	8
0.5	8
0.5	8
0.5	8
0.5	8
0.5	8
0.5	8
0.5	8
0.5	8
0.5	8
0.5	8
0.5	8
0.5	8
0.5	8
0.5	8
0.5	8
0.5	8
0.5	8
0.5	8
0.5	8
0.5	8
0.5	8
0.5	8
0.5	8
0.5	8
0.5	8
0.5	8
0.5	8
0.5	8
0.5	8
0.5	8
0.5	8
0.5	8
0.5	8
0.5	8
0.5	8
0.5	8
0.5	8
0.5	8
0.5	8
0.5	8
0.5	8
0.5	8
0.5	8
0.5	8
0.5	8
0.5	8
0.5	8
0.5	8
0.5	8
0.5	8
0.5	8
0.5	8
0.5	8
0.5	8
0.5	8
0.5	8
0.5	8
0.5	8
0.5	8
0.5	8
0.5	8
0.5	8
0.5	8
0.5	8
0.5	8
0.5	8
0.5	8
0.5	8
0.5	8
0.5	8
0.5	8
0.5	8
0.5	8
0.5	8
0.5	8
0.5	8
0.5	8
0.5	8
0.5	8
0.5	8
0.5	8
0.5	8
0.5	8
0.5	8
0.5	8
0.5	8
0.5	8
0.5	8
0.5	8
0.5	8
0.5	8
0.5	8
0.5	8
0.5	8
0.5	8
0.5	8
0.5	8
0.5	8
0.5	8
0.5	8
0.5	8
0.5	8
0.5	8
0.5	8
0.5	8
0.5	8
0.5	8
0.5	8
0.5	8
0.5	8
0.5	8
0.5	8
0.5	8
0.5	8
0.5	8
0.5	8
0.5	8
0.5	8
0.5	8
0.5	8
0.5	8
0.5	8
0.5	8
0.5	8
0.5	8
0.5	8
0.5	8
0.5	8
0.5	8
0.5	8
0.5	8
0.5	8
0.5	8
0.5	8
0.5	8
0.5	8
0.5	8
0.75	4
0.6875	5
0.625	6
0.0	15
0.625	6
0.625	6
0.0625	14
0.0625	15
0.625	6
0.5625	7
0.5625	7
0.0	15
0.125	13
0.125	13
0.125	14
0.125	14
0.625	6
0.5625	7
0.5	8
0.0	15
0.5625	7
0.5625	7
0.0625	14
0.0625	15
0.1875	12
0.1875	12
0.1875	12
0.1875	13
0.1875	13
0.1875	13
0.1875	13
0.1875	13
0.625	6
0.5625	7
0.5	8
0.0	15
0.5	8
0.5	8
0.0625	14
0.0625	15
0.5625	7
0.5	8
0.5	8
0.0	15
0.125	13
0.125	13
0.125	14
0.125	14
0.25	11
0.25	11
0.25	11
0.25	12
0.25	11
0.25	11
0.25	12
0.25	12
0.25	12
0.25	12
0.25	12
0.25	12
0.25	12
0.25	12
0.25	12
0.25	12
0.625	6
0.5625	7
0.5	8
0.0	15
0.5	8
0.5	8
0.0625	14
0.0625	15
0.5	8
0.4375	9
0.4375	9
0.0	15
0.125	13
0.125	13
0.125	14
0.125	14
0.5625	7
0.5	8
0.4375	9
0.0	15
0.5	8
0.5	8
0.0625	14
0.0625	15
0.1875	12
0.1875	12
0.1875	12
0.1875	13
0.1875	13
0.1875	13
0.1875	13
0.1875	13
0.3125	10
0.3125	10
0.3125	10
0.3125	11
0.3125	10
0.3125	10
0.3125	11
0.3125	11
0.3125	10
0.3125	10
0.3125	10
0.3125	11
0.3125	11
0.3125	11
0.3125	11
0.3125	11
0.3125	11
0.3125	11
0.3125	11
0.3125	11
0.3125	11
0.3125	11
0.3125	11
0.3125	11
0.3125	11
0.3125	11
0.3125	11
0.3125	11
0.3125	11
0.3125	11
0.3125	11
0.3125	11
0.625	6
0.5625	7
0.5	8
0.0	15
0.5	8
0.5	8
0.0625	14
0.0625	15
0.5	8
0.4375	9
0.4375	9
0.0	15
0.125	13
0.125	13
0.125	14
0.125	14
0.5	8
0.4375	9
0.375	10
0.0	15
0.4375	9
0.4375	9
0.0625	14
0.0625	15
0.1875	12
0.1875	12
0.1875	12
0.1875	13
0.1875	13
0.1875	13
0.1875	13
0.1875	13
0.5625	7
0.5	8
0.4375	9
0.0	15
0.4375	9
0.4375	9
0.0625	14
0.0625	15
0.5	8
0.4375	9
0.4375	9
0.0	15
0.125	13
0.125	13
0.125	14
0.125	14
0.25	11
0.25	11
0.25	11
0.25	12
0.25	11
0.25	11
0.25	12
0.25	12
0.25	12
0.25	12
0.25	12
0.25	12
0.25	12
0.25	12
0.25	12
0.25	12
0.375	9
0.375	9
0.375	9
0.375	10
0.375	9
0.375	9
0.375	10
0.375	10
0.375	9
0.375	9
0.375	9
0.375	10
0.375	10
0.375	10
0.375	10
0.375	10
0.375	9
0.375	9
0.375	9
0.375	10
0.375	9
0.375	9
0.375	10
0.375	10
0.375	10
0.375	10
0.375	10
0.375	10
0.375	10
0.375	10
0.375	10
0.375	10
0.375	10
0.375	10
0.375	10
0.375	10
0.375	10
0.375	10
0.375	10
0.375	10
0.375	10
0.375	10
0.375	10
0.375	10
0.375	10
0.375	10
0.375	10
0.375	10
0.375	10
0.375	10
0.375	10
0.375	10
0.375	10
0.375	10
0.375	10
0.375	10
0.375	10
0.375	10
0.375	10
0.375	10
0.375	10
0.375	10
0.375	10
0.375	10
0.6875	5
0.625	6
0.5625	7
0.0	15
0.5625	7
0.5625	7
0.0625	14
0.0625	15
0.5625	7
0.5	8
0.5	8
0.0	15
0.125	13
0.125	13
0.125	14
0.125	14
0.5625	7
0.5	8
0.4375	9
0.0	15
0.5	8
0.5	8
0.0625	14
0.0625	15
0.1875	12
0.1875	12
0.1875	12
0.1875	13
0.1875	13
0.1875	13
0.1875	13
0.1875	13
0.5625	7
0.5	8
0.4375	9
0.0	15
0.4375	9
0.4375	9
0.0625	14
0.0625	15
0.5	8
0.4375	9
0.4375	9
0.0	15
0.125	13
0.125	13
0.125	14
0.125	14
0.25	11
0.25	11
0.25	11
0.25	12
0.25	11
0.25	11
0.25	12
0.25	12
0.25	12
0.25	12
0.25	12
0.25	12
0.25	12
0.25	12
0.25	12
0.25	12
0.625	6
0.5625	7
0.5	8
0.0	15
0.5	8
0.5	8
0.0625	14
0.0625	15
0.5	8
0.4375	9
0.4375	9
0.0	15
0.125	13
0.125	13
0.125	14
0.125	14
0.5625	7
0.5	8
0.4375	9
0.0	15
0.5	8
0.5	8
0.0625	14
0.0625	15
0.1875	12
0.1875	12
0.1875	12
0.1875	13
0.1875	13
0.1875	13
0.1875	13
0.1875	13
0.3125	10
0.3125	10
0.3125	10
0.3125	11
0.3125	10
0.3125	10
0.3125	11
0.3125	11
0.3125	10
0.3125	10
0.3125	10
0.3125	11
0.3125	11
0.3125	11
0.3125	11
0.3125	11
0.3125	11
0.3125	11
0.3125	11
0.3125	11
0.3125	11
0.3125	11
0.3125	11
0.3125	11
0.3125	11
0.3125	11
0.3125	11
0.3125	11
0.3125	11
0.3125	11
0.3125	11
0.3125	11
0.4375	8
0.4375	8
0.4375	8
0.4375	9
0.4375	8
0.4375	8
0.4375	9
0.4375	9
0.4375	8
0.4375	8
0.4375	8
0.4375	9
0.4375	9
0.4375	9
0.4375	9
0.4375	9
0.4375	8
0.4375	8
0.4375	8
0.4375	9
0.4375	8
0.4375	8
0.4375	9
0.4375	9
0.4375	9
0.4375	9
0.4375	9
0.4375	9
0.4375	9
0.4375	9
0.4375	9
0.4375	9
0.4375	8
0.4375	8
0.4375	8
0.4375	9
0.4375	8
0.4375	8
0.4375	9
0.4375	9
0.4375	8
0.4375	8
0.4375	8
0.4375	9
0.4375	9
0.4375	9
0.4375	9
0.4375	9
0.4375	9
0.4375	9
0.4375	9
0.4375	9
0.4375	9
0.4375	9
0.4375	9
0.4375	9
0.4375	9
0.4375	9
0.4375	9
0.4375	9
0.4375	9
0.4375	9
0.4375	9
0.4375	9
0.4375	9
0.4375	9
0.4375	9
0.4375	9
0.4375	9
0.4375	9
0.4375	9
0.4375	9
0.4375	9
0.4375	9
0.4375	9
0.4375	9
0.4375	9
0.4375	9
0.4375	9
0.4375	9
0.4375	9
0.4375	9
0.4375	9
0.4375	9
0.4375	9
0.4375	9
0.4375	9
0.4375	9
0.4375	9
0.4375	9
0.4375	9
0.4375	9
0.4375	9
0.4375	9
0.4375	9
0.4375	9
0.4375	9
0.4375	9
0.4375	9
0.4375	9
0.4375	9
0.4375	9
0.4375	9
0.4375	9
0.4375	9
0.4375	9
0.4375	9
0.4375	9
0.4375	9
0.4375	9
0.4375	9
0.4375	9
0.4375	9
0.4375	9
0.4375	9
0.4375	9
0.4375	9
0.4375	9
0.4375	9
0.4375	9
0.4375	9
0.4375	9
0.4375	9
0.4375	9
0.4375	9
0.4375	9
0.4375	9
0.4375	9
0.5625	6
0.5625	6
0.5625	6
0.5625	7
0.5625	6
0.5625	6
0.5625	7
0.5625	7
0.5625	6
0.5625	6
0.5625	6
0.5625	7
0.5625	7
0.5625	7
0.5625	7
0.5625	7
0.5625	6
0.5625	6
0.5625	6
0.5625	7
0.5625	6
0.5625	6
0.5625	7
0.5625	7
0.5625	7
0.5625	7
0.5625	7
0.5625	7
0.5625	7
0.5625	7
0.5625	7
0.5625	7
0.5625	6
0.5625	6
0.5625	6
0.5625	7
0.5625	6
0.5625	6
0.5625	7
0.5625	7
0.5625	6
0.5625	6
0.5625	6
0.5625	7
0.5625	7
0.5625	7
0.5625	7
0.5625	7
0.5625	7
0.5625	7
0.5625	7
0.5625	7
0.5625	7
0.5625	7
0.5625	7
0.5625	7
0.5625	7
0.5625	7
0.5625	7
0.5625	7
0.5625	7
0.5625	7
0.5625	7
0.5625	7
0.5625	6
0.5625	6
0.5625	6
0.5625	7
0.5625	6
0.5625	6
0.5625	7
0.5625	7
0.5625	6
0.5625	6
0.5625	6
0.5625	7
0.5625	7
0.5625	7
0.5625	7
0.5625	7
0.5625	6
0.5625	6
0.5625	6
0.5625	7
0.5625	6
0.5625	6
0.5625	7
0.5625	7
0.5625	7
0.5625	7
0.5625	7
0.5625	7
0.5625	7
0.5625	7
0.5625	7
0.5625	7
0.5625	7
0.5625	7
0.5625	7
0.5625	7
0.5625	7
0.5625	7
0.5625	7
0.5625	7
0.5625	7
0.5625	7
0.5625	7
0.5625	7
0.5625	7
0.5625	7
0.5625	7
0.5625	7
0.5625	7
0.5625	7
0.5625	7
0.5625	7
0.5625	7
0.5625	7
0.5625	7
0.5625	7
0.5625	7
0.5625	7
0.5625	7
0.5625	7
0.5625	7
0.5625	7
0.5625	7
0.5625	7
0.5625	6
0.5625	6
0.5625	6
0.5625	7
0.5625	6
0.5625	6
0.5625	7
0.5625	7
0.5625	6
0.5625	6
0.5625	6
0.5625	7
0.5625	7
0.5625	7
0.5625	7
0.5625	7
0.5625	6
0.5625	6
0.5625	6
0.5625	7
0.5625	6
0.5625	6
0.5625	7
0.5625	7
0.5625	7
0.5625	7
0.5625	7
0.5625	7
0.5625	7
0.5625	7
0.5625	7
0.5625	7
0.5625	6
0.5625	6
0.5625	6
0.5625	7
0.5625	6
0.5625	6
0.5625	7
0.5625	7
0.5625	6
0.5625	6
0.5625	6
0.5625	7
0.5625	7
0.5625	7
0.5625	7
0.5625	7
0.5625	7
0.5625	7
0.5625	7
0.5625	7
0.5625	7
0.5625	7
0.5625	7
0.5625	7
0.5625	7
0.5625	7
0.5625	7
0.5625	7
0.5625	7
0.5625	7
0.5625	7
0.5625	7
0.5625	7
0.5625	7
0.5625	7
0.5625	7
0.5625	7
0.5625	7
0.5625	7
0.5625	7
0.5625	7
0.5625	7
0.5625	7
0.5625	7
0.5625	7
0.5625	7
0.5625	7
0.5625	7
0.5625	7
0.5625	7
0.5625	7
0.5625	7
0.5625	7
0.5625	7
0.5625	7
0.5625	7
0.5625	7
0.5625	7
0.5625	7
0.5625	7
0.5625	7
0.5625	7
0.5625	7
0.5625	7
0.5625	7
0.5625	7
0.5625	7
0.5625	7
0.5625	7
0.5625	7
0.5625	7
0.5625	7
0.5625	7
0.5625	7
0.5625	7
0.5625	7
0.5625	7
0.5625	7
0.5625	7
0.5625	7
0.5625	7
0.5625	7
0.5625	7
0.5625	7
0.5625	7
0.5625	7
0.5625	7
0.5625	7
0.5625	7
0.5625	7
0.5625	7
0.5625	7
0.5625	7
0.5625	7
0.5625	7
0.5625	7
0.5625	7
0.5625	7
0.5625	7
0.5625	7
0.5625	7
0.5625	7
0.5625	7
0.5625	7
0.5625	7
0.5625	7
0.5625	7
0.5625	7
0.5625	7
0.5625	7
0.5625	7
0.5625	7
0.5625	7
0.5625	7
0.5625	7
0.5625	7
0.5625	7
0.5625	7
0.5625	7
0.5625	7
0.5625	7
0.5625	7
0.5625	7
0.5625	7
0.5625	7
0.5625	7
0.5625	7
0.5625	7
0.5625	7
0.5625	7
0.5625	7
0.5625	7
0.5625	7
0.5625	7
0.5625	7
0.5625	7
0.5625	7
0.5625	7
0.5625	7
0.5625	7
0.5625	7
0.5625	7
0.5625	7
0.5625	7
0.5625	7
0.5625	7
0.5625	7
0.5625	7
0.5625	7
0.5625	7
0.5625	7
0.5625	7
0.5625	7
0.5625	7
0.5625	7
0.5625	7
0.5625	7
0.5625	7
0.5625	7
0.5625	7
0.5625	7
0.5625	7
0.5625	7
0.5625	7
0.5625	7
0.5625	7
0.5625	7
0.5625	7
0.5625	7
0.5625	7
0.5625	7
0.5625	7
0.5625	7
0.5625	7
0.5625	7
0.5625	7
0.5625	7
0.5625	7
0.5625	7
0.5625	7
0.5625	7
0.5625	7
0.5625	7
0.5625	7
0.5625	7
0.5625	7
0.5625	7
0.5625	7
0.5625	7
0.5625	7
0.5625	7
0.5625	7
0.5625	7
0.5625	7
0.5625	7
0.5625	7
0.5625	7
0.5625	7
0.5625	7
0.5625	7
0.5625	7
0.5625	7
0.5625	7
0.5625	7
0.5625	7
0.5625	7
0.5625	7
0.5625	7
0.5625	7
0.5625	7
0.5625	7
0.5625	7
0.5625	7
0.5625	7
0.5625	7
0.5625	7
0.5625	7
0.5625	7
0.5625	7
0.5625	7
0.5625	7
0.5625	7
0.5625	7
0.5625	7
0.5625	7
0.5625	7
0.5625	7
0.5625	7
0.5625	7
0.5625	7
0.5625	7
0.5625	7
0.5625	7
0.5625	7
0.5625	7
0.5625	7
0.5625	7
0.5625	7
0.5625	7
0.5625	7
0.5625	7
0.5625	7
0.5625	7
0.5625	7
0.5625	7
0.5625	7
0.5625	7
0.5625	7
0.5625	7
0.5625	7
0.5625	7
0.5625	7
0.5625	7
0.5625	7
0.5625	7
0.5625	7
0.5625	7
0.5625	7
0.5625	7
0.5625	7
0.5625	7
0.5625	7
0.5625	7
0.5625	7
0.5625	7
0.5625	7
0.5625	7
0.5625	7
0.5625	7
0.5625	7
0.5625	7
0.5625	7
0.5625	7
0.5625	7
0.5625	7
0.5625	7
0.5625	7
0.5625	7
0.5625	7
0.5625	7
0.5625	7
0.5625	7
0.5625	7
0.5625	7
0.5625	7
0.5625	7
0.5625	7
0.5625	7
0.5625	7
0.5625	7
0.5625	7
0.5625	7
0.5625	7
0.5625	7
0.5625	7
0.5625	7
0.5625	7
0.5625	7
0.5625	7
0.5625	7
0.5625	7
0.5625	7
0.5625	7
0.5625	7
0.5625	7
0.5625	7
0.5625	7
0.5625	7
0.5625	7
0.5625	7
0.5625	7
0.5625	7
0.5625	7
0.5625	7
0.5625	7
0.5625	7
0.5625	7
0.5625	7
0.5625	7
0.5625	7
0.5625	7
0.5625	7
0.5625	7
0.5625	7
0.5625	7
0.5625	7
0.5625	7
0.5625	7
0.5625	7
0.5625	7
0.5625	7
0.5625	7
0.5625	7
0.5625	7
0.5625	7
0.5625	7
0.5625	7
0.5625	7
0.5625	7
0.5625	7
0.5625	7
0.5625	7
0.5625	7
0.5625	7
0.5625	7
0.5625	7
0.5625	7
0.5625	7
0.5625	7
0.5625	7
0.5625	7
0.5625	7
0.6875	4
0.6875	4
0.6875	4
0.6875	5
0.6875	4
0.6875	4
0.6875	5
0.6875	5
0.6875	4
0.6875	4
0.6875	4
0.6875	5
0.6875	5
0.6875	5
0.6875	5
0.6875	5
0.6875	4
0.6875	4
0.6875	4
0.6875	5
0.6875	4
0.6875	4
0.6875	5
0.6875	5
0.6875	5
0.6875	5
0.6875	5
0.6875	5
0.6875	5
0.6875	5
0.6875	5
0.6875	5
0.6875	4
0.6875	4
0.6875	4
0.6875	5
0.6875	4
0.6875	4
0.6875	5
0.6875	5
0.6875	4
0.6875	4
0.6875	4
0.6875	5
0.6875	5
0.6875	5
0.6875	5
0.6875	5
0.6875	5
0.6875	5
0.6875	5
0.6875	5
0.6875	5
0.6875	5
0.6875	5
0.6875	5
0.6875	5
0.6875	5
0.6875	5
0.6875	5
0.6875	5
0.6875	5
0.6875	5
0.6875	5
0.6875	4
0.6875	4
0.6875	4
0.6875	5
0.6875	4
0.6875	4
0.6875	5
0.6875	5
0.6875	4
0.6875	4
0.6875	4
0.6875	5
0.6875	5
0.6875	5
0.6875	5
0.6875	5
0.6875	4
0.6875	4
0.6875	4
0.6875	5
0.6875	4
0.6875	4
0.6875	5
0.6875	5
0.6875	5
0.6875	5
0.6875	5
0.6875	5
0.6875	5
0.6875	5
0.6875	5
0.6875	5
0.6875	5
0.6875	5
0.6875	5
0.6875	5
0.6875	5
0.6875	5
0.6875	5
0.6875	5
0.6875	5
0.6875	5
0.6875	5
0.6875	5
0.6875	5
0.6875	5
0.6875	5
0.6875	5
0.6875	5
0.6875	5
0.6875	5
0.6875	5
0.6875	5
0.6875	5
0.6875	5
0.6875	5
0.6875	5
0.6875	5
0.6875	5
0.6875	5
0.6875	5
0.6875	5
0.6875	5
0.6875	5
0.6875	4
0.6875	4
0.6875	4
0.6875	5
0.6875	4
0.6875	4
0.6875	5
0.6875	5
0.6875	4
0.6875	4
0.6875	4
0.6875	5
0.6875	5
0.6875	5
0.6875	5
0.6875	5
0.6875	4
0.6875	4
0.6875	4
0.6875	5
0.6875	4
0.6875	4
0.6875	5
0.6875	5
0.6875	5
0.6875	5
0.6875	5
0.6875	5
0.6875	5
0.6875	5
0.6875	5
0.6875	5
0.6875	4
0.6875	4
0.6875	4
0.6875	5
0.6875	4
0.6875	4
0.6875	5
0.6875	5
0.6875	4
0.6875	4
0.6875	4
0.6875	5
0.6875	5
0.6875	5
0.6875	5
0.6875	5
0.6875	5
0.6875	5
0.6875	5
0.6875	5
0.6875	5
0.6875	5
0.6875	5
0.6875	5
0.6875	5
0.6875	5
0.6875	5
0.6875	5
0.6875	5
0.6875	5
0.6875	5
0.6875	5
0.6875	5
0.6875	5
0.6875	5
0.6875	5
0.6875	5
0.6875	5
0.6875	5
0.6875	5
0.6875	5
0.6875	5
0.6875	5
0.6875	5
0.6875	5
0.6875	5
0.6875	5
0.6875	5
0.6875	5
0.6875	5
0.6875	5
0.6875	5
0.6875	5
0.6875	5
0.6875	5
0.6875	5
0.6875	5
0.6875	5
0.6875	5
0.6875	5
0.6875	5
0.6875	5
0.6875	5
0.6875	5
0.6875	5
0.6875	5
0.6875	5
0.6875	5
0.6875	5
0.6875	5
0.6875	5
0.6875	5
0.6875	5
0.6875	5
0.6875	5
0.6875	5
0.6875	5
0.6875	5
0.6875	5
0.6875	5
0.6875	5
0.6875	5
0.6875	5
0.6875	5
0.6875	5
0.6875	5
0.6875	5
0.6875	5
0.6875	5
0.6875	5
0.6875	5
0.6875	5
0.6875	5
0.6875	5
0.6875	5
0.6875	5
0.6875	4
0.6875	4
0.6875	4
0.6875	5
0.6875	4
0.6875	4
0.6875	5
0.6875	5
0.6875	4
0.6875	4
0.6875	4
0.6875	5
0.6875	5
0.6875	5
0.6875	5
0.6875	5
0.6875	4
0.6875	4
0.6875	4
0.6875	5
0.6875	4
0.6875	4
0.6875	5
0.6875	5
0.6875	5
0.6875	5
0.6875	5
0.6875	5
0.6875	5
0.6875	5
0.6875	5
0.6875	5
0.6875	4
0.6875	4
0.6875	4
0.6875	5
0.6875	4
0.6875	4
0.6875	5
0.6875	5
0.6875	4
0.6875	4
0.6875	4
0.6875	5
0.6875	5
0.6875	5
0.6875	5
0.6875	5
0.6875	5
0.6875	5
0.6875	5
0.6875	5
0.6875	5
0.6875	5
0.6875	5
0.6875	5
0.6875	5
0.6875	5
0.6875	5
0.6875	5
0.6875	5
0.6875	5
0.6875	5
0.6875	5
0.6875	4
0.6875	4
0.6875	4
0.6875	5
0.6875	4
0.6875	4
0.6875	5
0.6875	5
0.6875	4
0.6875	4
0.6875	4
0.6875	5
0.6875	5
0.6875	5
0.6875	5
0.6875	5
0.6875	4
0.6875	4
0.6875	4
0.6875	5
0.6875	4
0.6875	4
0.6875	5
0.6875	5
0.6875	5
0.6875	5
0.6875	5
0.6875	5
0.6875	5
0.6875	5
0.6875	5
0.6875	5
0.6875	5
0.6875	5
0.6875	5
0.6875	5
0.6875	5
0.6875	5
0.6875	5
0.6875	5
0.6875	5
0.6875	5
0.6875	5
0.6875	5
0.6875	5
0.6875	5
0.6875	5
0.6875	5
0.6875	5
0.6875	5
0.6875	5
0.6875	5
0.6875	5
0.6875	5
0.6875	5
0.6875	5
0.6875	5
0.6875	5
0.6875	5
0.6875	5
0.6875	5
0.6875	5
0.6875	5
0.6875	5
0.6875	5
0.6875	5
0.6875	5
0.6875	5
0.6875	5
0.6875	5
0.6875	5
0.6875	5
0.6875	5
0.6875	5
0.6875	5
0.6875	5
0.6875	5
0.6875	5
0.6875	5
0.6875	5
0.6875	5
0.6875	5
0.6875	5
0.6875	5
0.6875	5
0.6875	5
0.6875	5
0.6875	5
0.6875	5
0.6875	5
0.6875	5
0.6875	5
0.6875	5
0.6875	5
0.6875	5
0.6875	5
0.6875	5
0.6875	5
0.6875	5
0.6875	5
0.6875	5
0.6875	5
0.6875	5
0.6875	5
0.6875	5
0.6875	5
0.6875	5
0.6875	5
0.6875	5
0.6875	5
0.6875	5
0.6875	5
0.6875	5
0.6875	5
0.6875	5
0.6875	5
0.6875	5
0.6875	5
0.6875	5
0.6875	5
0.6875	5
0.6875	5
0.6875	5
0.6875	5
0.6875	5
0.6875	5
0.6875	5
0.6875	5
0.6875	5
0.6875	5
0.6875	5
0.6875	5
0.6875	5
0.6875	5
0.6875	5
0.6875	5
0.6875	5
0.6875	5
0.6875	5
0.6875	5
0.6875	5
0.6875	5
0.6875	5
0.6875	5
0.6875	5
0.6875	5
0.6875	5
0.6875	5
0.6875	5
0.6875	5
0.6875	5
0.6875	5
0.6875	5
0.6875	5
0.6875	5
0.6875	5
0.6875	5
0.6875	5
0.6875	5
0.6875	5
0.6875	5
0.6875	5
0.6875	5
0.6875	5
0.6875	5
0.6875	5
0.6875	5
0.6875	5
0.6875	5
0.6875	5
0.6875	5
0.6875	5
0.6875	5
0.6875	5
0.6875	5
0.6875	5
0.6875	5
0.6875	5
0.6875	5
0.6875	5
0.6875	5
0.6875	5
0.6875	5
0.6875	5
0.6875	5
0.6875	5
0.6875	5
0.6875	5
0.6875	5
0.6875	5
0.6875	5
0.6875	5
0.6875	4
0.6875	4
0.6875	4
0.6875	5
0.6875	4
0.6875	4
0.6875	5
0.6875	5
0.6875	4
0.6875	4
0.6875	4
0.6875	5
0.6875	5
0.6875	5
0.6875	5
0.6875	5
0.6875	4
0.6875	4
0.6875	4
0.6875	5
0.6875	4
0.6875	4
0.6875	5
0.6875	5
0.6875	5
0.6875	5
0.6875	5
0.6875	5
0.6875	5
0.6875	5
0.6875	5
0.6875	5
0.6875	4
0.6875	4
0.6875	4
0.6875	5
0.6875	4
0.6875	4
0.6875	5
0.6875	5
0.6875	4
0.6875	4
0.6875	4
0.6875	5
0.6875	5
0.6875	5
0.6875	5
0.6875	5
0.6875	5
0.6875	5
0.6875	5
0.6875	5
0.6875	5
0.6875	5
0.6875	5
0.6875	5
0.6875	5
0.6875	5
0.6875	5
0.6875	5
0.6875	5
0.6875	5
0.6875	5
0.6875	5
0.6875	4
0.6875	4
0.6875	4
0.6875	5
0.6875	4
0.6875	4
0.6875	5
0.6875	5
0.6875	4
0.6875	4
0.6875	4
0.6875	5
0.6875	5
0.6875	5
0.6875	5
0.6875	5
0.6875	4
0.6875	4
0.6875	4
0.6875	5
0.6875	4
0.6875	4
0.6875	5
0.6875	5
0.6875	5
0.6875	5
0.6875	5
0.6875	5
0.6875	5
0.6875	5
0.6875	5
0.6875	5
0.6875	5
0.6875	5
0.6875	5
0.6875	5
0.6875	5
0.6875	5
0.6875	5
0.6875	5
0.6875	5
0.6875	5
0.6875	5
0.6875	5
0.6875	5
0.6875	5
0.6875	5
0.6875	5
0.6875	5
0.6875	5
0.6875	5
0.6875	5
0.6875	5
0.6875	5
0.6875	5
0.6875	5
0.6875	5
0.6875	5
0.6875	5
0.6875	5
0.6875	5
0.6875	5
0.6875	5
0.6875	5
0.6875	4
0.6875	4
0.6875	4
0.6875	5
0.6875	4
0.6875	4
0.6875	5
0.6875	5
0.6875	4
0.6875	4
0.6875	4
0.6875	5
0.6875	5
0.6875	5
0.6875	5
0.6875	5
0.6875	4
0.6875	4
0.6875	4
0.6875	5
0.6875	4
0.6875	4
0.6875	5
0.6875	5
0.6875	5
0.6875	5
0.6875	5
0.6875	5
0.6875	5
0.6875	5
0.6875	5
0.6875	5
0.6875	4
0.6875	4
0.6875	4
0.6875	5
0.6875	4
0.6875	4
0.6875	5
0.6875	5
0.6875	4
0.6875	4
0.6875	4
0.6875	5
0.6875	5
0.6875	5
0.6875	5
0.6875	5
0.6875	5
0.6875	5
0.6875	5
0.6875	5
0.6875	5
0.6875	5
0.6875	5
0.6875	5
0.6875	5
0.6875	5
0.6875	5
0.6875	5
0.6875	5
0.6875	5
0.6875	5
0.6875	5
0.6875	5
0.6875	5
0.6875	5
0.6875	5
0.6875	5
0.6875	5
0.6875	5
0.6875	5
0.6875	5
0.6875	5
0.6875	5
0.6875	5
0.6875	5
0.6875	5
0.6875	5
0.6875	5
0.6875	5
0.6875	5
0.6875	5
0.6875	5
0.6875	5
0.6875	5
0.6875	5
0.6875	5
0.6875	5
0.6875	5
0.6875	5
0.6875	5
0.6875	5
0.6875	5
0.6875	5
0.6875	5
0.6875	5
0.6875	5
0.6875	5
0.6875	5
0.6875	5
0.6875	5
0.6875	5
0.6875	5
0.6875	5
0.6875	5
0.6875	5
0.6875	5
0.6875	5
0.6875	5
0.6875	5
0.6875	5
0.6875	5
0.6875	5
0.6875	5
0.6875	5
0.6875	5
0.6875	5
0.6875	5
0.6875	5
0.6875	5
0.6875	5
0.6875	5
0.6875	5
0.6875	5
0.6875	5
0.6875	5
0.6875	5
0.6875	5
0.6875	5
0.6875	5
0.6875	5
0.6875	5
0.6875	5
0.6875	5
0.6875	5
0.6875	5
0.6875	5
0.6875	5
0.6875	5
0.6875	5
0.6875	5
0.6875	5
0.6875	5
0.6875	5
0.6875	5
0.6875	5
0.6875	5
0.6875	5
0.6875	5
0.6875	5
0.6875	5
0.6875	5
0.6875	5
0.6875	5
0.6875	5
0.6875	5
0.6875	5
0.6875	5
0.6875	5
0.6875	5
0.6875	5
0.6875	5
0.6875	5
0.6875	5
0.6875	5
0.6875	5
0.6875	5
0.6875	5
0.6875	5
0.6875	5
0.6875	5
0.6875	5
0.6875	5
0.6875	5
0.6875	5
0.6875	5
0.6875	5
0.6875	5
0.6875	5
0.6875	5
0.6875	5
0.6875	5
0.6875	5
0.6875	5
0.6875	5
0.6875	5
0.6875	5
0.6875	5
0.6875	5
0.6875	5
0.6875	5
0.6875	5
0.6875	5
0.6875	5
0.6875	5
0.6875	5
0.6875	5
0.6875	5
0.6875	5
0.6875	5
0.6875	5
0.6875	5
0.6875	5
0.6875	5
0.6875	5
0.6875	5
0.6875	5
0.6875	5
0.6875	5
0.6875	5
0.6875	5
0.6875	5
0.6875	5
0.6875	5
0.6875	5
0.6875	5
0.6875	5
0.6875	5
0.6875	5
0.6875	5
0.6875	5
0.6875	5
0.6875	5
0.6875	5
0.6875	5
0.6875	5
0.6875	5
0.6875	5
0.6875	5
0.6875	5
0.6875	5
0.6875	5
0.6875	5
0.6875	5
0.6875	5
0.6875	5
0.6875	5
0.6875	5
0.6875	5
0.6875	5
0.6875	5
0.6875	5
0.6875	5
0.6875	5
0.6875	5
0.6875	5
0.6875	5
0.6875	5
0.6875	5
0.6875	5
0.6875	5
0.6875	5
0.6875	5
0.6875	5
0.6875	5
0.6875	5
0.6875	5
0.6875	5
0.6875	5
0.6875	5
0.6875	5
0.6875	5
0.6875	5
0.6875	5
0.6875	5
0.6875	5
0.6875	5
0.6875	5
0.6875	5
0.6875	5
0.6875	5
0.6875	5
0.6875	5
0.6875	5
0.6875	5
0.6875	5
0.6875	5
0.6875	5
0.6875	5
0.6875	5
0.6875	5
0.6875	5
0.6875	5
0.6875	5
0.6875	5
0.6875	5
0.6875	5
0.6875	5
0.6875	5
0.6875	5
0.6875	5
0.6875	5
0.6875	5
0.6875	5
0.6875	5
0.6875	5
0.6875	5
0.6875	5
0.6875	5
0.6875	5
0.6875	5
0.6875	5
0.6875	5
0.6875	5
0.6875	5
0.6875	5
0.6875	5
0.6875	5
0.6875	5
0.6875	5
0.6875	5
0.6875	5
0.6875	5
0.6875	5
0.6875	5
0.6875	5
0.6875	5
0.6875	5
0.6875	5
0.6875	5
0.6875	5
0.6875	5
0.6875	5
0.6875	5
0.6875	5
0.6875	5
0.6875	5
0.6875	5
0.6875	5
0.6875	5
0.6875	5
0.6875	5
0.6875	5
0.6875	5
0.6875	5
0.6875	5
0.6875	5
0.6875	5
0.6875	5
0.6875	5
0.6875	5
0.6875	5
0.6875	5
0.6875	5
0.6875	5
0.6875	5
0.6875	5
0.6875	5
0.6875	5
0.6875	5
0.6875	5
0.6875	5
0.6875	5
0.6875	5
0.6875	5
0.6875	5
0.6875	5
0.6875	5
0.6875	5
0.6875	5
0.6875	5
0.6875	5
0.6875	5
0.6875	5
0.6875	5
0.6875	5
0.6875	5
0.6875	5
0.6875	5
0.6875	5
0.6875	5
0.6875	5
0.6875	5
0.6875	5
0.6875	5
0.6875	5
0.6875	5
0.6875	5
0.6875	5
0.6875	5
0.6875	5
0.6875	5
0.6875	5
0.6875	5
0.6875	5
0.6875	5
0.6875	5
0.6875	5
0.6875	5
0.6875	5
0.6875	5
0.6875	5
0.6875	5
0.6875	5
0.6875	5
0.6875	5
0.6875	5
0.6875	5
0.6875	5
0.6875	5
0.6875	5
0.6875	5
0.6875	5
0.6875	5
0.6875	5
0.6875	5
0.6875	5
0.6875	5
0.6875	5
0.6875	5
0.6875	5
0.6875	5
0.6875	5
0.6875	5
0.6875	5
0.6875	5
0.6875	5
0.6875	5
0.6875	5
0.6875	5
0.6875	5
0.6875	5
0.6875	5
0.6875	5
0.6875	5
0.6875	5
0.6875	5
0.6875	5
0.6875	5
0.6875	5
0.6875	5
0.6875	5
0.6875	5
0.6875	5
0.6875	5
0.6875	5
0.6875	5
0.6875	5
0.6875	5
0.6875	5
0.6875	5
0.6875	5
0.6875	5
0.6875	5
0.6875	5
0.6875	5
0.6875	5
0.6875	5
0.6875	5
0.6875	5
0.6875	5
0.6875	5
0.6875	5
0.6875	5
0.6875	5
0.6875	5
0.6875	5
0.6875	5
0.6875	5
0.6875	5
0.6875	5
0.6875	5
0.6875	5
0.6875	5
0.6875	5
0.6875	5
0.6875	5
0.6875	5
0.6875	5
0.6875	5
0.6875	5
0.6875	5
0.6875	5
0.6875	5
0.6875	5
0.6875	5
0.6875	5
0.6875	5
0.6875	5
0.6875	5
0.6875	5
0.6875	5
0.6875	5
0.6875	5
0.6875	5
0.6875	5
0.6875	5
0.6875	5
0.6875	5
0.6875	5
0.6875	5
0.6875	5
0.6875	5
0.6875	5
0.6875	5
0.6875	5
0.6875	5
0.6875	5
0.6875	5
0.6875	5
0.6875	5
0.6875	5
0.6875	5
0.6875	5
0.6875	5
0.6875	5
0.6875	5
0.6875	5
0.6875	5
0.6875	5
0.6875	5
0.6875	5
0.6875	5
0.6875	5
0.6875	5
0.6875	5
0.6875	5
0.6875	5
0.6875	5
0.6875	5
0.6875	5
0.6875	5
0.6875	5
0.6875	5
0.6875	5
0.6875	5
0.6875	5
0.6875	5
0.6875	5
0.6875	5
0.6875	5
0.6875	5
0.6875	5
0.6875	5
0.6875	5
0.6875	5
0.6875	5
0.6875	5
0.6875	5
0.6875	5
0.6875	5
0.6875	5
0.6875	5
0.6875	5
0.6875	5
0.6875	5
0.6875	5
0.6875	5
0.6875	5
0.6875	5
0.6875	5
0.6875	5
0.6875	5
0.6875	5
0.6875	5
0.6875	5
0.6875	5
0.6875	5
0.6875	5
0.6875	5
0.6875	5
0.6875	5
0.6875	5
0.6875	5
0.6875	5
0.6875	5
0.6875	5
0.6875	5
0.6875	5
0.6875	5
0.6875	5
0.6875	5
0.6875	5
0.6875	5
0.6875	5
0.6875	5
0.6875	5
0.6875	5
0.6875	5
0.6875	5
0.6875	5
0.6875	5
0.6875	5
0.6875	5
0.6875	5
0.6875	5
0.6875	5
0.6875	5
0.6875	5
0.6875	5
0.6875	5
0.6875	5
0.6875	5
0.6875	5
0.6875	5
0.6875	5
0.6875	5
0.6875	5
0.6875	5
0.6875	5
0.6875	5
0.6875	5
0.6875	5
0.6875	5
0.6875	5
0.6875	5
0.6875	5
0.6875	5
0.6875	5
0.6875	5
0.6875	5
0.6875	5
0.6875	5
0.6875	5
0.6875	5
0.6875	5
0.6875	5
0.6875	5
0.6875	5
0.6875	5
0.6875	5
0.6875	5
0.6875	5
0.6875	5
0.6875	5
0.6875	5
0.6875	5
0.6875	5
0.6875	5
0.6875	5
0.6875	5
0.6875	5
0.6875	5
0.6875	5
0.6875	5
0.6875	5
0.6875	5
0.6875	5
0.6875	5
0.6875	5
0.6875	5
0.6875	5
0.6875	5
0.6875	5
0.6875	5
0.6875	5
0.6875	5
0.6875	5
0.6875	5
0.6875	5
0.6875	5
0.6875	5
0.6875	5
0.6875	5
0.6875	5
0.6875	5
0.6875	5
0.6875	5
0.6875	5
0.6875	5
0.6875	5
0.6875	5
0.6875	5
0.6875	5
0.6875	5
0.6875	5
0.6875	5
0.6875	5
0.6875	5
0.6875	5
0.6875	5
0.6875	5
0.6875	5
0.6875	5
0.6875	5
0.6875	5
0.6875	5
0.6875	5
0.6875	5
0.6875	5
0.6875	5
0.6875	5
0.6875	5
0.6875	5
0.6875	5
0.6875	5
0.6875	5
0.6875	5
0.6875	5
0.6875	5
0.6875	5
0.6875	5
0.6875	5
0.6875	5
0.6875	5
0.6875	5
0.6875	5
0.6875	5
0.6875	5
0.6875	5
0.6875	5
0.6875	5
0.6875	5
0.6875	5
0.6875	5
0.6875	5
0.6875	5
0.6875	5
0.6875	5
0.6875	5
0.6875	5
0.6875	5
0.6875	5
0.6875	5
0.6875	5
0.6875	5
0.6875	5
0.6875	5
0.6875	5
0.6875	5
0.6875	5
0.6875	5
0.6875	5
0.6875	5
0.6875	5
0.6875	5
0.6875	5
0.6875	5
0.6875	5
0.6875	5
0.6875	5
0.6875	5
0.6875	5
0.6875	5
0.6875	5
0.6875	5
0.6875	5
0.6875	5
0.6875	5
0.6875	5
0.6875	5
0.6875	5
0.6875	5
0.6875	5
0.6875	5
0.6875	5
0.6875	5
0.6875	5
0.6875	5
0.6875	5
0.6875	5
0.6875	5
0.6875	5
0.6875	5
0.6875	5
0.6875	5
0.6875	5
0.6875	5
0.6875	5
0.6875	5
0.6875	5
0.6875	5
0.6875	5
0.6875	5
0.6875	5
0.6875	5
0.6875	5
0.6875	5
0.6875	5
0.6875	5
0.6875	5
0.6875	5
0.6875	5
0.6875	5
0.6875	5
0.6875	5
0.6875	5
0.6875	5
0.6875	5
0.6875	5
0.6875	5
0.6875	5
0.6875	5
0.6875	5
0.6875	5
0.6875	5
0.6875	5
0.6875	5
0.6875	5
0.6875	5
0.6875	5
0.6875	5
0.6875	5
0.6875	5
0.6875	5
0.6875	5
0.6875	5
0.6875	5
0.6875	5
0.6875	5
0.6875	5
0.6875	5
0.6875	5
0.6875	5
0.6875	5
0.6875	5
0.6875	5
0.6875	5
0.6875	5
0.6875	5
0.6875	5
0.6875	5
0.6875	5
0.6875	5
0.6875	5
0.6875	5
0.6875	5
0.6875	5
0.6875	5
0.6875	5
0.6875	5
0.6875	5
0.6875	5
0.6875	5
0.6875	5
0.6875	5
0.6875	5
0.6875	5
0.6875	5
0.6875	5
0.6875	5
0.6875	5
0.6875	5
0.6875	5
0.6875	5
0.6875	5
0.6875	5
0.6875	5
0.6875	5
0.6875	5
0.6875	5
0.6875	5
0.6875	5
0.6875	5
0.6875	5
0.6875	5
0.6875	5
0.6875	5
0.6875	5
0.6875	5
0.6875	5
0.6875	5
0.6875	5
0.6875	5
0.6875	5
0.6875	5
0.6875	5
0.6875	5
0.6875	5
0.6875	5
0.6875	5
0.6875	5
0.6875	5
0.6875	5
0.6875	5
0.6875	5
0.6875	5
0.6875	5
0.6875	5
0.6875	5
0.6875	5
0.6875	5
0.6875	5
0.6875	5
0.6875	5
0.6875	5
0.6875	5
0.6875	5
0.6875	5
0.6875	5
0.6875	5
0.6875	5
0.6875	5
0.6875	5
0.6875	5
0.6875	5
0.6875	5
0.6875	5
0.6875	5
0.6875	5
0.6875	5
0.6875	5
0.6875	5
0.6875	5
0.6875	5
0.6875	5
0.6875	5
0.6875	5
0.6875	5
0.6875	5
0.6875	5
0.6875	5
0.6875	5
0.6875	5
0.6875	5
0.6875	5
0.6875	5
0.6875	5
0.6875	5
0.6875	5
0.6875	5
0.6875	5
0.6875	5
0.6875	5
0.6875	5
0.6875	5
0.6875	5
0.6875	5
0.6875	5
0.6875	5
0.6875	5
0.6875	5
0.6875	5
0.6875	5
0.6875	5
0.6875	5
0.6875	5
0.6875	5
0.6875	5
0.6875	5
0.6875	5
0.6875	5
0.6875	5
0.6875	5
0.6875	5
0.6875	5
0.6875	5
0.6875	5
0.6875	5
0.6875	5
0.6875	5
0.6875	5
0.6875	5
0.6875	5
0.6875	5
0.6875	5
0.6875	5
0.6875	5
0.6875	5
0.6875	5
0.6875	5
0.6875	5
0.6875	5
0.6875	5
0.6875	5
0.6875	5
0.6875	5
0.6875	5
0.6875	5
0.6875	5
0.6875	5
0.6875	5
0.6875	5
0.6875	5
0.6875	5
0.6875	5
0.6875	5
0.6875	5
0.6875	5
0.6875	5
0.6875	5
0.6875	5
0.6875	5
0.6875	5
0.6875	5
0.6875	5
0.6875	5
0.6875	5
0.6875	5
0.6875	5
0.6875	5
0.6875	5
0.6875	5
0.6875	5
0.6875	5
0.6875	5
0.6875	5
0.6875	5
0.6875	5
0.6875	5
0.6875	5
0.6875	5
0.6875	5
0.6875	5
0.6875	5
0.6875	5
0.6875	5
0.6875	5
0.6875	5
0.6875	5
0.6875	5
0.6875	5
0.6875	5
0.6875	5
0.6875	5
0.6875	5
0.6875	5
0.6875	5
0.6875	5
0.6875	5
0.6875	5
0.6875	5
0.6875	5
0.6875	5
0.6875	5
0.6875	5
0.6875	5
0.6875	5
0.6875	5
0.6875	5
0.6875	5
0.6875	5
0.6875	5
0.6875	5
0.6875	5
0.6875	5
0.6875	5
0.6875	5
0.6875	5
0.6875	5
0.6875	5
0.6875	5
0.6875	5
0.6875	5
0.6875	5
0.6875	5
0.6875	5
0.6875	5
0.6875	5
0.6875	5
0.6875	5
0.6875	5
0.6875	5
0.6875	5
0.6875	5
0.6875	5
0.6875	5
0.6875	5
0.6875	5
0.6875	5
0.6875	5
0.6875	5
0.6875	5
0.6875	5
0.6875	5
0.6875	5
0.6875	5
0.6875	5
0.6875	5
0.6875	5
0.6875	5
0.6875	5
0.6875	5
0.6875	5
0.6875	5
0.6875	5
0.6875	5
0.6875	5
0.6875	5
0.6875	5
0.6875	5
0.6875	5
0.6875	5
0.6875	5
0.6875	5
0.6875	5
0.6875	5
0.6875	5
0.6875	5
0.6875	5
0.6875	5
0.6875	5
0.6875	5
0.6875	5
0.6875	5
0.6875	5
0.6875	5
0.6875	5
0.6875	5
0.6875	5
0.6875	5
0.6875	5
0.6875	5
0.6875	5
0.6875	5
0.6875	5
0.6875	5
0.6875	5
0.6875	5
0.6875	5
0.6875	5
0.6875	5
0.6875	5
0.6875	5
0.6875	5
0.6875	5
0.6875	5
0.6875	5
0.6875	5
0.6875	5
0.6875	5
0.6875	5
0.6875	5
0.6875	5
0.6875	5
0.6875	5
0.6875	5
0.6875	5
0.6875	5
0.6875	5
0.6875	5
0.6875	5
0.6875	5
0.6875	5
0.6875	5
0.6875	5
0.6875	5
0.6875	5
0.6875	5
0.6875	5
0.6875	5
0.6875	5
0.6875	5
0.6875	5
0.6875	5
0.6875	5
0.6875	5
0.6875	5
0.6875	5
0.6875	5
0.6875	5
0.6875	5
0.6875	5
0.6875	5
0.6875	5
0.6875	5
0.6875	5
0.6875	5
0.6875	5
0.6875	5
0.6875	5
0.6875	5
0.6875	5
0.6875	5
0.6875	5
0.6875	5
0.6875	5
0.6875	5
0.6875	5
0.6875	5
0.6875	5
0.6875	5
0.6875	5
0.6875	5
0.6875	5
0.6875	5
0.6875	5
0.6875	5
0.6875	5
0.6875	5
0.6875	5
0.6875	5
0.6875	5
0.6875	5
0.6875	5
0.6875	5
0.6875	5
0.6875	5
0.6875	5
0.6875	5
0.6875	5
0.6875	5
0.6875	5
0.6875	5
0.6875	5
0.6875	5
0.6875	5
0.6875	5
0.6875	5
0.6875	5
0.6875	5
0.6875	5
0.6875	5
0.6875	5
0.6875	5
0.6875	5
0.6875	5
0.6875	5
0.6875	5
0.6875	5
0.6875	5
0.6875	5
0.6875	5
0.6875	5
0.6875	5
0.6875	5
0.6875	5
0.6875	5
0.6875	5
0.6875	5
0.6875	5
0.6875	5
0.6875	5
0.6875	5
0.6875	5
0.6875	5
0.6875	5
0.6875	5
0.6875	5
0.6875	5
0.6875	5
0.6875	5
0.6875	5
0.6875	5
0.6875	5
0.6875	5
0.6875	5
0.6875	5
0.6875	5
0.6875	5
0.6875	5
0.6875	5
0.6875	5
0.6875	5
0.6875	5
0.6875	5
0.6875	5
0.6875	5
0.6875	5
0.6875	5
0.6875	5
0.6875	5
0.6875	5
0.6875	5
0.6875	5
0.6875	5
0.6875	5
0.6875	5
0.6875	5
0.6875	5
0.6875	5
0.6875	5
0.6875	5
0.6875	5
0.6875	5
0.6875	5
0.6875	5
0.6875	5
0.6875	5
0.6875	5
0.6875	5
0.6875	5
0.6875	5
0.6875	5
0.6875	5
0.6875	5
0.6875	5
0.6875	5
0.6875	5
0.6875	5
0.6875	5
0.6875	5
0.6875	5
0.6875	5
0.6875	5
0.6875	5
0.6875	5
0.6875	5
0.6875	5
0.6875	5
0.6875	5
0.6875	5
0.6875	5
0.6875	5
0.6875	5
0.6875	5
0.6875	5
0.6875	5
0.6875	5
0.6875	5
0.6875	5
0.6875	5
0.6875	5
0.6875	5
0.6875	5
0.6875	5
0.6875	5
0.6875	5
0.6875	5
0.6875	5
0.6875	5
0.6875	5
0.6875	5
0.6875	5
0.6875	5
0.6875	5
0.6875	5
0.6875	5
0.6875	5
0.6875	5
0.6875	5
0.6875	5
0.6875	5
0.6875	5
0.6875	5
0.6875	5
0.6875	5
0.6875	5
0.6875	5
0.6875	5
0.6875	5
0.6875	5
0.6875	5
0.6875	5
0.6875	5
0.6875	5
0.6875	5
0.6875	5
0.6875	5
0.6875	5
0.6875	5
0.6875	5
0.6875	5
0.6875	5
0.6875	5
0.6875	5
0.6875	5
0.6875	5
0.6875	5
0.6875	5
0.6875	5
0.6875	5
0.6875	5
0.6875	5
0.6875	5
0.6875	5
0.6875	5
0.6875	5
0.6875	5
0.6875	5
0.6875	5
0.6875	5
0.6875	5
0.6875	5
0.6875	5
0.6875	5
0.6875	5
0.6875	5
0.6875	5
0.6875	5
0.6875	5
0.6875	5
0.6875	5
0.6875	5
0.6875	5
0.6875	5
0.6875	5
0.6875	5
0.6875	5
0.6875	5
0.6875	5
0.6875	5
0.6875	5
0.6875	5
0.6875	5
0.6875	5
0.6875	5
0.6875	5
0.6875	5
0.6875	5
0.6875	5
0.6875	5
0.6875	5
0.6875	5
0.6875	5
0.6875	5
0.6875	5
0.6875	5
0.6875	5
0.6875	5
0.6875	5
0.6875	5
0.6875	5
0.6875	5
0.6875	5
0.6875	5
0.6875	5
0.6875	5
0.6875	5
0.6875	5
0.6875	5
0.6875	5
0.6875	5
0.6875	5
0.6875	5
0.6875	5
0.6875	5
0.8125	2
0.8125	2
0.8125	2
0.8125	3
0.8125	2
0.8125	2
0.8125	3
0.8125	3
0.8125	2
0.8125	2
0.8125	2
0.8125	3
0.8125	3
0.8125	3
0.8125	3
0.8125	3
0.8125	2
0.8125	2
0.8125	2
0.8125	3
0.8125	2
0.8125	2
0.8125	3
0.8125	3
0.8125	3
0.8125	3
0.8125	3
0.8125	3
0.8125	3
0.8125	3
0.8125	3
0.8125	3
0.8125	2
0.8125	2
0.8125	2
0.8125	3
0.8125	2
0.8125	2
0.8125	3
0.8125	3
0.8125	2
0.8125	2
0.8125	2
0.8125	3
0.8125	3
0.8125	3
0.8125	3
0.8125	3
0.8125	3
0.8125	3
0.8125	3
0.8125	3
0.8125	3
0.8125	3
0.8125	3
0.8125	3
0.8125	3
0.8125	3
0.8125	3
0.8125	3
0.8125	3
0.8125	3
0.8125	3
0.8125	3
0.8125	2
0.8125	2
0.8125	2
0.8125	3
0.8125	2
0.8125	2
0.8125	3
0.8125	3
0.8125	2
0.8125	2
0.8125	2
0.8125	3
0.8125	3
0.8125	3
0.8125	3
0.8125	3
0.8125	2
0.8125	2
0.8125	2
0.8125	3
0.8125	2
0.8125	2
0.8125	3
0.8125	3
0.8125	3
0.8125	3
0.8125	3
0.8125	3
0.8125	3
0.8125	3
0.8125	3
0.8125	3
0.8125	3
0.8125	3
0.8125	3
0.8125	3
0.8125	3
0.8125	3
0.8125	3
0.8125	3
0.8125	3
0.8125	3
0.8125	3
0.8125	3
0.8125	3
0.8125	3
0.8125	3
0.8125	3
0.8125	3
0.8125	3
0.8125	3
0.8125	3
0.8125	3
0.8125	3
0.8125	3
0.8125	3
0.8125	3
0.8125	3
0.8125	3
0.8125	3
0.8125	3
0.8125	3
0.8125	3
0.8125	3
0.8125	2
0.8125	2
0.8125	2
0.8125	3
0.8125	2
0.8125	2
0.8125	3
0.8125	3
0.8125	2
0.8125	2
0.8125	2
0.8125	3
0.8125	3
0.8125	3
0.8125	3
0.8125	3
0.8125	2
0.8125	2
0.8125	2
0.8125	3
0.8125	2
0.8125	2
0.8125	3
0.8125	3
0.8125	3
0.8125	3
0.8125	3
0.8125	3
0.8125	3
0.8125	3
0.8125	3
0.8125	3
0.8125	2
0.8125	2
0.8125	2
0.8125	3
0.8125	2
0.8125	2
0.8125	3
0.8125	3
0.8125	2
0.8125	2
0.8125	2
0.8125	3
0.8125	3
0.8125	3
0.8125	3
0.8125	3
0.8125	3
0.8125	3
0.8125	3
0.8125	3
0.8125	3
0.8125	3
0.8125	3
0.8125	3
0.8125	3
0.8125	3
0.8125	3
0.8125	3
0.8125	3
0.8125	3
0.8125	3
0.8125	3
0.8125	3
0.8125	3
0.8125	3
0.8125	3
0.8125	3
0.8125	3
0.8125	3
0.8125	3
0.8125	3
0.8125	3
0.8125	3
0.8125	3
0.8125	3
0.8125	3
0.8125	3
0.8125	3
0.8125	3
0.8125	3
0.8125	3
0.8125	3
0.8125	3
0.8125	3
0.8125	3
0.8125	3
0.8125	3
0.8125	3
0.8125	3
0.8125	3
0.8125	3
0.8125	3
0.8125	3
0.8125	3
0.8125	3
0.8125	3
0.8125	3
0.8125	3
0.8125	3
0.8125	3
0.8125	3
0.8125	3
0.8125	3
0.8125	3
0.8125	3
0.8125	3
0.8125	3
0.8125	3
0.8125	3
0.8125	3
0.8125	3
0.8125	3
0.8125	3
0.8125	3
0.8125	3
0.8125	3
0.8125	3
0.8125	3
0.8125	3
0.8125	3
0.8125	3
0.8125	3
0.8125	3
0.8125	3
0.8125	3
0.8125	3
0.8125	2
0.8125	2
0.8125	2
0.8125	3
0.8125	2
0.8125	2
0.8125	3
0.8125	3
0.8125	2
0.8125	2
0.8125	2
0.8125	3
0.8125	3
0.8125	3
0.8125	3
0.8125	3
0.8125	2
0.8125	2
0.8125	2
0.8125	3
0.8125	2
0.8125	2
0.8125	3
0.8125	3
0.8125	3
0.8125	3
0.8125	3
0.8125	3
0.8125	3
0.8125	3
0.8125	3
0.8125	3
0.8125	2
0.8125	2
0.8125	2
0.8125	3
0.8125	2
0.8125	2
0.8125	3
0.8125	3
0.8125	2
0.8125	2
0.8125	2
0.8125	3
0.8125	3
0.8125	3
0.8125	3
0.8125	3
0.8125	3
0.8125	3
0.8125	3
0.8125	3
0.8125	3
0.8125	3
0.8125	3
0.8125	3
0.8125	3
0.8125	3
0.8125	3
0.8125	3
0.8125	3
0.8125	3
0.8125	3
0.8125	3
0.8125	2
0.8125	2
0.8125	2
0.8125	3
0.8125	2
0.8125	2
0.8125	3
0.8125	3
0.8125	2
0.8125	2
0.8125	2
0.8125	3
0.8125	3
0.8125	3
0.8125	3
0.8125	3
0.8125	2
0.8125	2
0.8125	2
0.8125	3
0.8125	2
0.8125	2
0.8125	3
0.8125	3
0.8125	3
0.8125	3
0.8125	3
0.8125	3
0.8125	3
0.8125	3
0.8125	3
0.8125	3
0.8125	3
0.8125	3
0.8125	3
0.8125	3
0.8125	3
0.8125	3
0.8125	3
0.8125	3
0.8125	3
0.8125	3
0.8125	3
0.8125	3
0.8125	3
0.8125	3
0.8125	3
0.8125	3
0.8125	3
0.8125	3
0.8125	3
0.8125	3
0.8125	3
0.8125	3
0.8125	3
0.8125	3
0.8125	3
0.8125	3
0.8125	3
0.8125	3
0.8125	3
0.8125	3
0.8125	3
0.8125	3
0.8125	3
0.8125	3
0.8125	3
0.8125	3
0.8125	3
0.8125	3
0.8125	3
0.8125	3
0.8125	3
0.8125	3
0.8125	3
0.8125	3
0.8125	3
0.8125	3
0.8125	3
0.8125	3
0.8125	3
0.8125	3
0.8125	3
0.8125	3
0.8125	3
0.8125	3
0.8125	3
0.8125	3
0.8125	3
0.8125	3
0.8125	3
0.8125	3
0.8125	3
0.8125	3
0.8125	3
0.8125	3
0.8125	3
0.8125	3
0.8125	3
0.8125	3
0.8125	3
0.8125	3
0.8125	3
0.8125	3
0.8125	3
0.8125	3
0.8125	3
0.8125	3
0.8125	3
0.8125	3
0.8125	3
0.8125	3
0.8125	3
0.8125	3
0.8125	3
0.8125	3
0.8125	3
0.8125	3
0.8125	3
0.8125	3
0.8125	3
0.8125	3
0.8125	3
0.8125	3
0.8125	3
0.8125	3
0.8125	3
0.8125	3
0.8125	3
0.8125	3
0.8125	3
0.8125	3
0.8125	3
0.8125	3
0.8125	3
0.8125	3
0.8125	3
0.8125	3
0.8125	3
0.8125	3
0.8125	3
0.8125	3
0.8125	3
0.8125	3
0.8125	3
0.8125	3
0.8125	3
0.8125	3
0.8125	3
0.8125	3
0.8125	3
0.8125	3
0.8125	3
0.8125	3
0.8125	3
0.8125	3
0.8125	3
0.8125	3
0.8125	3
0.8125	3
0.8125	3
0.8125	3
0.8125	3
0.8125	3
0.8125	3
0.8125	3
0.8125	3
0.8125	3
0.8125	3
0.8125	3
0.8125	3
0.8125	3
0.8125	3
0.8125	3
0.8125	3
0.8125	3
0.8125	3
0.8125	3
0.8125	3
0.8125	3
0.8125	3
0.8125	3
0.8125	3
0.8125	3
0.8125	3
0.8125	3
0.8125	3
0.8125	3
0.8125	3
0.8125	3
0.8125	3
0.8125	3
0.8125	2
0.8125	2
0.8125	2
0.8125	3
0.8125	2
0.8125	2
0.8125	3
0.8125	3
0.8125	2
0.8125	2
0.8125	2
0.8125	3
0.8125	3
0.8125	3
0.8125	3
0.8125	3
0.8125	2
0.8125	2
0.8125	2
0.8125	3
0.8125	2
0.8125	2
0.8125	3
0.8125	3
0.8125	3
0.8125	3
0.8125	3
0.8125	3
0.8125	3
0.8125	3
0.8125	3
0.8125	3
0.8125	2
0.8125	2
0.8125	2
0.8125	3
0.8125	2
0.8125	2
0.8125	3
0.8125	3
0.8125	2
0.8125	2
0.8125	2
0.8125	3
0.8125	3
0.8125	3
0.8125	3
0.8125	3
0.8125	3
0.8125	3
0.8125	3
0.8125	3
0.8125	3
0.8125	3
0.8125	3
0.8125	3
0.8125	3
0.8125	3
0.8125	3
0.8125	3
0.8125	3
0.8125	3
0.8125	3
0.8125	3
0.8125	2
0.8125	2
0.8125	2
0.8125	3
0.8125	2
0.8125	2
0.8125	3
0.8125	3
0.8125	2
0.8125	2
0.8125	2
0.8125	3
0.8125	3
0.8125	3
0.8125	3
0.8125	3
0.8125	2
0.8125	2
0.8125	2
0.8125	3
0.8125	2
0.8125	2
0.8125	3
0.8125	3
0.8125	3
0.8125	3
0.8125	3
0.8125	3
0.8125	3
0.8125	3
0.8125	3
0.8125	3
0.8125	3
0.8125	3
0.8125	3
0.8125	3
0.8125	3
0.8125	3
0.8125	3
0.8125	3
0.8125	3
0.8125	3
0.8125	3
0.8125	3
0.8125	3
0.8125	3
0.8125	3
0.8125	3
0.8125	3
0.8125	3
0.8125	3
0.8125	3
0.8125	3
0.8125	3
0.8125	3
0.8125	3
0.8125	3
0.8125	3
0.8125	3
0.8125	3
0.8125	3
0.8125	3
0.8125	3
0.8125	3
0.8125	2
0.8125	2
0.8125	2
0.8125	3
0.8125	2
0.8125	2
0.8125	3
0.8125	3
0.8125	2
0.8125	2
0.8125	2
0.8125	3
0.8125	3
0.8125	3
0.8125	3
0.8125	3
0.8125	2
0.8125	2
0.8125	2
0.8125	3
0.8125	2
0.8125	2
0.8125	3
0.8125	3
0.8125	3
0.8125	3
0.8125	3
0.8125	3
0.8125	3
0.8125	3
0.8125	3
0.8125	3
0.8125	2
0.8125	2
0.8125	2
0.8125	3
0.8125	2
0.8125	2
0.8125	3
0.8125	3
0.8125	2
0.8125	2
0.8125	2
0.8125	3
0.8125	3
0.8125	3
0.8125	3
0.8125	3
0.8125	3
0.8125	3
0.8125	3
0.8125	3
0.8125	3
0.8125	3
0.8125	3
0.8125	3
0.8125	3
0.8125	3
0.8125	3
0.8125	3
0.8125	3
0.8125	3
0.8125	3
0.8125	3
0.8125	3
0.8125	3
0.8125	3
0.8125	3
0.8125	3
0.8125	3
0.8125	3
0.8125	3
0.8125	3
0.8125	3
0.8125	3
0.8125	3
0.8125	3
0.8125	3
0.8125	3
0.8125	3
0.8125	3
0.8125	3
0.8125	3
0.8125	3
0.8125	3
0.8125	3
0.8125	3
0.8125	3
0.8125	3
0.8125	3
0.8125	3
0.8125	3
0.8125	3
0.8125	3
0.8125	3
0.8125	3
0.8125	3
0.8125	3
0.8125	3
0.8125	3
0.8125	3
0.8125	3
0.8125	3
0.8125	3
0.8125	3
0.8125	3
0.8125	3
0.8125	3
0.8125	3
0.8125	3
0.8125	3
0.8125	3
0.8125	3
0.8125	3
0.8125	3
0.8125	3
0.8125	3
0.8125	3
0.8125	3
0.8125	3
0.8125	3
0.8125	3
0.8125	3
0.8125	3
0.8125	3
0.8125	3
0.8125	3
0.8125	3
0.8125	3
0.8125	3
0.8125	3
0.8125	3
0.8125	3
0.8125	3
0.8125	3
0.8125	3
0.8125	3
0.8125	3
0.8125	3
0.8125	3
0.8125	3
0.8125	3
0.8125	3
0.8125	3
0.8125	3
0.8125	3
0.8125	3
0.8125	3
0.8125	3
0.8125	3
0.8125	3
0.8125	3
0.8125	3
0.8125	3
0.8125	3
0.8125	3
0.8125	3
0.8125	3
0.8125	3
0.8125	3
0.8125	3
0.8125	3
0.8125	3
0.8125	3
0.8125	3
0.8125	3
0.8125	3
0.8125	3
0.8125	3
0.8125	3
0.8125	3
0.8125	3
0.8125	3
0.8125	3
0.8125	3
0.8125	3
0.8125	3
0.8125	3
0.8125	3
0.8125	3
0.8125	3
0.8125	3
0.8125	3
0.8125	3
0.8125	3
0.8125	3
0.8125	3
0.8125	3
0.8125	3
0.8125	3
0.8125	3
0.8125	3
0.8125	3
0.8125	3
0.8125	3
0.8125	3
0.8125	3
0.8125	3
0.8125	3
0.8125	3
0.8125	3
0.8125	3
0.8125	3
0.8125	3
0.8125	3
0.8125	3
0.8125	3
0.8125	3
0.8125	3
0.8125	3
0.8125	3
0.8125	3
0.8125	3
0.8125	3
0.8125	3
0.8125	3
0.8125	3
0.8125	3
0.8125	3
0.8125	3
0.8125	3
0.8125	3
0.8125	3
0.8125	3
0.8125	3
0.8125	3
0.8125	3
0.8125	3
0.8125	3
0.8125	3
0.8125	3
0.8125	3
0.8125	3
0.8125	3
0.8125	3
0.8125	3
0.8125	3
0.8125	3
0.8125	3
0.8125	3
0.8125	3
0.8125	3
0.8125	3
0.8125	3
0.8125	3
0.8125	3
0.8125	3
0.8125	3
0.8125	3
0.8125	3
0.8125	3
0.8125	3
0.8125	3
0.8125	3
0.8125	3
0.8125	3
0.8125	3
0.8125	3
0.8125	3
0.8125	3
0.8125	3
0.8125	3
0.8125	3
0.8125	3
0.8125	3
0.8125	3
0.8125	3
0.8125	3
0.8125	3
0.8125	3
0.8125	3
0.8125	3
0.8125	3
0.8125	3
0.8125	3
0.8125	3
0.8125	3
0.8125	3
0.8125	3
0.8125	3
0.8125	3
0.8125	3
0.8125	3
0.8125	3
0.8125	3
0.8125	3
0.8125	3
0.8125	3
0.8125	3
0.8125	3
0.8125	3
0.8125	3
0.8125	3
0.8125	3
0.8125	3
0.8125	3
0.8125	3
0.8125	3
0.8125	3
0.8125	3
0.8125	3
0.8125	3
0.8125	3
0.8125	3
0.8125	3
0.8125	3
0.8125	3
0.8125	3
0.8125	3
0.8125	3
0.8125	3
0.8125	3
0.8125	3
0.8125	3
0.8125	3
0.8125	3
0.8125	3
0.8125	3
0.8125	3
0.8125	3
0.8125	3
0.8125	3
0.8125	3
0.8125	3
0.8125	3
0.8125	3
0.8125	3
0.8125	3
0.8125	3
0.8125	3
0.8125	3
0.8125	3
0.8125	3
0.8125	3
0.8125	3
0.8125	3
0.8125	3
0.8125	3
0.8125	3
0.8125	3
0.8125	3
0.8125	3
0.8125	3
0.8125	3
0.8125	3
0.8125	3
0.8125	3
0.8125	3
0.8125	3
0.8125	3
0.8125	3
0.8125	3
0.8125	3
0.8125	3
0.8125	3
0.8125	3
0.8125	3
0.8125	3
0.8125	3
0.8125	3
0.8125	3
0.8125	3
0.8125	3
0.8125	3
0.8125	3
0.8125	3
0.8125	3
0.8125	3
0.8125	3
0.8125	3
0.8125	3
0.8125	3
0.8125	3
0.8125	3
0.8125	3
0.8125	3
0.8125	3
0.8125	3
0.8125	3
0.8125	3
0.8125	3
0.8125	3
0.8125	3
0.8125	3
0.8125	2
0.8125	2
0.8125	2
0.8125	3
0.8125	2
0.8125	2
0.8125	3
0.8125	3
0.8125	2
0.8125	2
0.8125	2
0.8125	3
0.8125	3
0.8125	3
0.8125	3
0.8125	3
0.8125	2
0.8125	2
0.8125	2
0.8125	3
0.8125	2
0.8125	2
0.8125	3
0.8125	3
0.8125	3
0.8125	3
0.8125	3
0.8125	3
0.8125	3
0.8125	3
0.8125	3
0.8125	3
0.8125	2
0.8125	2
0.8125	2
0.8125	3
0.8125	2
0.8125	2
0.8125	3
0.8125	3
0.8125	2
0.8125	2
0.8125	2
0.8125	3
0.8125	3
0.8125	3
0.8125	3
0.8125	3
0.8125	3
0.8125	3
0.8125	3
0.8125	3
0.8125	3
0.8125	3
0.8125	3
0.8125	3
0.8125	3
0.8125	3
0.8125	3
0.8125	3
0.8125	3
0.8125	3
0.8125	3
0.8125	3
0.8125	2
0.8125	2
0.8125	2
0.8125	3
0.8125	2
0.8125	2
0.8125	3
0.8125	3
0.8125	2
0.8125	2
0.8125	2
0.8125	3
0.8125	3
0.8125	3
0.8125	3
0.8125	3
0.8125	2
0.8125	2
0.8125	2
0.8125	3
0.8125	2
0.8125	2
0.8125	3
0.8125	3
0.8125	3
0.8125	3
0.8125	3
0.8125	3
0.8125	3
0.8125	3
0.8125	3
0.8125	3
0.8125	3
0.8125	3
0.8125	3
0.8125	3
0.8125	3
0.8125	3
0.8125	3
0.8125	3
0.8125	3
0.8125	3
0.8125	3
0.8125	3
0.8125	3
0.8125	3
0.8125	3
0.8125	3
0.8125	3
0.8125	3
0.8125	3
0.8125	3
0.8125	3
0.8125	3
0.8125	3
0.8125	3
0.8125	3
0.8125	3
0.8125	3
0.8125	3
0.8125	3
0.8125	3
0.8125	3
0.8125	3
0.8125	2
0.8125	2
0.8125	2
0.8125	3
0.8125	2
0.8125	2
0.8125	3
0.8125	3
0.8125	2
0.8125	2
0.8125	2
0.8125	3
0.8125	3
0.8125	3
0.8125	3
0.8125	3
0.8125	2
0.8125	2
0.8125	2
0.8125	3
0.8125	2
0.8125	2
0.8125	3
0.8125	3
0.8125	3
0.8125	3
0.8125	3
0.8125	3
0.8125	3
0.8125	3
0.8125	3
0.8125	3
0.8125	2
0.8125	2
0.8125	2
0.8125	3
0.8125	2
0.8125	2
0.8125	3
0.8125	3
0.8125	2
0.8125	2
0.8125	2
0.8125	3
0.8125	3
0.8125	3
0.8125	3
0.8125	3
0.8125	3
0.8125	3
0.8125	3
0.8125	3
0.8125	3
0.8125	3
0.8125	3
0.8125	3
0.8125	3
0.8125	3
0.8125	3
0.8125	3
0.8125	3
0.8125	3
0.8125	3
0.8125	3
0.8125	3
0.8125	3
0.8125	3
0.8125	3
0.8125	3
0.8125	3
0.8125	3
0.8125	3
0.8125	3
0.8125	3
0.8125	3
0.8125	3
0.8125	3
0.8125	3
0.8125	3
0.8125	3
0.8125	3
0.8125	3
0.8125	3
0.8125	3
0.8125	3
0.8125	3
0.8125	3
0.8125	3
0.8125	3
0.8125	3
0.8125	3
0.8125	3
0.8125	3
0.8125	3
0.8125	3
0.8125	3
0.8125	3
0.8125	3
0.8125	3
0.8125	3
0.8125	3
0.8125	3
0.8125	3
0.8125	3
0.8125	3
0.8125	3
0.8125	3
0.8125	3
0.8125	3
0.8125	3
0.8125	3
0.8125	3
0.8125	3
0.8125	3
0.8125	3
0.8125	3
0.8125	3
0.8125	3
0.8125	3
0.8125	3
0.8125	3
0.8125	3
0.8125	3
0.8125	3
0.8125	3
0.8125	3
0.8125	3
0.8125	3
0.8125	2
0.8125	2
0.8125	2
0.8125	3
0.8125	2
0.8125	2
0.8125	3
0.8125	3
0.8125	2
0.8125	2
0.8125	2
0.8125	3
0.8125	3
0.8125	3
0.8125	3
0.8125	3
0.8125	2
0.8125	2
0.8125	2
0.8125	3
0.8125	2
0.8125	2
0.8125	3
0.8125	3
0.8125	3
0.8125	3
0.8125	3
0.8125	3
0.8125	3
0.8125	3
0.8125	3
0.8125	3
0.8125	2
0.8125	2
0.8125	2
0.8125	3
0.8125	2
0.8125	2
0.8125	3
0.8125	3
0.8125	2
0.8125	2
0.8125	2
0.8125	3
0.8125	3
0.8125	3
0.8125	3
0.8125	3
0.8125	3
0.8125	3
0.8125	3
0.8125	3
0.8125	3
0.8125	3
0.8125	3
0.8125	3
0.8125	3
0.8125	3
0.8125	3
0.8125	3
0.8125	3
0.8125	3
0.8125	3
0.8125	3
0.8125	2
0.8125	2
0.8125	2
0.8125	3
0.8125	2
0.8125	2
0.8125	3
0.8125	3
0.8125	2
0.8125	2
0.8125	2
0.8125	3
0.8125	3
0.8125	3
0.8125	3
0.8125	3
0.8125	2
0.8125	2
0.8125	2
0.8125	3
0.8125	2
0.8125	2
0.8125	3
0.8125	3
0.8125	3
0.8125	3
0.8125	3
0.8125	3
0.8125	3
0.8125	3
0.8125	3
0.8125	3
0.8125	3
0.8125	3
0.8125	3
0.8125	3
0.8125	3
0.8125	3
0.8125	3
0.8125	3
0.8125	3
0.8125	3
0.8125	3
0.8125	3
0.8125	3
0.8125	3
0.8125	3
0.8125	3
0.8125	3
0.8125	3
0.8125	3
0.8125	3
0.8125	3
0.8125	3
0.8125	3
0.8125	3
0.8125	3
0.8125	3
0.8125	3
0.8125	3
0.8125	3
0.8125	3
0.8125	3
0.8125	3
0.8125	3
0.8125	3
0.8125	3
0.8125	3
0.8125	3
0.8125	3
0.8125	3
0.8125	3
0.8125	3
0.8125	3
0.8125	3
0.8125	3
0.8125	3
0.8125	3
0.8125	3
0.8125	3
0.8125	3
0.8125	3
0.8125	3
0.8125	3
0.8125	3
0.8125	3
0.8125	3
0.8125	3
0.8125	3
0.8125	3
0.8125	3
0.8125	3
0.8125	3
0.8125	3
0.8125	3
0.8125	3
0.8125	3
0.8125	3
0.8125	3
0.8125	3
0.8125	3
0.8125	3
0.8125	3
0.8125	3
0.8125	3
0.8125	3
0.8125	3
0.8125	3
0.8125	3
0.8125	3
0.8125	3
0.8125	3
0.8125	3
0.8125	3
0.8125	3
0.8125	3
0.8125	3
0.8125	3
0.8125	3
0.8125	3
0.8125	3
0.8125	3
0.8125	3
0.8125	3
0.8125	3
0.8125	3
0.8125	3
0.8125	3
0.8125	3
0.8125	3
0.8125	3
0.8125	3
0.8125	3
0.8125	3
0.8125	3
0.8125	3
0.8125	3
0.8125	3
0.8125	3
0.8125	3
0.8125	3
0.8125	3
0.8125	3
0.8125	3
0.8125	3
0.8125	3
0.8125	3
0.8125	3
0.8125	3
0.8125	3
0.8125	3
0.8125	3
0.8125	3
0.8125	3
0.8125	3
0.8125	3
0.8125	3
0.8125	3
0.8125	3
0.8125	3
0.8125	3
0.8125	3
0.8125	3
0.8125	3
0.8125	3
0.8125	3
0.8125	3
0.8125	3
0.8125	3
0.8125	3
0.8125	3
0.8125	3
0.8125	3
0.8125	3
0.8125	3
0.8125	3
0.8125	3
0.8125	3
0.8125	3
0.8125	3
0.8125	3
0.8125	3
0.8125	3
0.8125	3
0.8125	3
0.8125	3
0.8125	3
0.8125	3
0.8125	3
0.8125	3
0.8125	3
0.8125	3
0.8125	3
0.8125	3
0.8125	3
0.8125	3
0.8125	3
0.8125	3
0.8125	3
0.8125	3
0.8125	3
0.8125	3
0.8125	3
0.8125	3
0.8125	3
0.8125	3
0.8125	3
0.8125	3
0.8125	3
0.8125	3
0.8125	3
0.8125	3
0.8125	3
0.8125	3
0.8125	3
0.8125	3
0.8125	3
0.8125	3
0.8125	3
0.8125	3
0.8125	3
0.8125	3
0.8125	3
0.8125	3
0.8125	3
0.8125	3
0.8125	3
0.8125	3
0.8125	3
0.8125	3
0.8125	3
0.8125	3
0.8125	3
0.8125	3
0.8125	3
0.8125	3
0.8125	3
0.8125	3
0.8125	3
0.8125	3
0.8125	3
0.8125	3
0.8125	3
0.8125	3
0.8125	3
0.8125	3
0.8125	3
0.8125	3
0.8125	3
0.8125	3
0.8125	3
0.8125	3
0.8125	3
0.8125	3
0.8125	3
0.8125	3
0.8125	3
0.8125	3
0.8125	3
0.8125	3
0.8125	3
0.8125	3
0.8125	3
0.8125	3
0.8125	3
0.8125	3
0.8125	3
0.8125	3
0.8125	3
0.8125	3
0.8125	3
0.8125	3
0.8125	3
0.8125	3
0.8125	3
0.8125	3
0.8125	3
0.8125	3
0.8125	3
0.8125	3
0.8125	3
0.8125	3
0.8125	3
0.8125	3
0.8125	3
0.8125	3
0.8125	3
0.8125	3
0.8125	3
0.8125	3
0.8125	3
0.8125	3
0.8125	3
0.8125	3
0.8125	3
0.8125	3
0.8125	3
0.8125	3
0.8125	3
0.8125	3
0.8125	3
0.8125	3
0.8125	3
0.8125	3
0.8125	3
0.8125	3
0.8125	3
0.8125	3
0.8125	3
0.8125	3
0.8125	3
0.8125	3
0.8125	3
0.8125	3
0.8125	3
0.8125	3
0.8125	3
0.8125	3
0.8125	3
0.8125	3
0.8125	3
0.8125	3
0.8125	3
0.8125	3
0.8125	3
0.8125	3
0.8125	3
0.8125	3
0.8125	3
0.8125	3
0.8125	3
0.8125	3
0.8125	3
0.8125	3
0.8125	3
0.8125	3
0.8125	3
0.8125	3
0.8125	3
0.8125	3
0.8125	3
0.8125	3
0.8125	3
0.8125	3
0.8125	3
0.8125	3
0.8125	3
0.8125	3
0.8125	3
0.8125	3
0.8125	3
0.8125	3
0.8125	3
0.8125	3
0.8125	3
0.8125	3
0.8125	3
0.8125	3
0.8125	3
0.8125	3
0.8125	3
0.8125	3
0.8125	3
0.8125	3
0.8125	3
0.8125	3
0.8125	3
0.8125	3
0.8125	3
0.8125	3
0.8125	3
0.8125	3
0.8125	3
0.8125	3
0.8125	3
0.8125	3
0.8125	3
0.8125	3
0.8125	3
0.8125	3
0.8125	3
0.8125	3
0.8125	3
0.8125	3
0.8125	3
0.8125	3
0.8125	3
0.8125	3
0.8125	3
0.8125	3
0.8125	3
0.8125	3
0.8125	3
0.8125	3
0.8125	3
0.8125	3
0.8125	3
0.8125	3
0.8125	3
0.8125	3
0.8125	3
0.8125	3
0.8125	3
0.8125	3
0.8125	3
0.8125	3
0.8125	3
0.8125	3
0.8125	3
0.8125	3
0.8125	3
0.8125	3
0.8125	3
0.8125	3
0.8125	3
0.8125	3
0.8125	3
0.8125	3
0.8125	3
0.8125	3
0.8125	3
0.8125	3
0.8125	3
0.8125	3
0.8125	3
0.8125	3
0.8125	3
0.8125	3
0.8125	3
0.8125	3
0.8125	3
0.8125	3
0.8125	3
0.8125	3
0.8125	3
0.8125	3
0.8125	3
0.8125	3
0.8125	3
0.8125	3
0.8125	3
0.8125	3
0.8125	3
0.8125	3
0.8125	3
0.8125	3
0.8125	3
0.8125	3
0.8125	3
0.8125	3
0.8125	3
0.8125	3
0.8125	3
0.8125	3
0.8125	3
0.8125	3
0.8125	3
0.8125	3
0.8125	3
0.8125	3
0.8125	3
0.8125	3
0.8125	3
0.8125	3
0.8125	3
0.8125	3
0.8125	3
0.8125	3
0.8125	3
0.8125	3
0.8125	3
0.8125	3
0.8125	3
0.8125	3
0.8125	3
0.8125	3
0.8125	3
0.8125	3
0.8125	3
0.8125	3
0.8125	3
0.8125	3
0.8125	3
0.8125	3
0.8125	3
0.8125	3
0.8125	3
0.8125	3
0.8125	3
0.8125	3
0.8125	3
0.8125	3
0.8125	3
0.8125	3
0.8125	3
0.8125	3
0.8125	3
0.8125	3
0.8125	3
0.8125	3
0.8125	3
0.8125	3
0.8125	3
0.8125	3
0.8125	3
0.8125	3
0.8125	3
0.8125	3
0.8125	3
0.8125	3
0.8125	3
0.8125	3
0.8125	3
0.8125	3
0.8125	3
0.8125	3
0.8125	3
0.8125	3
0.8125	3
0.8125	3
0.8125	3
0.8125	3
0.8125	3
0.8125	3
0.8125	3
0.8125	3
0.8125	3
0.8125	3
0.8125	3
0.8125	3
0.8125	3
0.8125	3
0.8125	3
0.8125	3
0.8125	3
0.8125	3
0.8125	3
0.8125	3
0.8125	3
0.8125	3
0.8125	3
0.8125	3
0.8125	3
0.8125	3
0.8125	3
0.8125	3
0.8125	3
0.8125	3
0.8125	3
0.8125	3
0.8125	3
0.8125	3
0.8125	3
0.8125	3
0.8125	3
0.8125	3
0.8125	3
0.8125	3
0.8125	3
0.8125	3
0.8125	3
0.8125	3
0.8125	3
0.8125	3
0.8125	3
0.8125	3
0.8125	3
0.8125	3
0.8125	3
0.8125	3
0.8125	3
0.8125	3
0.8125	3
0.8125	3
0.8125	3
0.8125	3
0.8125	3
0.8125	3
0.8125	3
0.8125	3
0.8125	3
0.8125	3
0.8125	3
0.8125	3
0.8125	3
0.8125	3
0.8125	3
0.8125	3
0.8125	3
0.8125	3
0.8125	3
0.8125	3
0.8125	3
0.8125	3
0.8125	3
0.8125	3
0.8125	3
0.8125	3
0.8125	3
0.8125	3
0.8125	3
0.8125	3
0.8125	3
0.8125	3
0.8125	3
0.8125	3
0.8125	3
0.8125	3
0.8125	3
0.8125	3
0.8125	3
0.8125	3
0.8125	3
0.8125	3
0.8125	3
0.8125	3
0.8125	3
0.8125	3
0.8125	3
0.8125	3
0.8125	3
0.8125	3
0.8125	3
0.8125	3
0.8125	3
0.8125	3
0.8125	3
0.8125	3
0.8125	3
0.8125	3
0.8125	3
0.8125	3
0.8125	3
0.8125	3
0.8125	3
0.8125	3
0.8125	3
0.8125	3
0.8125	3
0.8125	3
0.8125	3
0.8125	3
0.8125	3
0.8125	3
0.8125	3
0.8125	3
0.8125	3
0.8125	3
0.8125	3
0.8125	3
0.8125	3
0.8125	3
0.8125	3
0.8125	3
0.8125	3
0.8125	3
0.8125	3
0.8125	3
0.8125	3
0.8125	3
0.8125	3
0.8125	3
0.8125	3
0.8125	3
0.8125	3
0.8125	3
0.8125	3
0.8125	3
0.8125	3
0.8125	3
0.8125	3
0.8125	3
0.8125	3
0.8125	3
0.8125	3
0.8125	3
0.8125	3
0.8125	3
0.8125	3
0.8125	3
0.8125	3
0.8125	3
0.8125	3
0.8125	3
0.8125	3
0.8125	3
0.8125	3
0.8125	3
0.8125	3
0.8125	3
0.8125	3
0.8125	3
0.8125	3
0.8125	3
0.8125	3
0.8125	3
0.8125	3
0.8125	3
0.8125	3
0.8125	3
0.8125	3
0.8125	3
0.8125	3
0.8125	3
0.8125	2
0.8125	2
0.8125	2
0.8125	3
0.8125	2
0.8125	2
0.8125	3
0.8125	3
0.8125	2
0.8125	2
0.8125	2
0.8125	3
0.8125	3
0.8125	3
0.8125	3
0.8125	3
0.8125	2
0.8125	2
0.8125	2
0.8125	3
0.8125	2
0.8125	2
0.8125	3
0.8125	3
0.8125	3
0.8125	3
0.8125	3
0.8125	3
0.8125	3
0.8125	3
0.8125	3
0.8125	3
0.8125	2
0.8125	2
0.8125	2
0.8125	3
0.8125	2
0.8125	2
0.8125	3
0.8125	3
0.8125	2
0.8125	2
0.8125	2
0.8125	3
0.8125	3
0.8125	3
0.8125	3
0.8125	3
0.8125	3
0.8125	3
0.8125	3
0.8125	3
0.8125	3
0.8125	3
0.8125	3
0.8125	3
0.8125	3
0.8125	3
0.8125	3
0.8125	3
0.8125	3
0.8125	3
0.8125	3
0.8125	3
0.8125	2
0.8125	2
0.8125	2
0.8125	3
0.8125	2
0.8125	2
0.8125	3
0.8125	3
0.8125	2
0.8125	2
0.8125	2
0.8125	3
0.8125	3
0.8125	3
0.8125	3
0.8125	3
0.8125	2
0.8125	2
0.8125	2
0.8125	3
0.8125	2
0.8125	2
0.8125	3
0.8125	3
0.8125	3
0.8125	3
0.8125	3
0.8125	3
0.8125	3
0.8125	3
0.8125	3
0.8125	3
0.8125	3
0.8125	3
0.8125	3
0.8125	3
0.8125	3
0.8125	3
0.8125	3
0.8125	3
0.8125	3
0.8125	3
0.8125	3
0.8125	3
0.8125	3
0.8125	3
0.8125	3
0.8125	3
0.8125	3
0.8125	3
0.8125	3
0.8125	3
0.8125	3
0.8125	3
0.8125	3
0.8125	3
0.8125	3
0.8125	3
0.8125	3
0.8125	3
0.8125	3
0.8125	3
0.8125	3
0.8125	3
0.8125	2
0.8125	2
0.8125	2
0.8125	3
0.8125	2
0.8125	2
0.8125	3
0.8125	3
0.8125	2
0.8125	2
0.8125	2
0.8125	3
0.8125	3
0.8125	3
0.8125	3
0.8125	3
0.8125	2
0.8125	2
0.8125	2
0.8125	3
0.8125	2
0.8125	2
0.8125	3
0.8125	3
0.8125	3
0.8125	3
0.8125	3
0.8125	3
0.8125	3
0.8125	3
0.8125	3
0.8125	3
0.8125	2
0.8125	2
0.8125	2
0.8125	3
0.8125	2
0.8125	2
0.8125	3
0.8125	3
0.8125	2
0.8125	2
0.8125	2
0.8125	3
0.8125	3
0.8125	3
0.8125	3
0.8125	3
0.8125	3
0.8125	3
0.8125	3
0.8125	3
0.8125	3
0.8125	3
0.8125	3
0.8125	3
0.8125	3
0.8125	3
0.8125	3
0.8125	3
0.8125	3
0.8125	3
0.8125	3
0.8125	3
0.8125	3
0.8125	3
0.8125	3
0.8125	3
0.8125	3
0.8125	3
0.8125	3
0.8125	3
0.8125	3
0.8125	3
0.8125	3
0.8125	3
0.8125	3
0.8125	3
0.8125	3
0.8125	3
0.8125	3
0.8125	3
0.8125	3
0.8125	3
0.8125	3
0.8125	3
0.8125	3
0.8125	3
0.8125	3
0.8125	3
0.8125	3
0.8125	3
0.8125	3
0.8125	3
0.8125	3
0.8125	3
0.8125	3
0.8125	3
0.8125	3
0.8125	3
0.8125	3
0.8125	3
0.8125	3
0.8125	3
0.8125	3
0.8125	3
0.8125	3
0.8125	3
0.8125	3
0.8125	3
0.8125	3
0.8125	3
0.8125	3
0.8125	3
0.8125	3
0.8125	3
0.8125	3
0.8125	3
0.8125	3
0.8125	3
0.8125	3
0.8125	3
0.8125	3
0.8125	3
0.8125	3
0.8125	3
0.8125	3
0.8125	3
0.8125	2
0.8125	2
0.8125	2
0.8125	3
0.8125	2
0.8125	2
0.8125	3
0.8125	3
0.8125	2
0.8125	2
0.8125	2
0.8125	3
0.8125	3
0.8125	3
0.8125	3
0.8125	3
0.8125	2
0.8125	2
0.8125	2
0.8125	3
0.8125	2
0.8125	2
0.8125	3
0.8125	3
0.8125	3
0.8125	3
0.8125	3
0.8125	3
0.8125	3
0.8125	3
0.8125	3
0.8125	3
0.8125	2
0.8125	2
0.8125	2
0.8125	3
0.8125	2
0.8125	2
0.8125	3
0.8125	3
0.8125	2
0.8125	2
0.8125	2
0.8125	3
0.8125	3
0.8125	3
0.8125	3
0.8125	3
0.8125	3
0.8125	3
0.8125	3
0.8125	3
0.8125	3
0.8125	3
0.8125	3
0.8125	3
0.8125	3
0.8125	3
0.8125	3
0.8125	3
0.8125	3
0.8125	3
0.8125	3
0.8125	3
0.8125	2
0.8125	2
0.8125	2
0.8125	3
0.8125	2
0.8125	2
0.8125	3
0.8125	3
0.8125	2
0.8125	2
0.8125	2
0.8125	3
0.8125	3
0.8125	3
0.8125	3
0.8125	3
0.8125	2
0.8125	2
0.8125	2
0.8125	3
0.8125	2
0.8125	2
0.8125	3
0.8125	3
0.8125	3
0.8125	3
0.8125	3
0.8125	3
0.8125	3
0.8125	3
0.8125	3
0.8125	3
0.8125	3
0.8125	3
0.8125	3
0.8125	3
0.8125	3
0.8125	3
0.8125	3
0.8125	3
0.8125	3
0.8125	3
0.8125	3
0.8125	3
0.8125	3
0.8125	3
0.8125	3
0.8125	3
0.8125	3
0.8125	3
0.8125	3
0.8125	3
0.8125	3
0.8125	3
0.8125	3
0.8125	3
0.8125	3
0.8125	3
0.8125	3
0.8125	3
0.8125	3
0.8125	3
0.8125	3
0.8125	3
0.8125	3
0.8125	3
0.8125	3
0.8125	3
0.8125	3
0.8125	3
0.8125	3
0.8125	3
0.8125	3
0.8125	3
0.8125	3
0.8125	3
0.8125	3
0.8125	3
0.8125	3
0.8125	3
0.8125	3
0.8125	3
0.8125	3
0.8125	3
0.8125	3
0.8125	3
0.8125	3
0.8125	3
0.8125	3
0.8125	3
0.8125	3
0.8125	3
0.8125	3
0.8125	3
0.8125	3
0.8125	3
0.8125	3
0.8125	3
0.8125	3
0.8125	3
0.8125	3
0.8125	3
0.8125	3
0.8125	3
0.8125	3
0.8125	3
0.8125	3
0.8125	3
0.8125	3
0.8125	3
0.8125	3
0.8125	3
0.8125	3
0.8125	3
0.8125	3
0.8125	3
0.8125	3
0.8125	3
0.8125	3
0.8125	3
0.8125	3
0.8125	3
0.8125	3
0.8125	3
0.8125	3
0.8125	3
0.8125	3
0.8125	3
0.8125	3
0.8125	3
0.8125	3
0.8125	3
0.8125	3
0.8125	3
0.8125	3
0.8125	3
0.8125	3
0.8125	3
0.8125	3
0.8125	3
0.8125	3
0.8125	3
0.8125	3
0.8125	3
0.8125	3
0.8125	3
0.8125	3
0.8125	3
0.8125	3
0.8125	3
0.8125	3
0.8125	3
0.8125	3
0.8125	3
0.8125	3
0.8125	3
0.8125	3
0.8125	3
0.8125	3
0.8125	3
0.8125	3
0.8125	3
0.8125	3
0.8125	3
0.8125	3
0.8125	3
0.8125	3
0.8125	3
0.8125	3
0.8125	3
0.8125	3
0.8125	3
0.8125	3
0.8125	3
0.8125	3
0.8125	3
0.8125	3
0.8125	3
0.8125	3
0.8125	3
0.8125	3
0.8125	3
0.8125	3
0.8125	3
0.8125	3
0.8125	3
0.8125	3
0.8125	3
0.8125	3
0.8125	3
0.8125	3
0.8125	3
0.8125	2
0.8125	2
0.8125	2
0.8125	3
0.8125	2
0.8125	2
0.8125	3
0.8125	3
0.8125	2
0.8125	2
0.8125	2
0.8125	3
0.8125	3
0.8125	3
0.8125	3
0.8125	3
0.8125	2
0.8125	2
0.8125	2
0.8125	3
0.8125	2
0.8125	2
0.8125	3
0.8125	3
0.8125	3
0.8125	3
0.8125	3
0.8125	3
0.8125	3
0.8125	3
0.8125	3
0.8125	3
0.8125	2
0.8125	2
0.8125	2
0.8125	3
0.8125	2
0.8125	2
0.8125	3
0.8125	3
0.8125	2
0.8125	2
0.8125	2
0.8125	3
0.8125	3
0.8125	3
0.8125	3
0.8125	3
0.8125	3
0.8125	3
0.8125	3
0.8125	3
0.8125	3
0.8125	3
0.8125	3
0.8125	3
0.8125	3
0.8125	3
0.8125	3
0.8125	3
0.8125	3
0.8125	3
0.8125	3
0.8125	3
0.8125	2
0.8125	2
0.8125	2
0.8125	3
0.8125	2
0.8125	2
0.8125	3
0.8125	3
0.8125	2
0.8125	2
0.8125	2
0.8125	3
0.8125	3
0.8125	3
0.8125	3
0.8125	3
0.8125	2
0.8125	2
0.8125	2
0.8125	3
0.8125	2
0.8125	2
0.8125	3
0.8125	3
0.8125	3
0.8125	3
0.8125	3
0.8125	3
0.8125	3
0.8125	3
0.8125	3
0.8125	3
0.8125	3
0.8125	3
0.8125	3
0.8125	3
0.8125	3
0.8125	3
0.8125	3
0.8125	3
0.8125	3
0.8125	3
0.8125	3
0.8125	3
0.8125	3
0.8125	3
0.8125	3
0.8125	3
0.8125	3
0.8125	3
0.8125	3
0.8125	3
0.8125	3
0.8125	3
0.8125	3
0.8125	3
0.8125	3
0.8125	3
0.8125	3
0.8125	3
0.8125	3
0.8125	3
0.8125	3
0.8125	3
0.8125	2
0.8125	2
0.8125	2
0.8125	3
0.8125	2
0.8125	2
0.8125	3
0.8125	3
0.8125	2
0.8125	2
0.8125	2
0.8125	3
0.8125	3
0.8125	3
0.8125	3
0.8125	3
0.8125	2
0.8125	2
0.8125	2
0.8125	3
0.8125	2
0.8125	2
0.8125	3
0.8125	3
0.8125	3
0.8125	3
0.8125	3
0.8125	3
0.8125	3
0.8125	3
0.8125	3
0.8125	3
0.8125	2
0.8125	2
0.8125	2
0.8125	3
0.8125	2
0.8125	2
0.8125	3
0.8125	3
0.8125	2
0.8125	2
0.8125	2
0.8125	3
0.8125	3
0.8125	3
0.8125	3
0.8125	3
0.8125	3
0.8125	3
0.8125	3
0.8125	3
0.8125	3
0.8125	3
0.8125	3
0.8125	3
0.8125	3
0.8125	3
0.8125	3
0.8125	3
0.8125	3
0.8125	3
0.8125	3
0.8125	3
0.8125	3
0.8125	3
0.8125	3
0.8125	3
0.8125	3
0.8125	3
0.8125	3
0.8125	3
0.8125	3
0.8125	3
0.8125	3
0.8125	3
0.8125	3
0.8125	3
0.8125	3
0.8125	3
0.8125	3
0.8125	3
0.8125	3
0.8125	3
0.8125	3
0.8125	3
0.8125	3
0.8125	3
0.8125	3
0.8125	3
0.8125	3
0.8125	3
0.8125	3
0.8125	3
0.8125	3
0.8125	3
0.8125	3
0.8125	3
0.8125	3
0.8125	3
0.8125	3
0.8125	3
0.8125	3
0.8125	3
0.8125	3
0.8125	3
0.8125	3
0.8125	3
0.8125	3
0.8125	3
0.8125	3
0.8125	3
0.8125	3
0.8125	3
0.8125	3
0.8125	3
0.8125	3
0.8125	3
0.8125	3
0.8125	3
0.8125	3
0.8125	3
0.8125	3
0.8125	3
0.8125	3
0.8125	3
0.8125	3
0.8125	3
0.8125	3
0.8125	3
0.8125	3
0.8125	3
0.8125	3
0.8125	3
0.8125	3
0.8125	3
0.8125	3
0.8125	3
0.8125	3
0.8125	3
0.8125	3
0.8125	3
0.8125	3
0.8125	3
0.8125	3
0.8125	3
0.8125	3
0.8125	3
0.8125	3
0.8125	3
0.8125	3
0.8125	3
0.8125	3
0.8125	3
0.8125	3
0.8125	3
0.8125	3
0.8125	3
0.8125	3
0.8125	3
0.8125	3
0.8125	3
0.8125	3
0.8125	3
0.8125	3
0.8125	3
0.8125	3
0.8125	3
0.8125	3
0.8125	3
0.8125	3
0.8125	3
0.8125	3
0.8125	3
0.8125	3
0.8125	3
0.8125	3
0.8125	3
0.8125	3
0.8125	3
0.8125	3
0.8125	3
0.8125	3
0.8125	3
0.8125	3
0.8125	3
0.8125	3
0.8125	3
0.8125	3
0.8125	3
0.8125	3
0.8125	3
0.8125	3
0.8125	3
0.8125	3
0.8125	3
0.8125	3
0.8125	3
0.8125	3
0.8125	3
0.8125	3
0.8125	3
0.8125	3
0.8125	3
0.8125	3
0.8125	3
0.8125	3
0.8125	3
0.8125	3
0.8125	3
0.8125	3
0.8125	3
0.8125	3
0.8125	3
0.8125	3
0.8125	3
0.8125	3
0.8125	3
0.8125	3
0.8125	3
0.8125	3
0.8125	3
0.8125	3
0.8125	3
0.8125	3
0.8125	3
0.8125	3
0.8125	3
0.8125	3
0.8125	3
0.8125	3
0.8125	3
0.8125	3
0.8125	3
0.8125	3
0.8125	3
0.8125	3
0.8125	3
0.8125	3
0.8125	3
0.8125	3
0.8125	3
0.8125	3
0.8125	3
0.8125	3
0.8125	3
0.8125	3
0.8125	3
0.8125	3
0.8125	3
0.8125	3
0.8125	3
0.8125	3
0.8125	3
0.8125	3
0.8125	3
0.8125	3
0.8125	3
0.8125	3
0.8125	3
0.8125	3
0.8125	3
0.8125	3
0.8125	3
0.8125	3
0.8125	3
0.8125	3
0.8125	3
0.8125	3
0.8125	3
0.8125	3
0.8125	3
0.8125	3
0.8125	3
0.8125	3
0.8125	3
0.8125	3
0.8125	3
0.8125	3
0.8125	3
0.8125	3
0.8125	3
0.8125	3
0.8125	3
0.8125	3
0.8125	3
0.8125	3
0.8125	3
0.8125	3
0.8125	3
0.8125	3
0.8125	3
0.8125	3
0.8125	3
0.8125	3
0.8125	3
0.8125	3
0.8125	3
0.8125	3
0.8125	3
0.8125	3
0.8125	3
0.8125	3
0.8125	3
0.8125	3
0.8125	3
0.8125	3
0.8125	3
0.8125	3
0.8125	3
0.8125	3
0.8125	3
0.8125	3
0.8125	3
0.8125	3
0.8125	3
0.8125	3
0.8125	3
0.8125	3
0.8125	3
0.8125	3
0.8125	3
0.8125	3
0.8125	3
0.8125	3
0.8125	3
0.8125	3
0.8125	3
0.8125	3
0.8125	3
0.8125	3
0.8125	3
0.8125	3
0.8125	3
0.8125	3
0.8125	3
0.8125	3
0.8125	3
0.8125	3
0.8125	3
0.8125	3
0.8125	3
0.8125	3
0.8125	3
0.8125	3
0.8125	3
0.8125	3
0.8125	3
0.8125	3
0.8125	3
0.8125	3
0.8125	3
0.8125	3
0.8125	3
0.8125	3
0.8125	3
0.8125	3
0.8125	3
0.8125	3
0.8125	3
0.8125	3
0.8125	3
0.8125	3
0.8125	3
0.8125	3
0.8125	3
0.8125	3
0.8125	3
0.8125	3
0.8125	3
0.8125	3
0.8125	3
0.8125	3
0.8125	3
0.8125	3
0.8125	3
0.8125	3
0.8125	3
0.8125	3
0.8125	3
0.8125	3
0.8125	3
0.8125	3
0.8125	3
0.8125	3
0.8125	3
0.8125	3
0.8125	3
0.8125	3
0.8125	3
0.8125	3
0.8125	3
0.8125	3
0.8125	3
0.8125	3
0.8125	3
0.8125	3
0.8125	3
0.8125	3
0.8125	3
0.8125	3
0.8125	3
0.8125	3
0.8125	3
0.8125	3
0.8125	3
0.8125	3
0.8125	3
0.8125	3
0.8125	3
0.8125	3
0.8125	3
0.8125	3
0.8125	3
0.8125	3
0.8125	3
0.8125	3
0.8125	3
0.8125	3
0.8125	3
0.8125	3
0.8125	3
0.8125	3
0.8125	3
0.8125	3
0.8125	3
0.8125	3
0.8125	3
0.8125	3
0.8125	3
0.8125	3
0.8125	3
0.8125	3
0.8125	3
0.8125	3
0.8125	3
0.8125	3
0.8125	3
0.8125	3
0.8125	3
0.8125	3
0.8125	3
0.8125	3
0.8125	3
0.8125	3
0.8125	3
0.8125	3
0.8125	3
0.8125	3
0.8125	3
0.8125	3
0.8125	3
0.8125	3
0.8125	3
0.8125	3
0.8125	3
0.8125	3
0.8125	3
0.8125	3
0.8125	3
0.8125	3
0.8125	3
0.8125	3
0.8125	3
0.8125	3
0.8125	3
0.8125	3
0.8125	3
0.8125	3
0.8125	3
0.8125	3
0.8125	3
0.8125	3
0.8125	3
0.8125	3
0.8125	3
0.8125	3
0.8125	3
0.8125	3
0.8125	3
0.8125	3
0.8125	3
0.8125	3
0.8125	3
0.8125	3
0.8125	3
0.8125	3
0.8125	3
0.8125	3
0.8125	3
0.8125	3
0.8125	3
0.8125	3
0.8125	3
0.8125	3
0.8125	3
0.8125	3
0.8125	3
0.8125	3
0.8125	3
0.8125	3
0.8125	3
0.8125	3
0.8125	3
0.8125	3
0.8125	3
0.8125	3
0.8125	3
0.8125	3
0.8125	3
0.8125	3
0.8125	3
0.8125	3
0.8125	3
0.8125	3
0.8125	3
0.8125	3
0.8125	3
0.8125	3
0.8125	3
0.8125	3
0.8125	3
0.8125	3
0.8125	3
0.8125	3
0.8125	3
0.8125	3
0.8125	3
0.8125	3
0.8125	3
0.8125	3
0.8125	3
0.8125	3
0.8125	3
0.8125	3
0.8125	3
0.8125	3
0.8125	3
0.8125	3
0.8125	3
0.8125	3
0.8125	3
0.8125	3
0.8125	3
0.8125	3
0.8125	3
0.8125	3
0.8125	3
0.8125	3
0.8125	3
0.8125	3
0.8125	3
0.8125	3
0.8125	3
0.8125	3
0.8125	3
0.8125	3
0.8125	3
0.8125	3
0.8125	3
0.8125	3
0.8125	3
0.8125	3
0.8125	3
0.8125	3
0.8125	3
0.8125	3
0.8125	3
0.8125	3
0.8125	3
0.8125	3
0.8125	3
0.8125	3
0.8125	3
0.8125	3
0.8125	3
0.8125	3
0.8125	3
0.8125	3
0.8125	3
0.8125	3
0.8125	3
0.8125	3
0.8125	3
0.8125	3
0.8125	3
0.8125	3
0.8125	3
0.8125	3
0.8125	3
0.8125	3
0.8125	3
0.8125	3
0.8125	3
0.8125	3
0.8125	3
0.8125	3
0.8125	3
0.8125	3
0.8125	3
0.8125	3
0.8125	3
0.8125	3
0.8125	3
0.8125	3
0.8125	3
0.8125	3
0.8125	3
0.8125	3
0.8125	3
0.8125	3
0.8125	3
0.8125	3
0.8125	3
0.8125	3
0.8125	3
0.8125	3
0.8125	3
0.8125	3
0.8125	3
0.8125	3
0.8125	3
0.8125	3
0.8125	3
0.8125	3
0.8125	3
0.8125	3
0.8125	3
0.8125	3
0.8125	3
0.8125	3
0.8125	3
0.8125	3
0.8125	3
0.8125	3
0.8125	3
0.8125	3
0.8125	3
0.8125	3
0.8125	3
0.8125	3
0.8125	3
0.8125	3
0.8125	3
0.8125	3
0.8125	3
0.8125	3
0.8125	3
0.8125	3
0.8125	3
0.8125	3
0.8125	3
0.8125	3
0.8125	3
0.8125	3
0.8125	3
0.8125	3
0.8125	3
0.8125	3
0.8125	3
0.8125	3
0.8125	3
0.8125	3
0.8125	3
0.8125	3
0.8125	3
0.8125	3
0.8125	3
0.8125	3
0.8125	3
0.8125	3
0.8125	3
0.8125	3
0.8125	3
0.8125	3
0.8125	3
0.8125	3
0.8125	3
0.8125	3
0.8125	3
0.8125	3
0.8125	3
0.8125	3
0.8125	3
0.8125	3
0.8125	3
0.8125	3
0.8125	3
0.8125	3
0.8125	3
0.8125	3
0.8125	3
0.8125	3
0.8125	3
0.8125	3
0.8125	3
0.8125	3
0.8125	3
0.8125	3
0.8125	3
0.8125	3
0.8125	3
0.8125	3
0.8125	3
0.8125	3
0.8125	3
0.8125	3
0.8125	3
0.8125	3
0.8125	3
0.8125	3
0.8125	3
0.8125	3
0.8125	3
0.8125	3
0.8125	3
0.8125	3
0.8125	3
0.8125	3
0.8125	3
0.8125	3
0.8125	3
0.8125	3
0.8125	3
0.8125	3
0.8125	3
0.8125	3
0.8125	3
0.8125	3
0.8125	3
0.8125	3
0.8125	3
0.8125	3
0.8125	3
0.8125	3
0.8125	3
0.8125	3
0.8125	3
0.8125	3
0.8125	3
0.8125	3
0.8125	3
0.8125	3
0.8125	3
0.8125	3
0.8125	3
0.8125	3
0.8125	3
0.8125	3
0.8125	3
0.8125	3
0.8125	3
0.8125	3
0.8125	3
0.8125	3
0.8125	3
0.8125	3
0.8125	3
0.8125	3
0.8125	3
0.8125	3
0.8125	3
0.8125	3
0.8125	3
0.8125	3
0.8125	3
0.8125	3
0.8125	3
0.8125	3
0.8125	3
0.8125	3
0.8125	3
0.8125	3
0.8125	3
0.8125	3
0.8125	3
0.8125	3
0.8125	3
0.8125	3
0.8125	3
0.8125	3
0.8125	3
0.8125	3
0.8125	3
0.8125	3
0.8125	3
0.8125	3
0.8125	3
0.8125	3
0.8125	3
0.8125	3
0.8125	3
0.8125	3
0.8125	3
0.8125	3
0.8125	3
0.8125	3
0.8125	3
0.8125	3
0.8125	3
0.8125	3
0.8125	3
0.8125	3
0.8125	3
0.8125	3
0.8125	3
0.8125	3
0.8125	3
0.8125	3
0.8125	3
0.8125	3
0.8125	3
0.8125	3
0.8125	3
0.8125	3
0.8125	3
0.8125	3
0.8125	3
0.8125	3
0.8125	3
0.8125	3
0.8125	3
0.8125	3
0.8125	3
0.8125	3
0.8125	3
0.8125	3
0.8125	3
0.8125	3
0.8125	3
0.8125	3
0.8125	3
0.8125	3
0.8125	3
0.8125	3
0.8125	3
0.8125	3
0.8125	3
0.8125	3
0.8125	3
0.8125	3
0.8125	3
0.8125	3
0.8125	3
0.8125	3
0.8125	3
0.8125	3
0.8125	3
0.8125	3
0.8125	3
0.8125	3
0.8125	3
0.8125	3
0.8125	3
0.8125	3
0.8125	3
0.8125	3
0.8125	3
0.8125	3
0.8125	3
0.8125	3
0.8125	3
0.8125	3
0.8125	3
0.8125	3
0.8125	3
0.8125	3
0.8125	3
0.8125	3
0.8125	3
0.8125	3
0.8125	3
0.8125	3
0.8125	3
0.8125	3
0.8125	3
0.8125	3
0.8125	3
0.8125	3
0.8125	3
0.8125	3
0.8125	3
0.8125	3
0.8125	3
0.8125	3
0.8125	3
0.8125	3
0.8125	3
0.8125	3
0.8125	3
0.8125	3
0.8125	3
0.8125	3
0.8125	3
0.8125	3
0.8125	3
0.8125	3
0.8125	3
0.8125	3
0.8125	3
0.8125	3
0.8125	3
0.8125	3
0.8125	3
0.8125	3
0.8125	3
0.8125	3
0.8125	3
0.8125	3
0.8125	3
0.8125	3
0.8125	3
0.8125	3
0.8125	3
0.8125	3
0.8125	3
0.8125	3
0.8125	3
0.8125	3
0.8125	3
0.8125	3
0.8125	3
0.8125	3
0.8125	3
0.8125	3
0.8125	3
0.8125	3
0.8125	3
0.8125	3
0.8125	3
0.8125	3
0.8125	3
0.8125	3
0.8125	3
0.8125	3
0.8125	3
0.8125	3
0.8125	3
0.8125	3
0.8125	3
0.8125	3
0.8125	3
0.8125	3
0.8125	3
0.8125	3
0.8125	3
0.8125	3
0.8125	3
0.8125	3
0.8125	3
0.8125	3
0.8125	3
0.8125	3
0.8125	3
0.8125	3
0.8125	3
0.8125	3
0.8125	3
0.8125	3
0.8125	3
0.8125	3
0.8125	3
0.8125	3
0.8125	3
0.8125	3
0.8125	3
0.8125	3
0.8125	3
0.8125	3
0.8125	3
0.8125	3
0.8125	3
0.8125	3
0.8125	3
0.8125	3
0.8125	3
0.8125	3
0.8125	3
0.8125	3
0.8125	3
0.8125	3
0.8125	3
0.8125	3
0.8125	3
0.8125	3
0.8125	3
0.8125	3
0.8125	3
0.8125	3
0.8125	3
0.8125	3
0.8125	3
0.8125	3
0.8125	3
0.8125	3
0.8125	3
0.8125	3
0.8125	3
0.8125	3
0.8125	3
0.8125	3
0.8125	3
0.8125	3
0.8125	3
0.8125	3
0.8125	3
0.8125	3
0.8125	3
0.8125	3
0.8125	3
0.8125	3
0.8125	3
0.8125	3
0.8125	3
0.8125	3
0.8125	3
0.8125	3
0.8125	3
0.8125	3
0.8125	3
0.8125	3
0.8125	3
0.8125	3
0.8125	3
0.8125	3
0.8125	3
0.8125	3
0.8125	3
0.8125	3
0.8125	3
0.8125	3
0.8125	3
0.8125	3
0.8125	3
0.8125	3
0.8125	3
0.8125	3
0.8125	3
0.8125	3
0.8125	3
0.8125	3
0.8125	3
0.8125	3
0.8125	3
0.8125	3
0.8125	3
0.8125	3
0.8125	3
0.8125	3
0.8125	3
0.8125	3
0.8125	3
0.8125	3
0.8125	3
0.8125	3
0.8125	3
0.8125	3
0.8125	3
0.8125	3
0.8125	3
0.8125	3
0.8125	3
0.8125	3
0.8125	3
0.8125	3
0.8125	3
0.8125	3
0.8125	3
0.8125	3
0.8125	3
0.8125	3
0.8125	3
0.8125	3
0.8125	3
0.8125	3
0.8125	3
0.8125	3
0.8125	3
0.8125	3
0.8125	3
0.8125	3
0.8125	3
0.8125	3
0.8125	3
0.8125	3
0.8125	3
0.8125	3
0.8125	3
0.8125	3
0.8125	3
0.8125	3
0.8125	3
0.8125	3
0.8125	3
0.8125	3
0.8125	3
0.8125	3
0.8125	3
0.8125	3
0.8125	3
0.8125	3
0.8125	3
0.8125	3
0.8125	3
0.8125	3
0.8125	3
0.8125	3
0.8125	3
0.8125	3
0.8125	3
0.8125	3
0.8125	3
0.8125	3
0.8125	3
0.8125	3
0.8125	3
0.8125	3
0.8125	3
0.8125	3
0.8125	3
0.8125	3
0.8125	3
0.8125	3
0.8125	3
0.8125	3
0.8125	3
0.8125	3
0.8125	3
0.8125	3
0.8125	3
0.8125	3
0.8125	3
0.8125	3
0.8125	3
0.8125	3
0.8125	3
0.8125	3
0.8125	3
0.8125	3
0.8125	3
0.8125	3
0.8125	3
0.8125	3
0.8125	3
0.8125	3
0.8125	3
0.8125	3
0.8125	3
0.8125	3
0.8125	3
0.8125	3
0.8125	3
0.8125	3
0.8125	3
0.8125	3
0.8125	3
0.8125	3
0.8125	3
0.8125	3
0.8125	3
0.8125	3
0.8125	3
0.8125	3
0.8125	3
0.8125	3
0.8125	3
0.8125	3
0.8125	3
0.8125	3
0.8125	3
0.8125	3
0.8125	3
0.8125	3
0.8125	3
0.8125	3
0.8125	3
0.8125	3
0.8125	3
0.8125	3
0.8125	3
0.8125	3
0.8125	3
0.8125	3
0.8125	3
0.8125	3
0.8125	3
0.8125	3
0.8125	3
0.8125	3
0.8125	3
0.8125	3
0.8125	3
0.8125	3
0.8125	3
0.8125	3
0.8125	3
0.8125	3
0.8125	3
0.8125	3
0.8125	3
0.8125	3
0.8125	3
0.8125	3
0.8125	3
0.8125	3
0.8125	3
0.8125	3
0.8125	3
0.8125	3
0.8125	3
0.8125	3
0.8125	3
0.8125	3
0.8125	3
0.8125	3
0.8125	3
0.8125	3
0.8125	3
0.8125	3
0.8125	3
0.8125	3
0.8125	3
0.8125	3
0.8125	3
0.8125	3
0.8125	3
0.8125	3
0.8125	3
0.8125	3
0.8125	3
0.8125	3
0.8125	3
0.8125	3
0.8125	3
0.8125	3
0.8125	3
0.8125	3
0.8125	3
0.8125	3
0.8125	3
0.8125	3
0.8125	3
0.8125	3
0.8125	3
0.8125	3
0.8125	3
0.8125	3
0.8125	3
0.8125	3
0.8125	3
0.8125	3
0.8125	3
0.8125	3
0.8125	3
0.8125	3
0.8125	3
0.8125	3
0.8125	3
0.8125	3
0.8125	3
0.8125	3
0.8125	3
0.8125	3
0.8125	3
0.8125	3
0.8125	3
0.8125	3
0.8125	3
0.8125	3
0.8125	3
0.8125	3
0.8125	3
0.8125	3
0.8125	3
0.8125	3
0.8125	3
0.8125	3
0.8125	3
0.8125	3
0.8125	3
0.8125	3
0.8125	3
0.8125	3
0.8125	3
0.8125	3
0.8125	3
0.8125	3
0.8125	3
0.8125	3
0.8125	3
0.8125	3
0.8125	3
0.8125	3
0.8125	3
0.8125	3
0.8125	3
0.8125	3
0.8125	3
0.8125	3
0.8125	3
0.8125	3
0.8125	3
0.8125	3
0.8125	3
0.8125	3
0.8125	3
0.8125	3
0.8125	3
0.8125	3
0.8125	3
0.8125	3
0.8125	3
0.8125	3
0.8125	3
0.8125	3
0.8125	3
0.8125	3
0.8125	3
0.8125	3
0.8125	3
0.8125	3
0.8125	3
0.8125	3
0.8125	3
0.8125	3
0.8125	3
0.8125	3
0.8125	3
0.8125	3
0.8125	3
0.8125	3
0.8125	3
0.8125	3
0.8125	3
0.8125	3
0.8125	3
0.8125	3
0.8125	3
0.8125	3
0.8125	3
0.8125	3
0.8125	3
0.8125	3
0.8125	3
0.8125	3
0.8125	3
0.8125	3
0.8125	3
0.8125	3
0.8125	3
0.8125	3
0.8125	3
0.8125	3
0.8125	3
0.8125	3
0.8125	3
0.8125	3
0.8125	3
0.8125	3
0.8125	3
0.8125	3
0.8125	3
0.8125	3
0.8125	3
0.8125	3
0.8125	3
0.8125	3
0.8125	3
0.8125	3
0.8125	3
0.8125	3
0.8125	3
0.8125	3
0.8125	3
0.8125	3
0.8125	3
0.8125	3
0.8125	3
0.8125	3
0.8125	3
0.8125	3
0.8125	3
0.8125	3
0.8125	3
0.8125	3
0.8125	3
0.8125	3
0.8125	3
0.8125	3
0.8125	3
0.8125	3
0.8125	3
0.8125	3
0.8125	3
0.8125	3
0.8125	3
0.8125	3
0.8125	3
0.8125	3
0.8125	3
0.8125	3
0.8125	3
0.8125	3
0.8125	3
0.8125	3
0.8125	3
0.8125	3
0.8125	3
0.8125	3
0.8125	3
0.8125	3
0.8125	3
0.8125	3
0.8125	3
0.8125	3
0.8125	3
0.8125	3
0.8125	3
0.8125	3
0.8125	3
0.8125	3
0.8125	3
0.8125	3
0.8125	3
0.8125	3
0.8125	3
0.8125	3
0.8125	3
0.8125	3
0.8125	3
0.8125	3
0.8125	3
0.8125	3
0.8125	3
0.8125	3
0.8125	3
0.8125	3
0.8125	3
0.8125	3
0.8125	3
0.8125	3
0.8125	3
0.8125	3
0.8125	3
0.8125	3
0.8125	3
0.8125	3
0.8125	3
0.8125	3
0.8125	3
0.8125	3
0.8125	3
0.8125	3
0.8125	3
0.8125	3
0.8125	3
0.8125	3
0.8125	3
0.8125	3
0.8125	3
0.8125	3
0.8125	3
0.8125	3
0.8125	3
0.8125	3
0.8125	3
0.8125	3
0.8125	3
0.8125	3
0.8125	3
0.8125	3
0.8125	3
0.8125	3
0.8125	3
0.8125	3
0.8125	3
0.8125	3
0.8125	3
0.8125	3
0.8125	3
0.8125	3
0.8125	3
0.8125	3
0.8125	3
0.8125	3
0.8125	3
0.8125	3
0.8125	3
0.8125	3
0.8125	3
0.8125	3
0.8125	3
0.8125	3
0.8125	3
0.8125	3
0.8125	3
0.8125	3
0.8125	3
0.8125	3
0.8125	3
0.8125	3
0.8125	3
0.8125	3
0.8125	3
0.8125	3
0.8125	3
0.8125	3
0.8125	3
0.8125	3
0.8125	3
0.8125	3
0.8125	3
0.8125	3
0.8125	3
0.8125	3
0.8125	3
0.8125	3
0.8125	3
0.8125	3
0.8125	3
0.8125	3
0.8125	3
0.8125	3
0.8125	3
0.8125	3
0.8125	3
0.8125	3
0.8125	3
0.8125	3
0.8125	3
0.8125	3
0.8125	3
0.8125	3
0.8125	3
0.8125	3
0.8125	3
0.8125	3
0.8125	3
0.8125	3
0.8125	3
0.8125	3
0.8125	3
0.8125	3
0.8125	3
0.8125	3
0.8125	3
0.8125	3
0.8125	3
0.8125	3
0.8125	3
0.8125	3
0.8125	3
0.8125	3
0.8125	3
0.8125	3
0.8125	3
0.8125	3
0.8125	3
0.8125	3
0.8125	3
0.8125	3
0.8125	3
0.8125	3
0.8125	3
0.8125	3
0.8125	3
0.8125	3
0.8125	3
0.8125	3
0.8125	3
0.8125	3
0.8125	3
0.8125	3
0.8125	3
0.8125	3
0.8125	3
0.8125	3
0.8125	3
0.8125	3
0.8125	3
0.8125	3
0.8125	3
0.8125	3
0.8125	3
0.8125	3
0.8125	3
0.8125	3
0.8125	3
0.8125	3
0.8125	3
0.8125	3
0.8125	3
0.8125	3
0.8125	3
0.8125	3
0.8125	3
0.8125	3
0.8125	3
0.8125	3
0.8125	3
0.8125	3
0.8125	3
0.8125	3
0.8125	3
0.8125	3
0.8125	3
0.8125	3
0.8125	3
0.8125	3
0.8125	3
0.8125	3
0.8125	3
0.8125	3
0.8125	3
0.8125	3
0.8125	3
0.8125	3
0.8125	3
0.8125	3
0.8125	3
0.8125	3
0.8125	3
0.8125	3
0.8125	3
0.8125	3
0.8125	3
0.8125	3
0.8125	3
0.8125	3
0.8125	3
0.8125	3
0.8125	3
0.8125	3
0.8125	3
0.8125	3
0.8125	3
0.8125	3
0.8125	3
0.8125	3
0.8125	3
0.8125	3
0.8125	3
0.8125	3
0.8125	3
0.8125	3
0.8125	3
0.8125	3
0.8125	3
0.8125	3
0.8125	3
0.8125	3
0.8125	3
0.8125	3
0.8125	3
0.8125	3
0.8125	3
0.8125	3
0.8125	3
0.8125	3
0.8125	3
0.8125	3
0.8125	3
0.8125	3
0.8125	3
0.8125	3
0.8125	3
0.8125	3
0.8125	3
0.8125	3
0.8125	3
0.8125	3
0.8125	3
0.8125	3
0.8125	3
0.8125	3
0.8125	3
0.8125	3
0.8125	3
0.8125	3
0.8125	3
0.8125	3
0.8125	3
0.8125	3
0.8125	3
0.8125	3
0.8125	3
0.8125	3
0.8125	3
0.8125	3
0.8125	3
0.8125	3
0.8125	3
0.8125	3
0.8125	3
0.8125	3
0.8125	3
0.8125	3
0.8125	3
0.8125	3
0.8125	3
0.8125	3
0.8125	3
0.8125	3
0.8125	3
0.8125	3
0.8125	3
0.8125	3
0.8125	3
0.8125	3
0.8125	3
0.8125	3
0.8125	3
0.8125	3
0.8125	3
0.8125	3
0.8125	3
0.8125	3
0.8125	3
0.8125	3
0.8125	3
0.8125	3
0.8125	3
0.8125	3
0.8125	3
0.8125	3
0.8125	3
0.8125	3
0.8125	3
0.8125	3
0.8125	3
0.8125	3
0.8125	3
0.8125	3
0.8125	3
0.8125	3
0.8125	3
0.8125	3
0.8125	3
0.8125	3
0.8125	3
0.8125	3
0.8125	3
0.8125	3
0.8125	3
0.8125	3
0.8125	3
0.8125	3
0.8125	3
0.8125	3
0.8125	3
0.8125	3
0.8125	3
0.8125	3
0.8125	3
0.8125	3
0.8125	3
0.8125	3
0.8125	3
0.8125	3
0.8125	3
0.8125	3
0.8125	3
0.8125	3
0.8125	3
0.8125	3
0.8125	3
0.8125	3
0.8125	3
0.8125	3
0.8125	3
0.8125	3
0.8125	3
0.8125	3
0.8125	3
0.8125	3
0.8125	3
0.8125	3
0.8125	3
0.8125	3
0.8125	3
0.8125	3
0.8125	3
0.8125	3
0.8125	3
0.8125	3
0.8125	3
0.8125	3
0.8125	3
0.8125	3
0.8125	3
0.8125	3
0.8125	3
0.8125	3
0.8125	3
0.8125	3
0.8125	3
0.8125	3
0.8125	3
0.8125	3
0.8125	3
0.8125	3
0.8125	3
0.8125	3
0.8125	3
0.8125	3
0.8125	3
0.8125	3
0.8125	3
0.8125	3
0.8125	3
0.8125	3
0.8125	3
0.8125	3
0.8125	3
0.8125	3
0.8125	3
0.8125	3
0.8125	3
0.8125	3
0.8125	3
0.8125	3
0.8125	3
0.8125	3
0.8125	3
0.8125	3
0.8125	3
0.8125	3
0.8125	3
0.8125	3
0.8125	3
0.8125	3
0.8125	3
0.8125	3
0.8125	3
0.8125	3
0.8125	3
0.8125	3
0.8125	3
0.8125	3
0.8125	3
0.8125	3
0.8125	3
0.8125	3
0.8125	3
0.8125	3
0.8125	3
0.8125	3
0.8125	3
0.8125	3
0.8125	3
0.8125	3
0.8125	3
0.8125	3
0.8125	3
0.8125	3
0.8125	3
0.8125	3
0.8125	3
0.8125	3
0.8125	3
0.8125	3
0.8125	3
0.8125	3
0.8125	3
0.8125	3
0.8125	3
0.8125	3
0.8125	3
0.8125	3
0.8125	3
0.8125	3
0.8125	3
0.8125	3
0.8125	3
0.8125	3
0.8125	3
0.8125	3
0.8125	3
0.8125	3
0.8125	3
0.8125	3
0.8125	3
0.8125	3
0.8125	3
0.8125	3
0.8125	3
0.8125	3
0.8125	3
0.8125	3
0.8125	3
0.8125	3
0.8125	3
0.8125	3
0.8125	3
0.8125	3
0.8125	3
0.8125	3
0.8125	3
0.8125	3
0.8125	3
0.8125	3
0.8125	3
0.8125	3
0.8125	3
0.8125	3
0.8125	3
0.8125	3
0.8125	3
0.8125	3
0.8125	3
0.8125	3
0.8125	3
0.8125	3
0.8125	3
0.8125	3
0.8125	3
0.8125	3
0.8125	3
0.8125	3
0.8125	3
0.8125	3
0.8125	3
0.8125	3
0.8125	3
0.8125	3
0.8125	3
0.8125	3
0.8125	3
0.8125	3
0.8125	3
0.8125	3
0.8125	3
0.8125	3
0.8125	3
0.8125	3
0.8125	3
0.8125	3
0.8125	3
0.8125	3
0.8125	3
0.8125	3
0.8125	3
0.8125	3
0.8125	3
0.8125	3
0.8125	3
0.8125	3
0.8125	3
0.8125	3
0.8125	3
0.8125	3
0.8125	3
0.8125	3
0.8125	3
0.8125	3
0.8125	3
0.8125	3
0.8125	3
0.8125	3
0.8125	3
0.8125	3
0.8125	3
0.8125	3
0.8125	3
0.8125	3
0.8125	3
0.8125	3
0.8125	3
0.8125	3
0.8125	3
0.8125	3
0.8125	3
0.8125	3
0.8125	3
0.8125	3
0.8125	3
0.8125	3
0.8125	3
0.8125	3
0.8125	3
0.8125	3
0.8125	3
0.8125	3
0.8125	3
0.8125	3
0.8125	3
0.8125	3
0.8125	3
0.8125	3
0.8125	3
0.8125	3
0.8125	3
0.8125	3
0.8125	3
0.8125	3
0.8125	3
0.8125	3
0.8125	3
0.8125	3
0.8125	3
0.8125	3
0.8125	3
0.8125	3
0.8125	3
0.8125	3
0.8125	3
0.8125	3
0.8125	3
0.8125	3
0.8125	3
0.8125	3
0.8125	3
0.8125	3
0.8125	3
0.8125	3
0.8125	3
0.8125	3
0.8125	3
0.8125	3
0.8125	3
0.8125	3
0.8125	3
0.8125	3
0.8125	3
0.8125	3
0.8125	3
0.8125	3
0.8125	3
0.8125	3
0.8125	3
0.8125	3
0.8125	3
0.8125	3
0.8125	3
0.8125	3
0.8125	3
0.8125	3
0.8125	3
0.8125	3
0.8125	3
0.8125	3
0.8125	3
0.8125	3
0.8125	3
0.8125	3
0.8125	3
0.8125	3
0.8125	3
0.8125	3
0.8125	3
0.8125	3
0.8125	3
0.8125	3
0.8125	3
0.8125	3
0.8125	3
0.8125	3
0.8125	3
0.8125	3
0.8125	3
0.8125	3
0.8125	3
0.8125	3
0.8125	3
0.8125	3
0.8125	3
0.8125	3
0.8125	3
0.8125	3
0.8125	3
0.8125	3
0.8125	3
0.8125	3
0.8125	3
0.8125	3
0.8125	3
0.8125	3
0.8125	3
0.8125	3
0.8125	3
0.8125	3
0.8125	3
0.8125	3
0.8125	3
0.8125	3
0.8125	3
0.8125	3
0.8125	3
0.8125	3
0.8125	3
0.8125	3
0.8125	3
0.8125	3
0.8125	3
0.8125	3
0.8125	3
0.8125	3
0.8125	3
0.8125	3
0.8125	3
0.8125	3
0.8125	3
0.8125	3
0.8125	3
0.8125	3
0.8125	3
0.8125	3
0.8125	3
0.8125	3
0.8125	3
0.8125	3
0.8125	3
0.8125	3
0.8125	3
0.8125	3
0.8125	3
0.8125	3
0.8125	3
0.8125	3
0.8125	3
0.8125	3
0.8125	3
0.8125	3
0.8125	3
0.8125	3
0.8125	3
0.8125	3
0.8125	3
0.8125	3
0.8125	3
0.8125	3
0.8125	3
0.8125	3
0.8125	3
0.8125	3
0.8125	3
0.8125	3
0.8125	3
0.8125	3
0.8125	3
0.8125	3
0.8125	3
0.8125	3
0.8125	3
0.8125	3
0.8125	3
0.8125	3
0.8125	3
0.8125	3
0.8125	3
0.8125	3
0.8125	3
0.8125	3
0.8125	3
0.8125	3
0.8125	3
0.8125	3
0.8125	3
0.8125	3
0.8125	3
0.8125	3
0.8125	3
0.8125	3
0.8125	3
0.8125	3
0.8125	3
0.8125	3
0.8125	3
0.8125	3
0.8125	3
0.8125	3
0.8125	3
0.8125	3
0.8125	3
0.8125	3
0.8125	3
0.8125	3
0.8125	3
0.8125	3
0.8125	3
0.8125	3
0.8125	3
0.8125	3
0.8125	3
0.8125	3
0.8125	3
0.8125	3
0.8125	3
0.8125	3
0.8125	3
0.8125	3
0.8125	3
0.8125	3
0.8125	3
0.8125	3
0.8125	3
0.8125	3
0.8125	3
0.8125	3
0.8125	3
0.8125	3
0.8125	3
0.8125	3
0.8125	3
0.8125	3
0.8125	3
0.8125	3
0.8125	3
0.8125	3
0.8125	3
0.8125	3
0.8125	3
0.8125	3
0.8125	3
0.8125	3
0.8125	3
0.8125	3
0.8125	3
0.8125	3
0.8125	3
0.8125	3
0.8125	3
0.8125	3
0.8125	3
0.8125	3
0.8125	3
0.8125	3
0.8125	3
0.8125	3
0.8125	3
0.8125	3
0.8125	3
0.8125	3
0.8125	3
0.8125	3
0.8125	3
0.8125	3
0.8125	3
0.8125	3
0.8125	3
0.8125	3
0.8125	3
0.8125	3
0.8125	3
0.8125	3
0.8125	3
0.8125	3
0.8125	3
0.8125	3
0.8125	3
0.8125	3
0.8125	3
0.8125	3
0.8125	3
0.8125	3
0.8125	3
0.8125	3
0.8125	3
0.8125	3
0.8125	3
0.8125	3
0.8125	3
0.8125	3
0.8125	3
0.8125	3
0.8125	3
0.8125	3
0.8125	3
0.8125	3
0.8125	3
0.8125	3
0.8125	3
0.8125	3
0.8125	3
0.8125	3
0.8125	3
0.8125	3
0.8125	3
0.8125	3
0.8125	3
0.8125	3
0.8125	3
0.8125	3
0.8125	3
0.8125	3
0.8125	3
0.8125	3
0.8125	3
0.8125	3
0.8125	3
0.8125	3
0.8125	3
0.8125	3
0.8125	3
0.8125	3
0.8125	3
0.8125	3
0.8125	3
0.8125	3
0.8125	3
0.8125	3
0.8125	3
0.8125	3
0.8125	3
0.8125	3
0.8125	3
0.8125	3
0.8125	3
0.8125	3
0.8125	3
0.8125	3
0.8125	3
0.8125	3
0.8125	3
0.8125	3
0.8125	3
0.8125	3
0.8125	3
0.8125	3
0.8125	3
0.8125	3
0.8125	3
0.8125	3
0.8125	3
0.8125	3
0.8125	3
0.8125	3
0.8125	3
0.8125	3
0.8125	3
0.8125	3
0.8125	3
0.8125	3
0.8125	3
0.8125	3
0.8125	3
0.8125	3
0.8125	3
0.8125	3
0.8125	3
0.8125	3
0.8125	3
0.8125	3
0.8125	3
0.8125	3
0.8125	3
0.8125	3
0.8125	3
0.8125	3
0.8125	3
0.8125	3
0.8125	3
0.8125	3
0.8125	3
0.8125	3
0.8125	3
0.8125	3
0.8125	3
0.8125	3
0.8125	3
0.8125	3
0.8125	3
0.8125	3
0.8125	3
0.8125	3
0.8125	3
0.8125	3
0.8125	3
0.8125	3
0.8125	3
0.8125	3
0.8125	3
0.8125	3
0.8125	3
0.8125	3
0.8125	3
0.8125	3
0.8125	3
0.8125	3
0.8125	3
0.8125	3
0.8125	3
0.8125	3
0.8125	3
0.8125	3
0.8125	3
0.8125	3
0.8125	3
0.8125	3
0.8125	3
0.8125	3
0.8125	3
0.8125	3
0.8125	3
0.8125	3
0.8125	3
0.8125	3
0.8125	3
0.8125	3
0.8125	3
0.8125	3
0.8125	3
0.8125	3
0.8125	3
0.8125	3
0.8125	3
0.8125	3
0.8125	3
0.8125	3
0.8125	3
0.8125	3
0.8125	3
0.8125	3
0.8125	3
0.8125	3
0.8125	3
0.8125	3
0.8125	3
0.8125	3
0.8125	3
0.8125	3
0.8125	3
0.8125	3
0.8125	3
0.8125	3
0.8125	3
0.8125	3
0.8125	3
0.8125	3
0.8125	3
0.8125	3
0.8125	3
0.8125	3
0.8125	3
0.8125	3
0.8125	3
0.8125	3
0.8125	3
0.8125	3
0.8125	3
0.8125	3
0.8125	3
0.8125	3
0.8125	3
0.8125	3
0.8125	3
0.8125	3
0.8125	3
0.8125	3
0.8125	3
0.8125	3
0.8125	3
0.8125	3
0.8125	3
0.8125	3
0.8125	3
0.8125	3
0.8125	3
0.8125	3
0.8125	3
0.8125	3
0.8125	3
0.8125	3
0.8125	3
0.8125	3
0.8125	3
0.8125	3
0.8125	3
0.8125	3
0.8125	3
0.8125	3
0.8125	3
0.8125	3
0.8125	3
0.8125	3
0.8125	3
0.8125	3
0.8125	3
0.8125	3
0.8125	3
0.8125	3
0.8125	3
0.8125	3
0.8125	3
0.8125	3
0.8125	3
0.8125	3
0.8125	3
0.8125	3
0.8125	3
0.8125	3
0.8125	3
0.8125	3
0.8125	3
0.8125	3
0.8125	3
0.8125	3
0.8125	3
0.8125	3
0.8125	3
0.8125	3
0.8125	3
0.8125	3
0.8125	3
0.8125	3
0.8125	3
0.8125	3
0.8125	3
0.8125	3
0.8125	3
0.8125	3
0.8125	3
0.8125	3
0.8125	3
0.8125	3
0.8125	3
0.8125	3
0.8125	3
0.8125	3
0.8125	3
0.8125	3
0.8125	3
0.8125	3
0.8125	3
0.8125	3
0.8125	3
0.8125	3
0.8125	3
0.8125	3
0.8125	3
0.8125	3
0.8125	3
0.8125	3
0.8125	3
0.8125	3
0.8125	3
0.8125	3
0.8125	3
0.8125	3
0.8125	3
0.8125	3
0.8125	3
0.8125	3
0.8125	3
0.8125	3
0.8125	3
0.8125	3
0.8125	3
0.8125	3
0.8125	3
0.8125	3
0.8125	3
0.8125	3
0.8125	3
0.8125	3
0.8125	3
0.8125	3
0.8125	3
0.8125	3
0.8125	3
0.8125	3
0.8125	3
0.8125	3
0.8125	3
0.8125	3
0.8125	3
0.8125	3
0.8125	3
0.8125	3
0.8125	3
0.8125	3
0.8125	3
0.8125	3
0.8125	3
0.8125	3
0.8125	3
0.8125	3
0.8125	3
0.8125	3
0.8125	3
0.8125	3
0.8125	3
0.8125	3
0.8125	3
0.8125	3
0.8125	3
0.8125	3
0.8125	3
0.8125	3
0.8125	3
0.8125	3
0.8125	3
0.8125	3
0.8125	3
0.8125	3
0.8125	3
0.8125	3
0.8125	3
0.8125	3
0.8125	3
0.8125	3
0.8125	3
0.8125	3
0.8125	3
0.8125	3
0.8125	3
0.8125	3
0.8125	3
0.8125	3
0.8125	3
0.8125	3
0.8125	3
0.8125	3
0.8125	3
0.8125	3
0.8125	3
0.8125	3
0.8125	3
0.8125	3
0.8125	3
0.8125	3
0.8125	3
0.8125	3
0.8125	3
0.8125	3
0.8125	3
0.8125	3
0.8125	3
0.8125	3
0.8125	3
0.8125	3
0.8125	3
0.8125	3
0.8125	3
0.8125	3
0.8125	3
0.8125	3
0.8125	3
0.8125	3
0.8125	3
0.8125	3
0.8125	3
0.8125	3
0.8125	3
0.8125	3
0.8125	3
0.8125	3
0.8125	3
0.8125	3
0.8125	3
0.8125	3
0.8125	3
0.8125	3
0.8125	3
0.8125	3
0.8125	3
0.8125	3
0.8125	3
0.8125	3
0.8125	3
0.8125	3
0.8125	3
0.8125	3
0.8125	3
0.8125	3
0.8125	3
0.8125	3
0.8125	3
0.8125	3
0.8125	3
0.8125	3
0.8125	3
0.8125	3
0.8125	3
0.8125	3
0.8125	3
0.8125	3
0.8125	3
0.8125	3
0.8125	3
0.8125	3
0.8125	3
0.8125	3
0.8125	3
0.8125	3
0.8125	3
0.8125	3
0.8125	3
0.8125	3
0.8125	3
0.8125	3
0.8125	3
0.8125	3
0.8125	3
0.8125	3
0.8125	3
0.8125	3
0.8125	3
0.8125	3
0.8125	3
0.8125	3
0.8125	3
0.8125	3
0.8125	3
0.8125	3
0.8125	3
0.8125	3
0.8125	3
0.8125	3
0.8125	3
0.8125	3
0.8125	3
0.8125	3
0.8125	3
0.8125	3
0.8125	3
0.8125	3
0.8125	3
0.8125	3
0.8125	3
0.8125	3
0.8125	3
0.8125	3
0.8125	3
0.8125	3
0.8125	3
0.8125	3
0.8125	3
0.8125	3
0.8125	3
0.8125	3
0.8125	3
0.8125	3
0.8125	3
0.8125	3
0.8125	3
0.8125	3
0.8125	3
0.8125	3
0.8125	3
0.8125	3
0.8125	3
0.8125	3
0.8125	3
0.8125	3
0.8125	3
0.8125	3
0.8125	3
0.8125	3
0.8125	3
0.8125	3
0.8125	3
0.8125	3
0.8125	3
0.8125	3
0.8125	3
0.8125	3
0.8125	3
0.8125	3
0.8125	3
0.8125	3
0.8125	3
0.8125	3
0.8125	3
0.8125	3
0.8125	3
0.8125	3
0.8125	3
0.8125	3
0.8125	3
0.8125	3
0.8125	3
0.8125	3
0.8125	3
0.8125	3
0.8125	3
0.8125	3
0.8125	3
0.8125	3
0.8125	3
0.8125	3
0.8125	3
0.8125	3
0.8125	3
0.8125	3
0.8125	3
0.8125	3
0.8125	3
0.8125	3
0.8125	3
0.8125	3
0.8125	3
0.8125	3
0.8125	3
0.8125	3
0.8125	3
0.8125	3
0.8125	3
0.8125	3
0.8125	3
0.8125	3
0.8125	3
0.8125	3
0.8125	3
0.8125	3
0.8125	3
0.8125	3
0.8125	3
0.8125	3
0.8125	3
0.8125	3
0.8125	3
0.8125	3
0.8125	3
0.8125	3
0.8125	3
0.8125	3
0.8125	3
0.8125	3
0.8125	3
0.8125	3
0.8125	3
0.8125	3
0.8125	3
0.8125	3
0.8125	3
0.8125	3
0.8125	3
0.8125	3
0.8125	3
0.8125	3
0.8125	3
0.8125	3
0.8125	3
0.8125	3
0.8125	3
0.8125	3
0.8125	3
0.8125	3
0.8125	3
0.8125	3
0.8125	3
0.8125	3
0.8125	3
0.8125	3
0.8125	3
0.8125	3
0.8125	3
0.8125	3
0.8125	3
0.8125	3
0.8125	3
0.8125	3
0.8125	3
0.8125	3
0.8125	3
0.8125	3
0.8125	3
0.8125	3
0.8125	3
0.8125	3
0.8125	3
0.8125	3
0.8125	3
0.8125	3
0.8125	3
0.8125	3
0.8125	3
0.8125	3
0.8125	3
0.8125	3
0.8125	3
0.8125	3
0.8125	3
0.8125	3
0.8125	3
0.8125	3
0.8125	3
0.8125	3
0.8125	3
0.8125	3
0.8125	3
0.8125	3
0.8125	3
0.8125	3
0.8125	3
0.8125	3
0.8125	3
0.8125	3
0.8125	3
0.8125	3
0.8125	3
0.8125	3
0.8125	3
0.8125	3
0.8125	3
0.8125	3
0.8125	3
0.8125	3
0.8125	3
0.8125	3
0.8125	3
0.8125	3
0.8125	3
0.8125	3
0.8125	3
0.8125	3
0.8125	3
0.8125	3
0.8125	3
0.8125	3
0.8125	3
0.8125	3
0.8125	3
0.8125	3
0.8125	3
0.8125	3
0.8125	3
0.8125	3
0.8125	3
0.8125	3
0.8125	3
0.8125	3
0.8125	3
0.8125	3
0.8125	3
0.8125	3
0.8125	3
0.8125	3
0.8125	3
0.8125	3
0.8125	3
0.8125	3
0.8125	3
0.8125	3
0.8125	3
0.8125	3
0.8125	3
0.8125	3
0.8125	3
0.8125	3
0.8125	3
0.8125	3
0.8125	3
0.8125	3
0.8125	3
0.8125	3
0.8125	3
0.8125	3
0.8125	3
0.8125	3
0.8125	3
0.8125	3
0.8125	3
0.8125	3
0.8125	3
0.8125	3
0.8125	3
0.8125	3
0.8125	3
0.8125	3
0.8125	3
0.8125	3
0.8125	3
0.8125	3
0.8125	3
0.8125	3
0.8125	3
0.8125	3
0.8125	3
0.8125	3
0.8125	3
0.8125	3
0.8125	3
0.8125	3
0.8125	3
0.8125	3
0.8125	3
0.8125	3
0.8125	3
0.8125	3
0.8125	3
0.8125	3
0.8125	3
0.8125	3
0.8125	3
0.8125	3
0.8125	3
0.8125	3
0.8125	3
0.8125	3
0.8125	3
0.8125	3
0.8125	3
0.8125	3
0.8125	3
0.8125	3
0.8125	3
0.8125	3
0.8125	3
0.8125	3
0.8125	3
0.8125	3
0.8125	3
0.8125	3
0.8125	3
0.8125	3
0.8125	3
0.8125	3
0.8125	3
0.8125	3
0.8125	3
0.8125	3
0.8125	3
0.8125	3
0.8125	3
0.8125	3
0.8125	3
0.8125	3
0.8125	3
0.8125	3
0.8125	3
0.8125	3
0.8125	3
0.8125	3
0.8125	3
0.8125	3
0.8125	3
0.8125	3
0.8125	3
0.8125	3
0.8125	3
0.8125	3
0.8125	3
0.8125	3
0.8125	3
0.8125	3
0.8125	3
0.8125	3
0.8125	3
0.8125	3
0.8125	3
0.8125	3
0.8125	3
0.8125	3
0.8125	3
0.8125	3
0.8125	3
0.8125	3
0.8125	3
0.8125	3
0.8125	3
0.8125	3
0.8125	3
0.8125	3
0.8125	3
0.8125	3
0.8125	3
0.8125	3
0.8125	3
0.8125	3
0.8125	3
0.8125	3
0.8125	3
0.8125	3
0.8125	3
0.8125	3
0.8125	3
0.8125	3
0.8125	3
0.8125	3
0.8125	3
0.8125	3
0.8125	3
0.8125	3
0.8125	3
0.8125	3
0.8125	3
0.8125	3
0.8125	3
0.8125	3
0.8125	3
0.8125	3
0.8125	3
0.8125	3
0.8125	3
0.8125	3
0.8125	3
0.8125	3
0.8125	3
0.8125	3
0.8125	3
0.8125	3
0.8125	3
0.8125	3
0.8125	3
0.8125	3
0.8125	3
0.8125	3
0.8125	3
0.8125	3
0.8125	3
0.8125	3
0.8125	3
0.8125	3
0.8125	3
0.8125	3
0.8125	3
0.8125	3
0.8125	3
0.8125	3
0.8125	3
0.8125	3
0.8125	3
0.8125	3
0.8125	3
0.8125	3
0.8125	3
0.8125	3
0.8125	3
0.8125	3
0.8125	3
0.8125	3
0.8125	3
0.8125	3
0.8125	3
0.8125	3
0.8125	3
0.8125	3
0.8125	3
0.8125	3
0.8125	3
0.8125	3
0.8125	3
0.8125	3
0.8125	3
0.8125	3
0.8125	3
0.8125	3
0.8125	3
0.8125	3
0.8125	3
0.8125	3
0.8125	3
0.8125	3
0.8125	3
0.8125	3
0.8125	3
0.8125	3
0.8125	3
0.8125	3
0.8125	3
0.8125	3
0.8125	3
0.8125	3
0.8125	3
0.8125	3
0.8125	3
0.8125	3
0.8125	3
0.8125	3
0.8125	3
0.8125	3
0.8125	3
0.8125	3
0.8125	3
0.8125	3
0.8125	3
0.8125	3
0.8125	3
0.8125	3
0.8125	3
0.8125	3
0.8125	3
0.8125	3
0.8125	3
0.8125	3
0.8125	3
0.8125	3
0.8125	3
0.8125	3
0.8125	3
0.8125	3
0.8125	3
0.8125	3
0.8125	3
0.8125	3
0.8125	3
0.8125	3
0.8125	3
0.8125	3
0.8125	3
0.8125	3
0.8125	3
0.8125	3
0.8125	3
0.8125	3
0.8125	3
0.8125	3
0.8125	3
0.8125	3
0.8125	3
0.8125	3
0.8125	3
0.8125	3
0.8125	3
0.8125	3
0.8125	3
0.8125	3
0.8125	3
0.8125	3
0.8125	3
0.8125	3
0.8125	3
0.8125	3
0.8125	3
0.8125	3
0.8125	3
0.8125	3
0.8125	3
0.8125	3
0.8125	3
0.8125	3
0.8125	3
0.8125	3
0.8125	3
0.8125	3
0.8125	3
0.8125	3
0.8125	3
0.8125	3
0.8125	3
0.8125	3
0.8125	3
0.8125	3
0.8125	3
0.8125	3
0.8125	3
0.8125	3
0.8125	3
0.8125	3
0.8125	3
0.8125	3
0.8125	3
0.8125	3
0.8125	3
0.8125	3
0.8125	3
0.8125	3
0.8125	3
0.8125	3
0.8125	3
0.8125	3
0.8125	3
0.8125	3
0.8125	3
0.8125	3
0.8125	3
0.8125	3
0.8125	3
0.8125	3
0.8125	3
0.8125	3
0.8125	3
0.8125	3
0.8125	3
0.8125	3
0.8125	3
0.8125	3
0.8125	3
0.8125	3
0.8125	3
0.8125	3
0.8125	3
0.8125	3
0.8125	3
0.8125	3
0.8125	3
0.8125	3
0.8125	3
0.8125	3
0.8125	3
0.8125	3
0.8125	3
0.8125	3
0.8125	3
0.8125	3
0.8125	3
0.8125	3
0.8125	3
0.8125	3
0.8125	3
0.8125	3
0.8125	3
0.8125	3
0.8125	3
0.8125	3
0.8125	3
0.8125	3
0.8125	3
0.8125	3
0.8125	3
0.8125	3
0.8125	3
0.8125	3
0.8125	3
0.8125	3
0.8125	3
0.8125	3
0.8125	3
0.8125	3
0.8125	3
0.8125	3
0.8125	3
0.8125	3
0.8125	3
0.8125	3
0.8125	3
0.8125	3
0.8125	3
0.8125	3
0.8125	3
0.8125	3
0.8125	3
0.8125	3
0.8125	3
0.8125	3
0.8125	3
0.8125	3
0.8125	3
0.8125	3
0.8125	3
0.8125	3
0.8125	3
0.8125	3
0.8125	3
0.8125	3
0.8125	3
0.8125	3
0.8125	3
0.8125	3
0.8125	3
0.8125	3
0.8125	3
0.8125	3
0.8125	3
0.8125	3
0.8125	3
0.8125	3
0.8125	3
0.8125	3
0.8125	3
0.8125	3
0.8125	3
0.8125	3
0.8125	3
0.8125	3
0.8125	3
0.8125	3
0.8125	3
0.8125	3
0.8125	3
0.8125	3
0.8125	3
0.8125	3
0.8125	3
0.8125	3
0.8125	3
0.8125	3
0.8125	3
0.8125	3
0.8125	3
0.8125	3
0.8125	3
0.8125	3
0.8125	3
0.8125	3
0.8125	3
0.8125	3
0.8125	3
0.8125	3
0.8125	3
0.8125	3
0.8125	3
0.8125	3
0.8125	3
0.8125	3
0.8125	3
0.8125	3
0.8125	3
0.8125	3
0.8125	3
0.8125	3
0.8125	3
0.8125	3
0.8125	3
0.8125	3
0.8125	3
0.8125	3
0.8125	3
0.8125	3
0.8125	3
0.8125	3
0.8125	3
0.8125	3
0.8125	3
0.8125	3
0.8125	3
0.8125	3
0.8125	3
0.8125	3
0.8125	3
0.8125	3
0.8125	3
0.8125	3
0.8125	3
0.8125	3
0.8125	3
0.8125	3
0.8125	3
0.8125	3
0.8125	3
0.8125	3
0.8125	3
0.8125	3
0.8125	3
0.8125	3
0.8125	3
0.8125	3
0.8125	3
0.8125	3
0.8125	3
0.8125	3
0.8125	3
0.8125	3
0.8125	3
0.8125	3
0.8125	3
0.8125	3
0.8125	3
0.8125	3
0.8125	3
0.8125	3
0.8125	3
0.8125	3
0.8125	3
0.8125	3
0.8125	3
0.8125	3
0.8125	3
0.8125	3
0.8125	3
0.8125	3
0.8125	3
0.8125	3
0.8125	3
0.8125	3
0.8125	3
0.8125	3
0.8125	3
0.8125	3
0.8125	3
0.8125	3
0.8125	3
0.8125	3
0.8125	3
0.8125	3
0.8125	3
0.8125	3
0.8125	3
0.8125	3
0.8125	3
0.8125	3
0.8125	3
0.8125	3
0.8125	3
0.8125	3
0.8125	3
0.8125	3
0.8125	3
0.8125	3
0.8125	3
0.8125	3
0.8125	3
0.8125	3
0.8125	3
0.8125	3
0.8125	3
0.8125	3
0.8125	3
0.8125	3
0.8125	3
0.8125	3
0.8125	3
0.8125	3
0.8125	3
0.8125	3
0.8125	3
0.8125	3
0.8125	3
0.8125	3
0.8125	3
0.8125	3
0.8125	3
0.8125	3
0.8125	3
0.8125	3
0.8125	3
0.8125	3
0.8125	3
0.8125	3
0.8125	3
0.8125	3
0.8125	3
0.8125	3
0.8125	3
0.8125	3
0.8125	3
0.8125	3
0.8125	3
0.8125	3
0.8125	3
0.8125	3
0.8125	3
0.8125	3
0.8125	3
0.8125	3
0.8125	3
0.8125	3
0.8125	3
0.8125	3
0.8125	3
0.8125	3
0.8125	3
0.8125	3
0.8125	3
0.8125	3
0.8125	3
0.8125	3
0.8125	3
0.8125	3
0.8125	3
0.8125	3
0.8125	3
0.8125	3
0.8125	3
0.8125	3
0.8125	3
0.8125	3
0.8125	3
0.8125	3
0.8125	3
0.8125	3
0.8125	3
0.8125	3
0.8125	3
0.8125	3
0.8125	3
0.8125	3
0.8125	3
0.8125	3
0.8125	3
0.8125	3
0.8125	3
0.8125	3
0.8125	3
0.8125	3
0.8125	3
0.8125	3
0.8125	3
0.8125	3
0.8125	3
0.8125	3
0.8125	3
0.8125	3
0.8125	3
0.8125	3
0.8125	3
0.8125	3
0.8125	3
0.8125	3
0.8125	3
0.8125	3
0.8125	3
0.8125	3
0.8125	3
0.8125	3
0.8125	3
0.8125	3
0.8125	3
0.8125	3
0.8125	3
0.8125	3
0.8125	3
0.8125	3
0.8125	3
0.8125	3
0.8125	3
0.8125	3
0.8125	3
0.8125	3
0.8125	3
0.8125	3
0.8125	3
0.8125	3
0.8125	3
0.8125	3
0.8125	3
0.8125	3
0.8125	3
0.8125	3
0.8125	3
0.8125	3
0.8125	3
0.8125	3
0.8125	3
0.8125	3
0.8125	3
0.8125	3
0.8125	3
0.8125	3
0.8125	3
0.8125	3
0.8125	3
0.8125	3
0.8125	3
0.8125	3
0.8125	3
0.8125	3
0.8125	3
0.8125	3
0.8125	3
0.8125	3
0.8125	3
0.8125	3
0.8125	3
0.8125	3
0.8125	3
0.8125	3
0.8125	3
0.8125	3
0.8125	3
0.8125	3
0.8125	3
0.8125	3
0.8125	3
0.8125	3
0.8125	3
0.8125	3
0.8125	3
0.8125	3
0.8125	3
0.8125	3
0.8125	3
0.8125	3
0.8125	3
0.8125	3
0.8125	3
0.8125	3
0.8125	3
0.8125	3
0.8125	3
0.8125	3
0.8125	3
0.8125	3
0.8125	3
0.8125	3
0.8125	3
0.8125	3
0.8125	3
0.8125	3
0.8125	3
0.8125	3
0.8125	3
0.8125	3
0.8125	3
0.8125	3
0.8125	3
0.8125	3
0.8125	3
0.8125	3
0.8125	3
0.8125	3
0.8125	3
0.8125	3
0.8125	3
0.8125	3
0.8125	3
0.8125	3
0.8125	3
0.8125	3
0.8125	3
0.8125	3
0.8125	3
0.8125	3
0.8125	3
0.8125	3
0.8125	3
0.8125	3
0.8125	3
0.8125	3
0.8125	3
0.8125	3
0.8125	3
0.8125	3
0.8125	3
0.8125	3
0.8125	3
0.8125	3
0.8125	3
0.8125	3
0.8125	3
0.8125	3
0.8125	3
0.8125	3
0.8125	3
0.8125	3
0.8125	3
0.8125	3
0.8125	3
0.8125	3
0.8125	3
0.8125	3
0.8125	3
0.8125	3
0.8125	3
0.8125	3
0.8125	3
0.8125	3
0.8125	3
0.8125	3
0.8125	3
0.8125	3
0.8125	3
0.8125	3
0.8125	3
0.8125	3
0.8125	3
0.8125	3
0.8125	3
0.8125	3
0.8125	3
0.8125	3
0.8125	3
0.8125	3
0.8125	3
0.8125	3
0.8125	3
0.8125	3
0.8125	3
0.8125	3
0.8125	3
0.8125	3
0.8125	3
0.8125	3
0.8125	3
0.8125	3
0.8125	3
0.8125	3
0.8125	3
0.8125	3
0.8125	3
0.8125	3
0.8125	3
0.8125	3
0.8125	3
0.8125	3
0.8125	3
0.8125	3
0.8125	3
0.8125	3
0.8125	3
0.8125	3
0.8125	3
0.8125	3
0.8125	3
0.8125	3
0.8125	3
0.8125	3
0.8125	3
0.8125	3
0.8125	3
0.8125	3
0.8125	3
0.8125	3
0.8125	3
0.8125	3
0.8125	3
0.8125	3
0.8125	3
0.8125	3
0.8125	3
0.8125	3
0.8125	3
0.8125	3
0.8125	3
0.8125	3
0.8125	3
0.8125	3
0.8125	3
0.8125	3
0.8125	3
0.8125	3
0.8125	3
0.8125	3
0.8125	3
0.8125	3
0.8125	3
0.8125	3
0.8125	3
0.8125	3
0.8125	3
0.8125	3
0.8125	3
0.8125	3
0.8125	3
0.8125	3
0.8125	3
0.8125	3
0.8125	3
0.8125	3
0.8125	3
0.8125	3
0.8125	3
0.8125	3
0.8125	3
0.8125	3
0.8125	3
0.8125	3
0.8125	3
0.8125	3
0.8125	3
0.8125	3
0.8125	3
0.8125	3
0.8125	3
0.8125	3
0.8125	3
0.8125	3
0.8125	3
0.8125	3
0.8125	3
0.8125	3
0.8125	3
0.8125	3
0.8125	3
0.8125	3
0.8125	3
0.8125	3
0.8125	3
0.8125	3
0.8125	3
0.8125	3
0.8125	3
0.8125	3
0.8125	3
0.8125	3
0.8125	3
0.8125	3
0.8125	3
0.8125	3
0.8125	3
0.8125	3
0.8125	3
0.8125	3
0.8125	3
0.8125	3
0.8125	3
0.8125	3
0.8125	3
0.8125	3
0.8125	3
0.8125	3
0.8125	3
0.8125	3
0.8125	3
0.8125	3
0.8125	3
0.8125	3
0.8125	3
0.8125	3
0.8125	3
0.8125	3
0.8125	3
0.8125	3
0.8125	3
0.8125	3
0.8125	3
0.8125	3
0.8125	3
0.8125	3
0.8125	3
0.8125	3
0.8125	3
0.8125	3
0.8125	3
0.8125	3
0.8125	3
0.8125	3
0.8125	3
0.8125	3
0.8125	3
0.8125	3
0.8125	3
0.8125	3
0.8125	3
0.8125	3
0.8125	3
0.8125	3
0.8125	3
0.8125	3
0.8125	3
0.8125	3
0.8125	3
0.8125	3
0.8125	3
0.8125	3
0.8125	3
0.8125	3
0.8125	3
0.8125	3
0.8125	3
0.8125	3
0.8125	3
0.8125	3
0.8125	3
0.8125	3
0.8125	3
0.8125	3
0.8125	3
0.8125	3
0.8125	3
0.8125	3
0.8125	3
0.8125	3
0.8125	3
0.8125	3
0.8125	3
0.8125	3
0.8125	3
0.8125	3
0.8125	3
0.8125	3
0.8125	3
0.8125	3
0.8125	3
0.8125	3
0.8125	3
0.8125	3
0.8125	3
0.8125	3
0.8125	3
0.8125	3
0.8125	3
0.8125	3
0.8125	3
0.8125	3
0.8125	3
0.8125	3
0.8125	3
0.8125	3
0.8125	3
0.8125	3
0.8125	3
0.8125	3
0.8125	3
0.8125	3
0.8125	3
0.8125	3
0.8125	3
0.8125	3
0.8125	3
0.8125	3
0.8125	3
0.8125	3
0.8125	3
0.8125	3
0.8125	3
0.8125	3
0.8125	3
0.8125	3
0.8125	3
0.8125	3
0.8125	3
0.8125	3
0.8125	3
0.8125	3
0.8125	3
0.8125	3
0.8125	3
0.8125	3
0.8125	3
0.8125	3
0.8125	3
0.8125	3
0.8125	3
0.8125	3
0.8125	3
0.8125	3
0.8125	3
0.8125	3
0.8125	3
0.8125	3
0.8125	3
0.8125	3
0.8125	3
0.8125	3
0.8125	3
0.8125	3
0.8125	3
0.8125	3
0.8125	3
0.8125	3
0.8125	3
0.8125	3
0.8125	3
0.8125	3
0.8125	3
0.8125	3
0.8125	3
0.8125	3
0.8125	3
0.8125	3
0.8125	3
0.8125	3
0.8125	3
0.8125	3
0.8125	3
0.8125	3
0.8125	3
0.8125	3
0.8125	3
0.8125	3
0.8125	3
0.8125	3
0.8125	3
0.8125	3
0.8125	3
0.8125	3
0.8125	3
0.8125	3
0.8125	3
0.8125	3
0.8125	3
0.8125	3
0.8125	3
0.8125	3
0.8125	3
0.8125	3
0.8125	3
0.8125	3
0.8125	3
0.8125	3
0.8125	3
0.8125	3
0.8125	3
0.8125	3
0.8125	3
0.8125	3
0.8125	3
0.8125	3
0.8125	3
0.8125	3
0.8125	3
0.8125	3
0.8125	3
0.8125	3
0.8125	3
0.8125	3
0.8125	3
0.8125	3
0.8125	3
0.8125	3
0.8125	3
0.8125	3
0.8125	3
0.8125	3
0.8125	3
0.8125	3
0.8125	3
0.8125	3
0.8125	3
0.8125	3
0.8125	3
0.8125	3
0.8125	3
0.8125	3
0.8125	3
0.8125	3
0.8125	3
0.8125	3
0.8125	3
0.8125	3
0.8125	3
0.8125	3
0.8125	3
0.8125	3
0.8125	3
0.8125	3
0.8125	3
0.8125	3
0.8125	3
0.8125	3
0.8125	3
0.8125	3
0.8125	3
0.8125	3
0.8125	3
0.8125	3
0.8125	3
0.8125	3
0.8125	3
0.8125	3
0.8125	3
0.8125	3
0.8125	3
0.8125	3
0.8125	3
0.8125	3
0.8125	3
0.8125	3
0.8125	3
0.8125	3
0.8125	3
0.8125	3
0.8125	3
0.8125	3
0.8125	3
0.8125	3
0.8125	3
0.8125	3
0.8125	3
0.8125	3
0.8125	3
0.8125	3
0.8125	3
0.8125	3
0.8125	3
0.8125	3
0.8125	3
0.8125	3
0.8125	3
0.8125	3
0.8125	3
0.8125	3
0.8125	3
0.8125	3
0.8125	3
0.8125	3
0.8125	3
0.8125	3
0.8125	3
0.8125	3
0.8125	3
0.8125	3
0.8125	3
0.8125	3
0.8125	3
0.8125	3
0.8125	3
0.8125	3
0.8125	3
0.8125	3
0.8125	3
0.8125	3
0.8125	3
0.8125	3
0.8125	3
0.8125	3
0.8125	3
0.8125	3
0.8125	3
0.8125	3
0.8125	3
0.8125	3
0.8125	3
0.8125	3
0.8125	3
0.8125	3
0.8125	3
0.8125	3
0.8125	3
0.8125	3
0.8125	3
0.8125	3
0.8125	3
0.8125	3
0.8125	3
0.8125	3
0.8125	3
0.8125	3
0.8125	3
0.8125	3
0.8125	3
0.8125	3
0.8125	3
0.8125	3
0.8125	3
0.8125	3
0.8125	3
0.8125	3
0.8125	3
0.8125	3
0.8125	3
0.8125	3
0.8125	3
0.8125	3
0.8125	3
0.8125	3
0.8125	3
0.8125	3
0.8125	3
0.8125	3
0.8125	3
0.8125	3
0.8125	3
0.8125	3
0.8125	3
0.8125	3
0.8125	3
0.8125	3
0.8125	3
0.8125	3
0.8125	3
0.8125	3
0.8125	3
0.8125	3
0.8125	3
0.8125	3
0.8125	3
0.8125	3
0.8125	3
0.8125	3
0.8125	3
0.8125	3
0.8125	3
0.8125	3
0.8125	3
0.8125	3
0.8125	3
0.8125	3
0.8125	3
0.8125	3
0.8125	3
0.8125	3
0.8125	3
0.8125	3
0.8125	3
0.8125	3
0.8125	3
0.8125	3
0.8125	3
0.8125	3
0.8125	3
0.8125	3
0.8125	3
0.8125	3
0.8125	3
0.8125	3
0.8125	3
0.8125	3
0.8125	3
0.8125	3
0.8125	3
0.8125	3
0.8125	3
0.8125	3
0.8125	3
0.8125	3
0.8125	3
0.8125	3
0.8125	3
0.8125	3
0.8125	3
0.8125	3
0.8125	3
0.8125	3
0.8125	3
0.8125	3
0.8125	3
0.8125	3
0.8125	3
0.8125	3
0.8125	3
0.8125	3
0.8125	3
0.8125	3
0.8125	3
0.8125	3
0.8125	3
0.8125	3
0.8125	3
0.8125	3
0.8125	3
0.8125	3
0.8125	3
0.8125	3
0.8125	3
0.8125	3
0.8125	3
0.8125	3
0.8125	3
0.8125	3
0.8125	3
0.8125	3
0.8125	3
0.8125	3
0.8125	3
0.8125	3
0.8125	3
0.8125	3
0.8125	3
0.8125	3
0.8125	3
0.8125	3
0.8125	3
0.8125	3
0.8125	3
0.8125	3
0.8125	3
0.8125	3
0.8125	3
0.8125	3
0.8125	3
0.8125	3
0.8125	3
0.8125	3
0.8125	3
0.8125	3
0.8125	3
0.8125	3
0.8125	3
0.8125	3
0.8125	3
0.8125	3
0.8125	3
0.8125	3
0.8125	3
0.8125	3
0.8125	3
0.8125	3
0.8125	3
0.8125	3
0.8125	3
0.8125	3
0.8125	3
0.8125	3
0.8125	3
0.8125	3
0.8125	3
0.8125	3
0.8125	3
0.8125	3
0.8125	3
0.8125	3
0.8125	3
0.8125	3
0.8125	3
0.8125	3
0.8125	3
0.8125	3
0.8125	3
0.8125	3
0.8125	3
0.8125	3
0.8125	3
0.8125	3
0.8125	3
0.8125	3
0.8125	3
0.8125	3
0.8125	3
0.8125	3
0.8125	3
0.8125	3
0.8125	3
0.8125	3
0.8125	3
0.8125	3
0.8125	3
0.8125	3
0.8125	3
0.8125	3
0.8125	3
0.8125	3
0.8125	3
0.8125	3
0.8125	3
0.8125	3
0.8125	3
0.8125	3
0.8125	3
0.8125	3
0.8125	3
0.8125	3
0.8125	3
0.8125	3
0.8125	3
0.8125	3
0.8125	3
0.8125	3
0.8125	3
0.8125	3
0.8125	3
0.8125	3
0.8125	3
0.8125	3
0.8125	3
0.8125	3
0.8125	3
0.8125	3
0.8125	3
0.8125	3
0.8125	3
0.8125	3
0.8125	3
0.8125	3
0.8125	3
0.8125	3
0.8125	3
0.8125	3
0.8125	3
0.8125	3
0.8125	3
0.8125	3
0.8125	3
0.8125	3
0.8125	3
0.8125	3
0.8125	3
0.8125	3
0.8125	3
0.8125	3
0.8125	3
0.8125	3
0.8125	3
0.8125	3
0.8125	3
0.8125	3
0.8125	3
0.8125	3
0.8125	3
0.8125	3
0.8125	3
0.8125	3
0.8125	3
0.8125	3
0.8125	3
0.8125	3
0.8125	3
0.8125	3
0.8125	3
0.8125	3
0.8125	3
0.8125	3
0.8125	3
0.8125	3
0.8125	3
0.8125	3
0.8125	3
0.8125	3
0.8125	3
0.8125	3
0.8125	3
0.8125	3
0.8125	3
0.8125	3
0.8125	3
0.8125	3
0.8125	3
0.8125	3
0.8125	3
0.8125	3
0.8125	3
0.8125	3
0.8125	3
0.8125	3
0.8125	3
0.8125	3
0.8125	3
0.8125	3
0.8125	3
0.8125	3
0.8125	3
0.8125	3
0.8125	3
0.8125	3
0.8125	3
0.8125	3
0.8125	3
0.8125	3
0.8125	3
0.8125	3
0.8125	3
0.8125	3
0.8125	3
0.8125	3
0.8125	3
0.8125	3
0.8125	3
0.8125	3
0.8125	3
0.8125	3
0.8125	3
0.8125	3
0.8125	3
0.8125	3
0.8125	3
0.8125	3
0.8125	3
0.8125	3
0.8125	3
0.8125	3
0.8125	3
0.8125	3
0.8125	3
0.8125	3
0.8125	3
0.8125	3
0.8125	3
0.8125	3
0.8125	3
0.8125	3
0.8125	3
0.8125	3
0.8125	3
0.8125	3
0.8125	3
0.8125	3
0.8125	3
0.8125	3
0.8125	3
0.8125	3
0.8125	3
0.8125	3
0.8125	3
0.8125	3
0.8125	3
0.8125	3
0.8125	3
0.8125	3
0.8125	3
0.8125	3
0.8125	3
0.8125	3
0.8125	3
0.8125	3
0.8125	3
0.8125	3
0.8125	3
0.8125	3
0.8125	3
0.8125	3
0.8125	3
0.8125	3
0.8125	3
0.8125	3
0.8125	3
0.8125	3
0.8125	3
0.8125	3
0.8125	3
0.8125	3
0.8125	3
0.8125	3
0.8125	3
0.8125	3
0.8125	3
0.8125	3
0.8125	3
0.8125	3
0.8125	3
0.8125	3
0.8125	3
0.8125	3
0.8125	3
0.8125	3
0.8125	3
0.8125	3
0.8125	3
0.8125	3
0.8125	3
0.8125	3
0.8125	3
0.8125	3
0.8125	3
0.8125	3
0.8125	3
0.8125	3
0.8125	3
0.8125	3
0.8125	3
0.8125	3
0.8125	3
0.8125	3
0.8125	3
0.8125	3
0.8125	3
0.8125	3
0.8125	3
0.8125	3
0.8125	3
0.8125	3
0.8125	3
0.8125	3
0.8125	3
0.8125	3
0.8125	3
0.8125	3
0.8125	3
0.8125	3
0.8125	3
0.8125	3
0.8125	3
0.8125	3
0.8125	3
0.8125	3
0.8125	3
0.8125	3
0.8125	3
0.8125	3
0.8125	3
0.8125	3
0.8125	3
0.8125	3
0.8125	3
0.8125	3
0.8125	3
0.8125	3
0.8125	3
0.8125	3
0.8125	3
0.8125	3
0.8125	3
0.8125	3
0.8125	3
0.8125	3
0.8125	3
0.8125	3
0.8125	3
0.8125	3
0.8125	3
0.8125	3
0.8125	3
0.8125	3
0.8125	3
0.8125	3
0.8125	3
0.8125	3
0.8125	3
0.8125	3
0.8125	3
0.8125	3
0.8125	3
0.8125	3
0.8125	3
0.8125	3
0.8125	3
0.8125	3
0.8125	3
0.8125	3
0.8125	3
0.8125	3
0.8125	3
0.8125	3
0.8125	3
0.8125	3
0.8125	3
0.8125	3
0.8125	3
0.8125	3
0.8125	3
0.8125	3
0.8125	3
0.8125	3
0.8125	3
0.8125	3
0.8125	3
0.8125	3
0.8125	3
0.8125	3
0.8125	3
0.8125	3
0.8125	3
0.8125	3
0.8125	3
0.8125	3
0.8125	3
0.8125	3
0.8125	3
0.8125	3
0.8125	3
0.8125	3
0.8125	3
0.8125	3
0.8125	3
0.8125	3
0.8125	3
0.8125	3
0.8125	3
0.8125	3
0.8125	3
0.8125	3
0.8125	3
0.8125	3
0.8125	3
0.8125	3
0.8125	3
0.8125	3
0.8125	3
0.8125	3
0.8125	3
0.8125	3
0.8125	3
0.8125	3
0.8125	3
0.8125	3
0.8125	3
0.8125	3
0.8125	3
0.8125	3
0.8125	3
0.8125	3
0.8125	3
0.8125	3
0.8125	3
0.8125	3
0.8125	3
0.8125	3
0.8125	3
0.8125	3
0.8125	3
0.8125	3
0.8125	3
0.8125	3
0.8125	3
0.8125	3
0.8125	3
0.8125	3
0.8125	3
0.8125	3
0.8125	3
0.8125	3
0.8125	3
0.8125	3
0.8125	3
0.8125	3
0.8125	3
0.8125	3
0.8125	3
0.8125	3
0.8125	3
0.8125	3
0.8125	3
0.8125	3
0.8125	3
0.8125	3
0.8125	3
0.8125	3
0.8125	3
0.8125	3
0.8125	3
0.8125	3
0.8125	3
0.8125	3
0.8125	3
0.8125	3
0.8125	3
0.8125	3
0.8125	3
0.8125	3
0.8125	3
0.8125	3
0.8125	3
0.8125	3
0.8125	3
0.8125	3
0.8125	3
0.8125	3
0.8125	3
0.8125	3
0.8125	3
0.8125	3
0.8125	3
0.8125	3
0.8125	3
0.8125	3
0.8125	3
0.8125	3
0.8125	3
0.8125	3
0.8125	3
0.8125	3
0.8125	3
0.8125	3
0.8125	3
0.8125	3
0.8125	3
0.8125	3
0.8125	3
0.8125	3
0.8125	3
0.8125	3
0.8125	3
0.8125	3
0.8125	3
0.8125	3
0.8125	3
0.8125	3
0.8125	3
0.8125	3
0.8125	3
0.8125	3
0.8125	3
0.8125	3
0.8125	3
0.8125	3
0.8125	3
0.8125	3
0.8125	3
0.8125	3
0.8125	3
0.8125	3
0.8125	3
0.8125	3
0.8125	3
0.8125	3
0.8125	3
0.8125	3
0.8125	3
0.8125	3
0.8125	3
0.8125	3
0.8125	3
0.8125	3
0.8125	3
0.8125	3
0.8125	3
0.8125	3
0.8125	3
0.8125	3
0.8125	3
0.8125	3
0.8125	3
0.8125	3
0.8125	3
0.8125	3
0.8125	3
0.8125	3
0.8125	3
0.8125	3
0.8125	3
0.8125	3
0.8125	3
0.8125	3
0.8125	3
0.8125	3
0.8125	3
0.8125	3
0.8125	3
0.8125	3
0.8125	3
0.8125	3
0.8125	3
0.8125	3
0.8125	3
0.8125	3
0.8125	3
0.8125	3
0.8125	3
0.8125	3
0.8125	3
0.8125	3
0.8125	3
0.8125	3
0.8125	3
0.8125	3
0.8125	3
0.8125	3
0.8125	3
0.8125	3
0.8125	3
0.8125	3
0.8125	3
0.8125	3
0.8125	3
0.8125	3
0.8125	3
0.8125	3
0.8125	3
0.8125	3
0.8125	3
0.8125	3
0.8125	3
0.8125	3
0.8125	3
0.8125	3
0.8125	3
0.8125	3
0.8125	3
0.8125	3
0.8125	3
0.8125	3
0.8125	3
0.8125	3
0.8125	3
0.8125	3
0.8125	3
0.8125	3
0.8125	3
0.8125	3
0.8125	3
0.8125	3
0.8125	3
0.8125	3
0.8125	3
0.8125	3
0.8125	3
0.8125	3
0.8125	3
0.8125	3
0.8125	3
0.8125	3
0.8125	3
0.8125	3
0.8125	3
0.8125	3
0.8125	3
0.8125	3
0.8125	3
0.8125	3
0.8125	3
0.8125	3
0.8125	3
0.8125	3
0.8125	3
0.8125	3
0.8125	3
0.8125	3
0.8125	3
0.8125	3
0.8125	3
0.8125	3
0.8125	3
0.8125	3
0.8125	3
0.8125	3
0.8125	3
0.8125	3
0.8125	3
0.8125	3
0.8125	3
0.8125	3
0.8125	3
0.8125	3
0.8125	3
0.8125	3
0.8125	3
0.8125	3
0.8125	3
0.8125	3
0.8125	3
0.8125	3
0.8125	3
0.8125	3
0.8125	3
0.8125	3
0.8125	3
0.8125	3
0.8125	3
0.8125	3
0.8125	3
0.8125	3
0.8125	3
0.8125	3
0.8125	3
0.8125	3
0.8125	3
0.8125	3
0.8125	3
0.8125	3
0.8125	3
0.8125	3
0.8125	3
0.8125	3
0.8125	3
0.8125	3
0.8125	3
0.8125	3
0.8125	3
0.8125	3
0.8125	3
0.8125	3
0.8125	3
0.8125	3
0.8125	3
0.8125	3
0.8125	3
0.8125	3
0.8125	3
0.8125	3
0.8125	3
0.8125	3
0.8125	3
0.8125	3
0.8125	3
0.8125	3
0.8125	3
0.8125	3
0.8125	3
0.8125	3
0.8125	3
0.8125	3
0.8125	3
0.8125	3
0.8125	3
0.8125	3
0.8125	3
0.8125	3
0.8125	3
0.8125	3
0.8125	3
0.8125	3
0.8125	3
0.8125	3
0.8125	3
0.8125	3
0.8125	3
0.8125	3
0.8125	3
0.8125	3
0.8125	3
0.8125	3
0.8125	3
0.8125	3
0.8125	3
0.8125	3
0.8125	3
0.8125	3
0.8125	3
0.8125	3
0.8125	3
0.8125	3
0.8125	3
0.8125	3
0.8125	3
0.8125	3
0.8125	3
0.8125	3
0.8125	3
0.8125	3
0.8125	3
0.8125	3
0.8125	3
0.8125	3
0.8125	3
0.8125	3
0.8125	3
0.8125	3
0.8125	3
0.8125	3
0.8125	3
0.8125	3
0.8125	3
0.8125	3
0.8125	3
0.8125	3
0.8125	3
0.8125	3
0.8125	3
0.8125	3
0.8125	3
0.8125	3
0.8125	3
0.8125	3
0.8125	3
0.8125	3
0.8125	3
0.8125	3
0.8125	3
0.8125	3
0.8125	3
0.8125	3
0.8125	3
0.8125	3
0.8125	3
0.8125	3
0.8125	3
0.8125	3
0.8125	3
0.8125	3
0.8125	3
0.8125	3
0.8125	3
0.8125	3
0.8125	3
0.8125	3
0.8125	3
0.8125	3
0.8125	3
0.8125	3
0.8125	3
0.8125	3
0.8125	3
0.8125	3
0.8125	3
0.8125	3
0.8125	3
0.8125	3
0.8125	3
0.8125	3
0.8125	3
0.8125	3
0.8125	3
0.8125	3
0.8125	3
0.8125	3
0.8125	3
0.8125	3
0.8125	3
0.8125	3
0.8125	3
0.8125	3
0.8125	3
0.8125	3
0.8125	3
0.8125	3
0.8125	3
0.8125	3
0.8125	3
0.8125	3
0.8125	3
0.8125	3
0.8125	3
0.8125	3
0.8125	3
0.8125	3
0.8125	3
0.8125	3
0.8125	3
0.8125	3
0.8125	3
0.8125	3
0.8125	3
0.8125	3
0.8125	3
0.8125	3
0.8125	3
0.8125	3
0.8125	3
0.8125	3
0.8125	3
0.8125	3
0.8125	3
0.8125	3
0.8125	3
0.8125	3
0.8125	3
0.8125	3
0.8125	3
0.8125	3
0.8125	3
0.8125	3
0.8125	3
0.8125	3
0.8125	3
0.8125	3
0.8125	3
0.8125	3
0.8125	3
0.8125	3
0.8125	3
0.8125	3
0.8125	3
0.8125	3
0.8125	3
0.8125	3
0.8125	3
0.8125	3
0.8125	3
0.8125	3
0.8125	3
0.8125	3
0.8125	3
0.8125	3
0.8125	3
0.8125	3
0.8125	3
0.8125	3
0.8125	3
0.8125	3
0.8125	3
0.8125	3
0.8125	3
0.8125	3
0.8125	3
0.8125	3
0.8125	3
0.8125	3
0.8125	3
0.8125	3
0.8125	3
0.8125	3
0.8125	3
0.8125	3
0.8125	3
0.8125	3
0.8125	3
0.8125	3
0.8125	3
0.8125	3
0.8125	3
0.8125	3
0.8125	3
0.8125	3
0.8125	3
0.8125	3
0.8125	3
0.8125	3
0.8125	3
0.8125	3
0.8125	3
0.8125	3
0.8125	3
0.8125	3
0.8125	3
0.8125	3
0.8125	3
0.8125	3
0.8125	3
0.8125	3
0.8125	3
0.8125	3
0.8125	3
0.8125	3
0.8125	3
0.8125	3
0.8125	3
0.8125	3
0.8125	3
0.8125	3
0.8125	3
0.8125	3
0.8125	3
0.8125	3
0.8125	3
0.8125	3
0.8125	3
0.8125	3
0.8125	3
0.8125	3
0.8125	3
0.8125	3
0.8125	3
0.8125	3
0.8125	3
0.8125	3
0.8125	3
0.8125	3
0.8125	3
0.8125	3
0.8125	3
0.8125	3
0.8125	3
0.8125	3
0.8125	3
0.8125	3
0.8125	3
0.8125	3
0.8125	3
0.8125	3
0.8125	3
0.8125	3
0.8125	3
0.8125	3
0.8125	3
0.8125	3
0.8125	3
0.8125	3
0.8125	3
0.8125	3
0.8125	3
0.8125	3
0.8125	3
0.8125	3
0.8125	3
0.8125	3
0.8125	3
0.8125	3
0.8125	3
0.8125	3
0.8125	3
0.8125	3
0.8125	3
0.8125	3
0.8125	3
0.8125	3
0.8125	3
0.8125	3
0.8125	3
0.8125	3
0.8125	3
0.8125	3
0.8125	3
0.8125	3
0.8125	3
0.8125	3
0.8125	3
0.8125	3
0.8125	3
0.8125	3
0.8125	3
0.8125	3
0.8125	3
0.8125	3
0.8125	3
0.8125	3
0.8125	3
0.8125	3
0.8125	3
0.8125	3
0.8125	3
0.8125	3
0.8125	3
0.8125	3
0.8125	3
0.8125	3
0.8125	3
0.8125	3
0.8125	3
0.8125	3
0.8125	3
0.8125	3
0.8125	3
0.8125	3
0.8125	3
0.8125	3
0.8125	3
0.8125	3
0.8125	3
0.8125	3
0.8125	3
0.8125	3
0.8125	3
0.8125	3
0.8125	3
0.8125	3
0.8125	3
0.8125	3
0.8125	3
0.8125	3
0.8125	3
0.8125	3
0.8125	3
0.8125	3
0.8125	3
0.8125	3
0.8125	3
0.8125	3
0.8125	3
0.8125	3
0.8125	3
0.8125	3
0.8125	3
0.8125	3
0.8125	3
0.8125	3
0.8125	3
0.8125	3
0.8125	3
0.8125	3
0.8125	3
0.8125	3
0.8125	3
0.8125	3
0.8125	3
0.8125	3
0.8125	3
0.8125	3
0.8125	3
0.8125	3
0.8125	3
0.8125	3
0.8125	3
0.8125	3
0.8125	3
0.8125	3
0.8125	3
0.8125	3
0.8125	3
0.8125	3
0.8125	3
0.8125	3
0.8125	3
0.8125	3
0.8125	3
0.8125	3
0.8125	3
0.8125	3
0.8125	3
0.8125	3
0.8125	3
0.8125	3
0.8125	3
0.8125	3
0.8125	3
0.8125	3
0.8125	3
0.8125	3
0.8125	3
0.8125	3
0.8125	3
0.8125	3
0.8125	3
0.8125	3
0.8125	3
0.8125	3
0.8125	3
0.8125	3
0.8125	3
0.8125	3
0.8125	3
0.8125	3
0.8125	3
0.8125	3
0.8125	3
0.8125	3
0.8125	3
0.8125	3
0.8125	3
0.8125	3
0.8125	3
0.8125	3
0.8125	3
0.8125	3
0.8125	3
0.8125	3
0.8125	3
0.8125	3
0.8125	3
0.8125	3
0.8125	3
0.8125	3
0.8125	3
0.8125	3
0.8125	3
0.8125	3
0.8125	3
0.8125	3
0.8125	3
0.8125	3
0.8125	3
0.8125	3
0.8125	3
0.8125	3
0.8125	3
0.8125	3
0.8125	3
0.8125	3
0.8125	3
0.8125	3
0.8125	3
0.8125	3
0.8125	3
0.8125	3
0.8125	3
0.8125	3
0.8125	3
0.8125	3
0.8125	3
0.8125	3
0.8125	3
0.8125	3
0.8125	3
0.8125	3
0.8125	3
0.8125	3
0.8125	3
0.8125	3
0.8125	3
0.8125	3
0.8125	3
0.8125	3
0.8125	3
0.8125	3
0.8125	3
0.8125	3
0.8125	3
0.8125	3
0.8125	3
0.8125	3
0.8125	3
0.8125	3
0.8125	3
0.8125	3
0.8125	3
0.8125	3
0.8125	3
0.8125	3
0.8125	3
0.8125	3
0.8125	3
0.8125	3
0.8125	3
0.9375	1
0.875	2
0.8125	3
0.0	15
0.8125	3
0.8125	3
0.0625	14
0.0625	15
0.8125	3
0.75	4
0.75	4
0.0	15
0.125	13
0.125	13
0.125	14
0.125	14
0.8125	3
0.75	4
0.6875	5
0.0	15
0.75	4
0.75	4
0.0625	14
0.0625	15
0.1875	12
0.1875	12
0.1875	12
0.1875	13
0.1875	13
0.1875	13
0.1875	13
0.1875	13
0.8125	3
0.75	4
0.6875	5
0.0	15
0.6875	5
0.6875	5
0.0625	14
0.0625	15
0.75	4
0.6875	5
0.6875	5
0.0	15
0.125	13
0.125	13
0.125	14
0.125	14
0.25	11
0.25	11
0.25	11
0.25	12
0.25	11
0.25	11
0.25	12
0.25	12
0.25	12
0.25	12
0.25	12
0.25	12
0.25	12
0.25	12
0.25	12
0.25	12
0.8125	3
0.75	4
0.6875	5
0.0	15
0.6875	5
0.6875	5
0.0625	14
0.0625	15
0.6875	5
0.625	6
0.625	6
0.0	15
0.125	13
0.125	13
0.125	14
0.125	14
0.75	4
0.6875	5
0.625	6
0.0	15
0.6875	5
0.6875	5
0.0625	14
0.0625	15
0.1875	12
0.1875	12
0.1875	12
0.1875	13
0.1875	13
0.1875	13
0.1875	13
0.1875	13
0.3125	10
0.3125	10
0.3125	10
0.3125	11
0.3125	10
0.3125	10
0.3125	11
0.3125	11
0.3125	10
0.3125	10
0.3125	10
0.3125	11
0.3125	11
0.3125	11
0.3125	11
0.3125	11
0.3125	11
0.3125	11
0.3125	11
0.3125	11
0.3125	11
0.3125	11
0.3125	11
0.3125	11
0.3125	11
0.3125	11
0.3125	11
0.3125	11
0.3125	11
0.3125	11
0.3125	11
0.3125	11
0.8125	3
0.75	4
0.6875	5
0.0	15
0.6875	5
0.6875	5
0.0625	14
0.0625	15
0.6875	5
0.625	6
0.625	6
0.0	15
0.125	13
0.125	13
0.125	14
0.125	14
0.6875	5
0.625	6
0.5625	7
0.0	15
0.625	6
0.625	6
0.0625	14
0.0625	15
0.1875	12
0.1875	12
0.1875	12
0.1875	13
0.1875	13
0.1875	13
0.1875	13
0.1875	13
0.75	4
0.6875	5
0.625	6
0.0	15
0.625	6
0.625	6
0.0625	14
0.0625	15
0.6875	5
0.625	6
0.625	6
0.0	15
0.125	13
0.125	13
0.125	14
0.125	14
0.25	11
0.25	11
0.25	11
0.25	12
0.25	11
0.25	11
0.25	12
0.25	12
0.25	12
0.25	12
0.25	12
0.25	12
0.25	12
0.25	12
0.25	12
0.25	12
0.375	9
0.375	9
0.375	9
0.375	10
0.375	9
0.375	9
0.375	10
0.375	10
0.375	9
0.375	9
0.375	9
0.375	10
0.375	10
0.375	10
0.375	10
0.375	10
0.375	9
0.375	9
0.375	9
0.375	10
0.375	9
0.375	9
0.375	10
0.375	10
0.375	10
0.375	10
0.375	10
0.375	10
0.375	10
0.375	10
0.375	10
0.375	10
0.375	10
0.375	10
0.375	10
0.375	10
0.375	10
0.375	10
0.375	10
0.375	10
0.375	10
0.375	10
0.375	10
0.375	10
0.375	10
0.375	10
0.375	10
0.375	10
0.375	10
0.375	10
0.375	10
0.375	10
0.375	10
0.375	10
0.375	10
0.375	10
0.375	10
0.375	10
0.375	10
0.375	10
0.375	10
0.375	10
0.375	10
0.375	10
0.8125	3
0.75	4
0.6875	5
0.0	15
0.6875	5
0.6875	5
0.0625	14
0.0625	15
0.6875	5
0.625	6
0.625	6
0.0	15
0.125	13
0.125	13
0.125	14
0.125	14
0.6875	5
0.625	6
0.5625	7
0.0	15
0.625	6
0.625	6
0.0625	14
0.0625	15
0.1875	12
0.1875	12
0.1875	12
0.1875	13
0.1875	13
0.1875	13
0.1875	13
0.1875	13
0.6875	5
0.625	6
0.5625	7
0.0	15
0.5625	7
0.5625	7
0.0625	14
0.0625	15
0.625	6
0.5625	7
0.5625	7
0.0	15
0.125	13
0.125	13
0.125	14
0.125	14
0.25	11
0.25	11
0.25	11
0.25	12
0.25	11
0.25	11
0.25	12
0.25	12
0.25	12
0.25	12
0.25	12
0.25	12
0.25	12
0.25	12
0.25	12
0.25	12
0.75	4
0.6875	5
0.625	6
0.0	15
0.625	6
0.625	6
0.0625	14
0.0625	15
0.625	6
0.5625	7
0.5625	7
0.0	15
0.125	13
0.125	13
0.125	14
0.125	14
0.6875	5
0.625	6
0.5625	7
0.0	15
0.625	6
0.625	6
0.0625	14
0.0625	15
0.1875	12
0.1875	12
0.1875	12
0.1875	13
0.1875	13
0.1875	13
0.1875	13
0.1875	13
0.3125	10
0.3125	10
0.3125	10
0.3125	11
0.3125	10
0.3125	10
0.3125	11
0.3125	11
0.3125	10
0.3125	10
0.3125	10
0.3125	11
0.3125	11
0.3125	11
0.3125	11
0.3125	11
0.3125	11
0.3125	11
0.3125	11
0.3125	11
0.3125	11
0.3125	11
0.3125	11
0.3125	11
0.3125	11
0.3125	11
0.3125	11
0.3125	11
0.3125	11
0.3125	11
0.3125	11
0.3125	11
0.4375	8
0.4375	8
0.4375	8
0.4375	9
0.4375	8
0.4375	8
0.4375	9
0.4375	9
0.4375	8
0.4375	8
0.4375	8
0.4375	9
0.4375	9
0.4375	9
0.4375	9
0.4375	9
0.4375	8
0.4375	8
0.4375	8
0.4375	9
0.4375	8
0.4375	8
0.4375	9
0.4375	9
0.4375	9
0.4375	9
0.4375	9
0.4375	9
0.4375	9
0.4375	9
0.4375	9
0.4375	9
0.4375	8
0.4375	8
0.4375	8
0.4375	9
0.4375	8
0.4375	8
0.4375	9
0.4375	9
0.4375	8
0.4375	8
0.4375	8
0.4375	9
0.4375	9
0.4375	9
0.4375	9
0.4375	9
0.4375	9
0.4375	9
0.4375	9
0.4375	9
0.4375	9
0.4375	9
0.4375	9
0.4375	9
0.4375	9
0.4375	9
0.4375	9
0.4375	9
0.4375	9
0.4375	9
0.4375	9
0.4375	9
0.4375	9
0.4375	9
0.4375	9
0.4375	9
0.4375	9
0.4375	9
0.4375	9
0.4375	9
0.4375	9
0.4375	9
0.4375	9
0.4375	9
0.4375	9
0.4375	9
0.4375	9
0.4375	9
0.4375	9
0.4375	9
0.4375	9
0.4375	9
0.4375	9
0.4375	9
0.4375	9
0.4375	9
0.4375	9
0.4375	9
0.4375	9
0.4375	9
0.4375	9
0.4375	9
0.4375	9
0.4375	9
0.4375	9
0.4375	9
0.4375	9
0.4375	9
0.4375	9
0.4375	9
0.4375	9
0.4375	9
0.4375	9
0.4375	9
0.4375	9
0.4375	9
0.4375	9
0.4375	9
0.4375	9
0.4375	9
0.4375	9
0.4375	9
0.4375	9
0.4375	9
0.4375	9
0.4375	9
0.4375	9
0.4375	9
0.4375	9
0.4375	9
0.4375	9
0.4375	9
0.4375	9
0.4375	9
0.4375	9
0.4375	9
0.8125	3
0.75	4
0.6875	5
0.0	15
0.6875	5
0.6875	5
0.0625	14
0.0625	15
0.6875	5
0.625	6
0.625	6
0.0	15
0.125	13
0.125	13
0.125	14
0.125	14
0.6875	5
0.625	6
0.5625	7
0.0	15
0.625	6
0.625	6
0.0625	14
0.0625	15
0.1875	12
0.1875	12
0.1875	12
0.1875	13
0.1875	13
0.1875	13
0.1875	13
0.1875	13
0.6875	5
0.625	6
0.5625	7
0.0	15
0.5625	7
0.5625	7
0.0625	14
0.0625	15
0.625	6
0.5625	7
0.5625	7
0.0	15
0.125	13
0.125	13
0.125	14
0.125	14
0.25	11
0.25	11
0.25	11
0.25	12
0.25	11
0.25	11
0.25	12
0.25	12
0.25	12
0.25	12
0.25	12
0.25	12
0.25	12
0.25	12
0.25	12
0.25	12
0.6875	5
0.625	6
0.5625	7
0.0	15
0.5625	7
0.5625	7
0.0625	14
0.0625	15
0.5625	7
0.5	8
0.5	8
0.0	15
0.125	13
0.125	13
0.125	14
0.125	14
0.625	6
0.5625	7
0.5	8
0.0	15
0.5625	7
0.5625	7
0.0625	14
0.0625	15
0.1875	12
0.1875	12
0.1875	12
0.1875	13
0.1875	13
0.1875	13
0.1875	13
0.1875	13
0.3125	10
0.3125	10
0.3125	10
0.3125	11
0.3125	10
0.3125	10
0.3125	11
0.3125	11
0.3125	10
0.3125	10
0.3125	10
0.3125	11
0.3125	11
0.3125	11
0.3125	11
0.3125	11
0.3125	11
0.3125	11
0.3125	11
0.3125	11
0.3125	11
0.3125	11
0.3125	11
0.3125	11
0.3125	11
0.3125	11
0.3125	11
0.3125	11
0.3125	11
0.3125	11
0.3125	11
0.3125	11
0.75	4
0.6875	5
0.625	6
0.0	15
0.625	6
0.625	6
0.0625	14
0.0625	15
0.625	6
0.5625	7
0.5625	7
0.0	15
0.125	13
0.125	13
0.125	14
0.125	14
0.625	6
0.5625	7
0.5	8
0.0	15
0.5625	7
0.5625	7
0.0625	14
0.0625	15
0.1875	12
0.1875	12
0.1875	12
0.1875	13
0.1875	13
0.1875	13
0.1875	13
0.1875	13
0.6875	5
0.625	6
0.5625	7
0.0	15
0.5625	7
0.5625	7
0.0625	14
0.0625	15
0.625	6
0.5625	7
0.5625	7
0.0	15
0.125	13
0.125	13
0.125	14
0.125	14
0.25	11
0.25	11
0.25	11
0.25	12
0.25	11
0.25	11
0.25	12
0.25	12
0.25	12
0.25	12
0.25	12
0.25	12
0.25	12
0.25	12
0.25	12
0.25	12
0.375	9
0.375	9
0.375	9
0.375	10
0.375	9
0.375	9
0.375	10
0.375	10
0.375	9
0.375	9
0.375	9
0.375	10
0.375	10
0.375	10
0.375	10
0.375	10
0.375	9
0.375	9
0.375	9
0.375	10
0.375	9
0.375	9
0.375	10
0.375	10
0.375	10
0.375	10
0.375	10
0.375	10
0.375	10
0.375	10
0.375	10
0.375	10
0.375	10
0.375	10
0.375	10
0.375	10
0.375	10
0.375	10
0.375	10
0.375	10
0.375	10
0.375	10
0.375	10
0.375	10
0.375	10
0.375	10
0.375	10
0.375	10
0.375	10
0.375	10
0.375	10
0.375	10
0.375	10
0.375	10
0.375	10
0.375	10
0.375	10
0.375	10
0.375	10
0.375	10
0.375	10
0.375	10
0.375	10
0.375	10
0.5	7
0.5	7
0.5	7
0.5	8
0.5	7
0.5	7
0.5	8
0.5	8
0.5	7
0.5	7
0.5	7
0.5	8
0.5	8
0.5	8
0.5	8
0.5	8
0.5	7
0.5	7
0.5	7
0.5	8
0.5	7
0.5	7
0.5	8
0.5	8
0.5	8
0.5	8
0.5	8
0.5	8
0.5	8
0.5	8
0.5	8
0.5	8
0.5	7
0.5	7
0.5	7
0.5	8
0.5	7
0.5	7
0.5	8
0.5	8
0.5	7
0.5	7
0.5	7
0.5	8
0.5	8
0.5	8
0.5	8
0.5	8
0.5	8
0.5	8
0.5	8
0.5	8
0.5	8
0.5	8
0.5	8
0.5	8
0.5	8
0.5	8
0.5	8
0.5	8
0.5	8
0.5	8
0.5	8
0.5	8
0.5	7
0.5	7
0.5	7
0.5	8
0.5	7
0.5	7
0.5	8
0.5	8
0.5	7
0.5	7
0.5	7
0.5	8
0.5	8
0.5	8
0.5	8
0.5	8
0.5	7
0.5	7
0.5	7
0.5	8
0.5	7
0.5	7
0.5	8
0.5	8
0.5	8
0.5	8
0.5	8
0.5	8
0.5	8
0.5	8
0.5	8
0.5	8
0.5	8
0.5	8
0.5	8
0.5	8
0.5	8
0.5	8
0.5	8
0.5	8
0.5	8
0.5	8
0.5	8
0.5	8
0.5	8
0.5	8
0.5	8
0.5	8
0.5	8
0.5	8
0.5	8
0.5	8
0.5	8
0.5	8
0.5	8
0.5	8
0.5	8
0.5	8
0.5	8
0.5	8
0.5	8
0.5	8
0.5	8
0.5	8
0.5	8
0.5	8
0.5	8
0.5	8
0.5	8
0.5	8
0.5	8
0.5	8
0.5	8
0.5	8
0.5	8
0.5	8
0.5	8
0.5	8
0.5	8
0.5	8
0.5	8
0.5	8
0.5	8
0.5	8
0.5	8
0.5	8
0.5	8
0.5	8
0.5	8
0.5	8
0.5	8
0.5	8
0.5	8
0.5	8
0.5	8
0.5	8
0.5	8
0.5	8
0.5	8
0.5	8
0.5	8
0.5	8
0.5	8
0.5	8
0.5	8
0.5	8
0.5	8
0.5	8
0.5	8
0.5	8
0.5	8
0.5	8
0.5	8
0.5	8
0.5	8
0.5	8
0.5	8
0.5	8
0.5	8
0.5	8
0.5	8
0.5	8
0.5	8
0.5	8
0.5	8
0.5	8
0.5	8
0.5	8
0.5	8
0.5	8
0.5	8
0.5	8
0.5	8
0.5	8
0.5	8
0.5	8
0.5	8
0.5	8
0.5	8
0.5	8
0.5	8
0.5	8
0.5	8
0.5	8
0.5	8
0.5	8
0.5	8
0.5	8
0.5	8
0.5	8
0.5	8
0.5	8
0.5	8
0.5	8
0.5	8
0.5	8
0.5	8
0.5	8
0.5	8
0.5	8
0.5	8
0.5	8
0.5	8
0.5	8
0.5	8
0.5	8
0.5	8
0.5	8
0.5	8
0.5	8
0.5	8
0.5	8
0.5	8
0.5	8
0.5	8
0.5	8
0.5	8
0.5	8
0.5	8
0.5	8
0.5	8
0.5	8
0.5	8
0.5	8
0.5	8
0.5	8
0.5	8
0.5	8
0.5	8
0.5	8
0.5	8
0.5	8
0.8125	3
0.75	4
0.6875	5
0.0	15
0.6875	5
0.6875	5
0.0625	14
0.0625	15
0.6875	5
0.625	6
0.625	6
0.0	15
0.125	13
0.125	13
0.125	14
0.125	14
0.6875	5
0.625	6
0.5625	7
0.0	15
0.625	6
0.625	6
0.0625	14
0.0625	15
0.1875	12
0.1875	12
0.1875	12
0.1875	13
0.1875	13
0.1875	13
0.1875	13
0.1875	13
0.6875	5
0.625	6
0.5625	7
0.0	15
0.5625	7
0.5625	7
0.0625	14
0.0625	15
0.625	6
0.5625	7
0.5625	7
0.0	15
0.125	13
0.125	13
0.125	14
0.125	14
0.25	11
0.25	11
0.25	11
0.25	12
0.25	11
0.25	11
0.25	12
0.25	12
0.25	12
0.25	12
0.25	12
0.25	12
0.25	12
0.25	12
0.25	12
0.25	12
0.6875	5
0.625	6
0.5625	7
0.0	15
0.5625	7
0.5625	7
0.0625	14
0.0625	15
0.5625	7
0.5	8
0.5	8
0.0	15
0.125	13
0.125	13
0.125	14
0.125	14
0.625	6
0.5625	7
0.5	8
0.0	15
0.5625	7
0.5625	7
0.0625	14
0.0625	15
0.1875	12
0.1875	12
0.1875	12
0.1875	13
0.1875	13
0.1875	13
0.1875	13
0.1875	13
0.3125	10
0.3125	10
0.3125	10
0.3125	11
0.3125	10
0.3125	10
0.3125	11
0.3125	11
0.3125	10
0.3125	10
0.3125	10
0.3125	11
0.3125	11
0.3125	11
0.3125	11
0.3125	11
0.3125	11
0.3125	11
0.3125	11
0.3125	11
0.3125	11
0.3125	11
0.3125	11
0.3125	11
0.3125	11
0.3125	11
0.3125	11
0.3125	11
0.3125	11
0.3125	11
0.3125	11
0.3125	11
0.6875	5
0.625	6
0.5625	7
0.0	15
0.5625	7
0.5625	7
0.0625	14
0.0625	15
0.5625	7
0.5	8
0.5	8
0.0	15
0.125	13
0.125	13
0.125	14
0.125	14
0.5625	7
0.5	8
0.4375	9
0.0	15
0.5	8
0.5	8
0.0625	14
0.0625	15
0.1875	12
0.1875	12
0.1875	12
0.1875	13
0.1875	13
0.1875	13
0.1875	13
0.1875	13
0.625	6
0.5625	7
0.5	8
0.0	15
0.5	8
0.5	8
0.0625	14
0.0625	15
0.5625	7
0.5	8
0.5	8
0.0	15
0.125	13
0.125	13
0.125	14
0.125	14
0.25	11
0.25	11
0.25	11
0.25	12
0.25	11
0.25	11
0.25	12
0.25	12
0.25	12
0.25	12
0.25	12
0.25	12
0.25	12
0.25	12
0.25	12
0.25	12
0.375	9
0.375	9
0.375	9
0.375	10
0.375	9
0.375	9
0.375	10
0.375	10
0.375	9
0.375	9
0.375	9
0.375	10
0.375	10
0.375	10
0.375	10
0.375	10
0.375	9
0.375	9
0.375	9
0.375	10
0.375	9
0.375	9
0.375	10
0.375	10
0.375	10
0.375	10
0.375	10
0.375	10
0.375	10
0.375	10
0.375	10
0.375	10
0.375	10
0.375	10
0.375	10
0.375	10
0.375	10
0.375	10
0.375	10
0.375	10
0.375	10
0.375	10
0.375	10
0.375	10
0.375	10
0.375	10
0.375	10
0.375	10
0.375	10
0.375	10
0.375	10
0.375	10
0.375	10
0.375	10
0.375	10
0.375	10
0.375	10
0.375	10
0.375	10
0.375	10
0.375	10
0.375	10
0.375	10
0.375	10
0.75	4
0.6875	5
0.625	6
0.0	15
0.625	6
0.625	6
0.0625	14
0.0625	15
0.625	6
0.5625	7
0.5625	7
0.0	15
0.125	13
0.125	13
0.125	14
0.125	14
0.625	6
0.5625	7
0.5	8
0.0	15
0.5625	7
0.5625	7
0.0625	14
0.0625	15
0.1875	12
0.1875	12
0.1875	12
0.1875	13
0.1875	13
0.1875	13
0.1875	13
0.1875	13
0.625	6
0.5625	7
0.5	8
0.0	15
0.5	8
0.5	8
0.0625	14
0.0625	15
0.5625	7
0.5	8
0.5	8
0.0	15
0.125	13
0.125	13
0.125	14
0.125	14
0.25	11
0.25	11
0.25	11
0.25	12
0.25	11
0.25	11
0.25	12
0.25	12
0.25	12
0.25	12
0.25	12
0.25	12
0.25	12
0.25	12
0.25	12
0.25	12
0.6875	5
0.625	6
0.5625	7
0.0	15
0.5625	7
0.5625	7
0.0625	14
0.0625	15
0.5625	7
0.5	8
0.5	8
0.0	15
0.125	13
0.125	13
0.125	14
0.125	14
0.625	6
0.5625	7
0.5	8
0.0	15
0.5625	7
0.5625	7
0.0625	14
0.0625	15
0.1875	12
0.1875	12
0.1875	12
0.1875	13
0.1875	13
0.1875	13
0.1875	13
0.1875	13
0.3125	10
0.3125	10
0.3125	10
0.3125	11
0.3125	10
0.3125	10
0.3125	11
0.3125	11
0.3125	10
0.3125	10
0.3125	10
0.3125	11
0.3125	11
0.3125	11
0.3125	11
0.3125	11
0.3125	11
0.3125	11
0.3125	11
0.3125	11
0.3125	11
0.3125	11
0.3125	11
0.3125	11
0.3125	11
0.3125	11
0.3125	11
0.3125	11
0.3125	11
0.3125	11
0.3125	11
0.3125	11
0.4375	8
0.4375	8
0.4375	8
0.4375	9
0.4375	8
0.4375	8
0.4375	9
0.4375	9
0.4375	8
0.4375	8
0.4375	8
0.4375	9
0.4375	9
0.4375	9
0.4375	9
0.4375	9
0.4375	8
0.4375	8
0.4375	8
0.4375	9
0.4375	8
0.4375	8
0.4375	9
0.4375	9
0.4375	9
0.4375	9
0.4375	9
0.4375	9
0.4375	9
0.4375	9
0.4375	9
0.4375	9
0.4375	8
0.4375	8
0.4375	8
0.4375	9
0.4375	8
0.4375	8
0.4375	9
0.4375	9
0.4375	8
0.4375	8
0.4375	8
0.4375	9
0.4375	9
0.4375	9
0.4375	9
0.4375	9
0.4375	9
0.4375	9
0.4375	9
0.4375	9
0.4375	9
0.4375	9
0.4375	9
0.4375	9
0.4375	9
0.4375	9
0.4375	9
0.4375	9
0.4375	9
0.4375	9
0.4375	9
0.4375	9
0.4375	9
0.4375	9
0.4375	9
0.4375	9
0.4375	9
0.4375	9
0.4375	9
0.4375	9
0.4375	9
0.4375	9
0.4375	9
0.4375	9
0.4375	9
0.4375	9
0.4375	9
0.4375	9
0.4375	9
0.4375	9
0.4375	9
0.4375	9
0.4375	9
0.4375	9
0.4375	9
0.4375	9
0.4375	9
0.4375	9
0.4375	9
0.4375	9
0.4375	9
0.4375	9
0.4375	9
0.4375	9
0.4375	9
0.4375	9
0.4375	9
0.4375	9
0.4375	9
0.4375	9
0.4375	9
0.4375	9
0.4375	9
0.4375	9
0.4375	9
0.4375	9
0.4375	9
0.4375	9
0.4375	9
0.4375	9
0.4375	9
0.4375	9
0.4375	9
0.4375	9
0.4375	9
0.4375	9
0.4375	9
0.4375	9
0.4375	9
0.4375	9
0.4375	9
0.4375	9
0.4375	9
0.4375	9
0.4375	9
0.4375	9
0.5625	6
0.5625	6
0.5625	6
0.5625	7
0.5625	6
0.5625	6
0.5625	7
0.5625	7
0.5625	6
0.5625	6
0.5625	6
0.5625	7
0.5625	7
0.5625	7
0.5625	7
0.5625	7
0.5625	6
0.5625	6
0.5625	6
0.5625	7
0.5625	6
0.5625	6
0.5625	7
0.5625	7
0.5625	7
0.5625	7
0.5625	7
0.5625	7
0.5625	7
0.5625	7
0.5625	7
0.5625	7
0.5625	6
0.5625	6
0.5625	6
0.5625	7
0.5625	6
0.5625	6
0.5625	7
0.5625	7
0.5625	6
0.5625	6
0.5625	6
0.5625	7
0.5625	7
0.5625	7
0.5625	7
0.5625	7
0.5625	7
0.5625	7
0.5625	7
0.5625	7
0.5625	7
0.5625	7
0.5625	7
0.5625	7
0.5625	7
0.5625	7
0.5625	7
0.5625	7
0.5625	7
0.5625	7
0.5625	7
0.5625	7
0.5625	6
0.5625	6
0.5625	6
0.5625	7
0.5625	6
0.5625	6
0.5625	7
0.5625	7
0.5625	6
0.5625	6
0.5625	6
0.5625	7
0.5625	7
0.5625	7
0.5625	7
0.5625	7
0.5625	6
0.5625	6
0.5625	6
0.5625	7
0.5625	6
0.5625	6
0.5625	7
0.5625	7
0.5625	7
0.5625	7
0.5625	7
0.5625	7
0.5625	7
0.5625	7
0.5625	7
0.5625	7
0.5625	7
0.5625	7
0.5625	7
0.5625	7
0.5625	7
0.5625	7
0.5625	7
0.5625	7
0.5625	7
0.5625	7
0.5625	7
0.5625	7
0.5625	7
0.5625	7
0.5625	7
0.5625	7
0.5625	7
0.5625	7
0.5625	7
0.5625	7
0.5625	7
0.5625	7
0.5625	7
0.5625	7
0.5625	7
0.5625	7
0.5625	7
0.5625	7
0.5625	7
0.5625	7
0.5625	7
0.5625	7
0.5625	6
0.5625	6
0.5625	6
0.5625	7
0.5625	6
0.5625	6
0.5625	7
0.5625	7
0.5625	6
0.5625	6
0.5625	6
0.5625	7
0.5625	7
0.5625	7
0.5625	7
0.5625	7
0.5625	6
0.5625	6
0.5625	6
0.5625	7
0.5625	6
0.5625	6
0.5625	7
0.5625	7
0.5625	7
0.5625	7
0.5625	7
0.5625	7
0.5625	7
0.5625	7
0.5625	7
0.5625	7
0.5625	6
0.5625	6
0.5625	6
0.5625	7
0.5625	6
0.5625	6
0.5625	7
0.5625	7
0.5625	6
0.5625	6
0.5625	6
0.5625	7
0.5625	7
0.5625	7
0.5625	7
0.5625	7
0.5625	7
0.5625	7
0.5625	7
0.5625	7
0.5625	7
0.5625	7
0.5625	7
0.5625	7
0.5625	7
0.5625	7
0.5625	7
0.5625	7
0.5625	7
0.5625	7
0.5625	7
0.5625	7
0.5625	7
0.5625	7
0.5625	7
0.5625	7
0.5625	7
0.5625	7
0.5625	7
0.5625	7
0.5625	7
0.5625	7
0.5625	7
0.5625	7
0.5625	7
0.5625	7
0.5625	7
0.5625	7
0.5625	7
0.5625	7
0.5625	7
0.5625	7
0.5625	7
0.5625	7
0.5625	7
0.5625	7
0.5625	7
0.5625	7
0.5625	7
0.5625	7
0.5625	7
0.5625	7
0.5625	7
0.5625	7
0.5625	7
0.5625	7
0.5625	7
0.5625	7
0.5625	7
0.5625	7
0.5625	7
0.5625	7
0.5625	7
0.5625	7
0.5625	7
0.5625	7
0.5625	7
0.5625	7
0.5625	7
0.5625	7
0.5625	7
0.5625	7
0.5625	7
0.5625	7
0.5625	7
0.5625	7
0.5625	7
0.5625	7
0.5625	7
0.5625	7
0.5625	7
0.5625	7
0.5625	7
0.5625	7
0.5625	7
0.5625	7
0.5625	7
0.5625	7
0.5625	7
0.5625	7
0.5625	7
0.5625	7
0.5625	7
0.5625	7
0.5625	7
0.5625	7
0.5625	7
0.5625	7
0.5625	7
0.5625	7
0.5625	7
0.5625	7
0.5625	7
0.5625	7
0.5625	7
0.5625	7
0.5625	7
0.5625	7
0.5625	7
0.5625	7
0.5625	7
0.5625	7
0.5625	7
0.5625	7
0.5625	7
0.5625	7
0.5625	7
0.5625	7
0.5625	7
0.5625	7
0.5625	7
0.5625	7
0.5625	7
0.5625	7
0.5625	7
0.5625	7
0.5625	7
0.5625	7
0.5625	7
0.5625	7
0.5625	7
0.5625	7
0.5625	7
0.5625	7
0.5625	7
0.5625	7
0.5625	7
0.5625	7
0.5625	7
0.5625	7
0.5625	7
0.5625	7
0.5625	7
0.5625	7
0.5625	7
0.5625	7
0.5625	7
0.5625	7
0.5625	7
0.5625	7
0.5625	7
0.5625	7
0.5625	7
0.5625	7
0.5625	7
0.5625	7
0.5625	7
0.5625	7
0.5625	7
0.5625	7
0.5625	7
0.5625	7
0.5625	7
0.5625	7
0.5625	7
0.5625	7
0.5625	7
0.5625	7
0.5625	7
0.5625	7
0.5625	7
0.5625	7
0.5625	7
0.5625	7
0.5625	7
0.5625	7
0.5625	7
0.5625	7
0.5625	7
0.5625	7
0.5625	7
0.5625	7
0.5625	7
0.5625	7
0.5625	7
0.5625	7
0.5625	7
0.5625	7
0.5625	7
0.5625	7
0.5625	7
0.5625	7
0.5625	7
0.5625	7
0.5625	7
0.5625	7
0.5625	7
0.5625	7
0.5625	7
0.5625	7
0.5625	7
0.5625	7
0.5625	7
0.5625	7
0.5625	7
0.5625	7
0.5625	7
0.5625	7
0.5625	7
0.5625	7
0.5625	7
0.5625	7
0.5625	7
0.5625	7
0.5625	7
0.5625	7
0.5625	7
0.5625	7
0.5625	7
0.5625	7
0.5625	7
0.5625	7
0.5625	7
0.5625	7
0.5625	7
0.5625	7
0.5625	7
0.5625	7
0.5625	7
0.5625	7
0.5625	7
0.5625	7
0.5625	7
0.5625	7
0.5625	7
0.5625	7
0.5625	7
0.5625	7
0.5625	7
0.5625	7
0.5625	7
0.5625	7
0.5625	7
0.5625	7
0.5625	7
0.5625	7
0.5625	7
0.5625	7
0.5625	7
0.5625	7
0.5625	7
0.5625	7
0.5625	7
0.5625	7
0.5625	7
0.5625	7
0.5625	7
0.5625	7
0.5625	7
0.5625	7
0.5625	7
0.5625	7
0.5625	7
0.5625	7
0.5625	7
0.5625	7
0.5625	7
0.5625	7
0.5625	7
0.5625	7
0.5625	7
0.5625	7
0.5625	7
0.5625	7
0.5625	7
0.5625	7
0.5625	7
0.5625	7
0.5625	7
0.5625	7
0.5625	7
0.5625	7
0.5625	7
0.5625	7
0.5625	7
0.5625	7
0.5625	7
0.5625	7
0.5625	7
0.5625	7
0.5625	7
0.5625	7
0.5625	7
0.5625	7
0.5625	7
0.5625	7
0.5625	7
0.5625	7
0.5625	7
0.5625	7
0.5625	7
0.5625	7
0.5625	7
0.5625	7
0.5625	7
0.5625	7
0.5625	7
0.5625	7
0.5625	7
0.5625	7
0.5625	7
0.5625	7
0.5625	7
0.5625	7
0.5625	7
0.5625	7
0.5625	7
0.5625	7
0.5625	7
0.5625	7
0.5625	7
0.5625	7
0.5625	7
0.5625	7
0.5625	7
0.5625	7
0.5625	7
0.5625	7
0.5625	7
0.5625	7
0.5625	7
0.5625	7
0.5625	7
0.5625	7
0.5625	7
0.5625	7
0.5625	7
0.5625	7
0.5625	7
0.5625	7
0.5625	7
0.5625	7
0.8125	3
0.75	4
0.6875	5
0.0	15
0.6875	5
0.6875	5
0.0625	14
0.0625	15
0.6875	5
0.625	6
0.625	6
0.0	15
0.125	13
0.125	13
0.125	14
0.125	14
0.6875	5
0.625	6
0.5625	7
0.0	15
0.625	6
0.625	6
0.0625	14
0.0625	15
0.1875	12
0.1875	12
0.1875	12
0.1875	13
0.1875	13
0.1875	13
0.1875	13
0.1875	13
0.6875	5
0.625	6
0.5625	7
0.0	15
0.5625	7
0.5625	7
0.0625	14
0.0625	15
0.625	6
0.5625	7
0.5625	7
0.0	15
0.125	13
0.125	13
0.125	14
0.125	14
0.25	11
0.25	11
0.25	11
0.25	12
0.25	11
0.25	11
0.25	12
0.25	12
0.25	12
0.25	12
0.25	12
0.25	12
0.25	12
0.25	12
0.25	12
0.25	12
0.6875	5
0.625	6
0.5625	7
0.0	15
0.5625	7
0.5625	7
0.0625	14
0.0625	15
0.5625	7
0.5	8
0.5	8
0.0	15
0.125	13
0.125	13
0.125	14
0.125	14
0.625	6
0.5625	7
0.5	8
0.0	15
0.5625	7
0.5625	7
0.0625	14
0.0625	15
0.1875	12
0.1875	12
0.1875	12
0.1875	13
0.1875	13
0.1875	13
0.1875	13
0.1875	13
0.3125	10
0.3125	10
0.3125	10
0.3125	11
0.3125	10
0.3125	10
0.3125	11
0.3125	11
0.3125	10
0.3125	10
0.3125	10
0.3125	11
0.3125	11
0.3125	11
0.3125	11
0.3125	11
0.3125	11
0.3125	11
0.3125	11
0.3125	11
0.3125	11
0.3125	11
0.3125	11
0.3125	11
0.3125	11
0.3125	11
0.3125	11
0.3125	11
0.3125	11
0.3125	11
0.3125	11
0.3125	11
0.6875	5
0.625	6
0.5625	7
0.0	15
0.5625	7
0.5625	7
0.0625	14
0.0625	15
0.5625	7
0.5	8
0.5	8
0.0	15
0.125	13
0.125	13
0.125	14
0.125	14
0.5625	7
0.5	8
0.4375	9
0.0	15
0.5	8
0.5	8
0.0625	14
0.0625	15
0.1875	12
0.1875	12
0.1875	12
0.1875	13
0.1875	13
0.1875	13
0.1875	13
0.1875	13
0.625	6
0.5625	7
0.5	8
0.0	15
0.5	8
0.5	8
0.0625	14
0.0625	15
0.5625	7
0.5	8
0.5	8
0.0	15
0.125	13
0.125	13
0.125	14
0.125	14
0.25	11
0.25	11
0.25	11
0.25	12
0.25	11
0.25	11
0.25	12
0.25	12
0.25	12
0.25	12
0.25	12
0.25	12
0.25	12
0.25	12
0.25	12
0.25	12
0.375	9
0.375	9
0.375	9
0.375	10
0.375	9
0.375	9
0.375	10
0.375	10
0.375	9
0.375	9
0.375	9
0.375	10
0.375	10
0.375	10
0.375	10
0.375	10
0.375	9
0.375	9
0.375	9
0.375	10
0.375	9
0.375	9
0.375	10
0.375	10
0.375	10
0.375	10
0.375	10
0.375	10
0.375	10
0.375	10
0.375	10
0.375	10
0.375	10
0.375	10
0.375	10
0.375	10
0.375	10
0.375	10
0.375	10
0.375	10
0.375	10
0.375	10
0.375	10
0.375	10
0.375	10
0.375	10
0.375	10
0.375	10
0.375	10
0.375	10
0.375	10
0.375	10
0.375	10
0.375	10
0.375	10
0.375	10
0.375	10
0.375	10
0.375	10
0.375	10
0.375	10
0.375	10
0.375	10
0.375	10
0.6875	5
0.625	6
0.5625	7
0.0	15
0.5625	7
0.5625	7
0.0625	14
0.0625	15
0.5625	7
0.5	8
0.5	8
0.0	15
0.125	13
0.125	13
0.125	14
0.125	14
0.5625	7
0.5	8
0.4375	9
0.0	15
0.5	8
0.5	8
0.0625	14
0.0625	15
0.1875	12
0.1875	12
0.1875	12
0.1875	13
0.1875	13
0.1875	13
0.1875	13
0.1875	13
0.5625	7
0.5	8
0.4375	9
0.0	15
0.4375	9
0.4375	9
0.0625	14
0.0625	15
0.5	8
0.4375	9
0.4375	9
0.0	15
0.125	13
0.125	13
0.125	14
0.125	14
0.25	11
0.25	11
0.25	11
0.25	12
0.25	11
0.25	11
0.25	12
0.25	12
0.25	12
0.25	12
0.25	12
0.25	12
0.25	12
0.25	12
0.25	12
0.25	12
0.625	6
0.5625	7
0.5	8
0.0	15
0.5	8
0.5	8
0.0625	14
0.0625	15
0.5	8
0.4375	9
0.4375	9
0.0	15
0.125	13
0.125	13
0.125	14
0.125	14
0.5625	7
0.5	8
0.4375	9
0.0	15
0.5	8
0.5	8
0.0625	14
0.0625	15
0.1875	12
0.1875	12
0.1875	12
0.1875	13
0.1875	13
0.1875	13
0.1875	13
0.1875	13
0.3125	10
0.3125	10
0.3125	10
0.3125	11
0.3125	10
0.3125	10
0.3125	11
0.3125	11
0.3125	10
0.3125	10
0.3125	10
0.3125	11
0.3125	11
0.3125	11
0.3125	11
0.3125	11
0.3125	11
0.3125	11
0.3125	11
0.3125	11
0.3125	11
0.3125	11
0.3125	11
0.3125	11
0.3125	11
0.3125	11
0.3125	11
0.3125	11
0.3125	11
0.3125	11
0.3125	11
0.3125	11
0.4375	8
0.4375	8
0.4375	8
0.4375	9
0.4375	8
0.4375	8
0.4375	9
0.4375	9
0.4375	8
0.4375	8
0.4375	8
0.4375	9
0.4375	9
0.4375	9
0.4375	9
0.4375	9
0.4375	8
0.4375	8
0.4375	8
0.4375	9
0.4375	8
0.4375	8
0.4375	9
0.4375	9
0.4375	9
0.4375	9
0.4375	9
0.4375	9
0.4375	9
0.4375	9
0.4375	9
0.4375	9
0.4375	8
0.4375	8
0.4375	8
0.4375	9
0.4375	8
0.4375	8
0.4375	9
0.4375	9
0.4375	8
0.4375	8
0.4375	8
0.4375	9
0.4375	9
0.4375	9
0.4375	9
0.4375	9
0.4375	9
0.4375	9
0.4375	9
0.4375	9
0.4375	9
0.4375	9
0.4375	9
0.4375	9
0.4375	9
0.4375	9
0.4375	9
0.4375	9
0.4375	9
0.4375	9
0.4375	9
0.4375	9
0.4375	9
0.4375	9
0.4375	9
0.4375	9
0.4375	9
0.4375	9
0.4375	9
0.4375	9
0.4375	9
0.4375	9
0.4375	9
0.4375	9
0.4375	9
0.4375	9
0.4375	9
0.4375	9
0.4375	9
0.4375	9
0.4375	9
0.4375	9
0.4375	9
0.4375	9
0.4375	9
0.4375	9
0.4375	9
0.4375	9
0.4375	9
0.4375	9
0.4375	9
0.4375	9
0.4375	9
0.4375	9
0.4375	9
0.4375	9
0.4375	9
0.4375	9
0.4375	9
0.4375	9
0.4375	9
0.4375	9
0.4375	9
0.4375	9
0.4375	9
0.4375	9
0.4375	9
0.4375	9
0.4375	9
0.4375	9
0.4375	9
0.4375	9
0.4375	9
0.4375	9
0.4375	9
0.4375	9
0.4375	9
0.4375	9
0.4375	9
0.4375	9
0.4375	9
0.4375	9
0.4375	9
0.4375	9
0.4375	9
0.4375	9
0.75	4
0.6875	5
0.625	6
0.0	15
0.625	6
0.625	6
0.0625	14
0.0625	15
0.625	6
0.5625	7
0.5625	7
0.0	15
0.125	13
0.125	13
0.125	14
0.125	14
0.625	6
0.5625	7
0.5	8
0.0	15
0.5625	7
0.5625	7
0.0625	14
0.0625	15
0.1875	12
0.1875	12
0.1875	12
0.1875	13
0.1875	13
0.1875	13
0.1875	13
0.1875	13
0.625	6
0.5625	7
0.5	8
0.0	15
0.5	8
0.5	8
0.0625	14
0.0625	15
0.5625	7
0.5	8
0.5	8
0.0	15
0.125	13
0.125	13
0.125	14
0.125	14
0.25	11
0.25	11
0.25	11
0.25	12
0.25	11
0.25	11
0.25	12
0.25	12
0.25	12
0.25	12
0.25	12
0.25	12
0.25	12
0.25	12
0.25	12
0.25	12
0.625	6
0.5625	7
0.5	8
0.0	15
0.5	8
0.5	8
0.0625	14
0.0625	15
0.5	8
0.4375	9
0.4375	9
0.0	15
0.125	13
0.125	13
0.125	14
0.125	14
0.5625	7
0.5	8
0.4375	9
0.0	15
0.5	8
0.5	8
0.0625	14
0.0625	15
0.1875	12
0.1875	12
0.1875	12
0.1875	13
0.1875	13
0.1875	13
0.1875	13
0.1875	13
0.3125	10
0.3125	10
0.3125	10
0.3125	11
0.3125	10
0.3125	10
0.3125	11
0.3125	11
0.3125	10
0.3125	10
0.3125	10
0.3125	11
0.3125	11
0.3125	11
0.3125	11
0.3125	11
0.3125	11
0.3125	11
0.3125	11
0.3125	11
0.3125	11
0.3125	11
0.3125	11
0.3125	11
0.3125	11
0.3125	11
0.3125	11
0.3125	11
0.3125	11
0.3125	11
0.3125	11
0.3125	11
0.6875	5
0.625	6
0.5625	7
0.0	15
0.5625	7
0.5625	7
0.0625	14
0.0625	15
0.5625	7
0.5	8
0.5	8
0.0	15
0.125	13
0.125	13
0.125	14
0.125	14
0.5625	7
0.5	8
0.4375	9
0.0	15
0.5	8
0.5	8
0.0625	14
0.0625	15
0.1875	12
0.1875	12
0.1875	12
0.1875	13
0.1875	13
0.1875	13
0.1875	13
0.1875	13
0.625	6
0.5625	7
0.5	8
0.0	15
0.5	8
0.5	8
0.0625	14
0.0625	15
0.5625	7
0.5	8
0.5	8
0.0	15
0.125	13
0.125	13
0.125	14
0.125	14
0.25	11
0.25	11
0.25	11
0.25	12
0.25	11
0.25	11
0.25	12
0.25	12
0.25	12
0.25	12
0.25	12
0.25	12
0.25	12
0.25	12
0.25	12
0.25	12
0.375	9
0.375	9
0.375	9
0.375	10
0.375	9
0.375	9
0.375	10
0.375	10
0.375	9
0.375	9
0.375	9
0.375	10
0.375	10
0.375	10
0.375	10
0.375	10
0.375	9
0.375	9
0.375	9
0.375	10
0.375	9
0.375	9
0.375	10
0.375	10
0.375	10
0.375	10
0.375	10
0.375	10
0.375	10
0.375	10
0.375	10
0.375	10
0.375	10
0.375	10
0.375	10
0.375	10
0.375	10
0.375	10
0.375	10
0.375	10
0.375	10
0.375	10
0.375	10
0.375	10
0.375	10
0.375	10
0.375	10
0.375	10
0.375	10
0.375	10
0.375	10
0.375	10
0.375	10
0.375	10
0.375	10
0.375	10
0.375	10
0.375	10
0.375	10
0.375	10
0.375	10
0.375	10
0.375	10
0.375	10
0.5	7
0.5	7
0.5	7
0.5	8
0.5	7
0.5	7
0.5	8
0.5	8
0.5	7
0.5	7
0.5	7
0.5	8
0.5	8
0.5	8
0.5	8
0.5	8
0.5	7
0.5	7
0.5	7
0.5	8
0.5	7
0.5	7
0.5	8
0.5	8
0.5	8
0.5	8
0.5	8
0.5	8
0.5	8
0.5	8
0.5	8
0.5	8
0.5	7
0.5	7
0.5	7
0.5	8
0.5	7
0.5	7
0.5	8
0.5	8
0.5	7
0.5	7
0.5	7
0.5	8
0.5	8
0.5	8
0.5	8
0.5	8
0.5	8
0.5	8
0.5	8
0.5	8
0.5	8
0.5	8
0.5	8
0.5	8
0.5	8
0.5	8
0.5	8
0.5	8
0.5	8
0.5	8
0.5	8
0.5	8
0.5	7
0.5	7
0.5	7
0.5	8
0.5	7
0.5	7
0.5	8
0.5	8
0.5	7
0.5	7
0.5	7
0.5	8
0.5	8
0.5	8
0.5	8
0.5	8
0.5	7
0.5	7
0.5	7
0.5	8
0.5	7
0.5	7
0.5	8
0.5	8
0.5	8
0.5	8
0.5	8
0.5	8
0.5	8
0.5	8
0.5	8
0.5	8
0.5	8
0.5	8
0.5	8
0.5	8
0.5	8
0.5	8
0.5	8
0.5	8
0.5	8
0.5	8
0.5	8
0.5	8
0.5	8
0.5	8
0.5	8
0.5	8
0.5	8
0.5	8
0.5	8
0.5	8
0.5	8
0.5	8
0.5	8
0.5	8
0.5	8
0.5	8
0.5	8
0.5	8
0.5	8
0.5	8
0.5	8
0.5	8
0.5	8
0.5	8
0.5	8
0.5	8
0.5	8
0.5	8
0.5	8
0.5	8
0.5	8
0.5	8
0.5	8
0.5	8
0.5	8
0.5	8
0.5	8
0.5	8
0.5	8
0.5	8
0.5	8
0.5	8
0.5	8
0.5	8
0.5	8
0.5	8
0.5	8
0.5	8
0.5	8
0.5	8
0.5	8
0.5	8
0.5	8
0.5	8
0.5	8
0.5	8
0.5	8
0.5	8
0.5	8
0.5	8
0.5	8
0.5	8
0.5	8
0.5	8
0.5	8
0.5	8
0.5	8
0.5	8
0.5	8
0.5	8
0.5	8
0.5	8
0.5	8
0.5	8
0.5	8
0.5	8
0.5	8
0.5	8
0.5	8
0.5	8
0.5	8
0.5	8
0.5	8
0.5	8
0.5	8
0.5	8
0.5	8
0.5	8
0.5	8
0.5	8
0.5	8
0.5	8
0.5	8
0.5	8
0.5	8
0.5	8
0.5	8
0.5	8
0.5	8
0.5	8
0.5	8
0.5	8
0.5	8
0.5	8
0.5	8
0.5	8
0.5	8
0.5	8
0.5	8
0.5	8
0.5	8
0.5	8
0.5	8
0.5	8
0.5	8
0.5	8
0.5	8
0.5	8
0.5	8
0.5	8
0.5	8
0.5	8
0.5	8
0.5	8
0.5	8
0.5	8
0.5	8
0.5	8
0.5	8
0.5	8
0.5	8
0.5	8
0.5	8
0.5	8
0.5	8
0.5	8
0.5	8
0.5	8
0.5	8
0.5	8
0.5	8
0.5	8
0.5	8
0.5	8
0.5	8
0.5	8
0.5	8
0.5	8
0.5	8
0.5	8
0.625	5
0.625	5
0.625	5
0.625	6
0.625	5
0.625	5
0.625	6
0.625	6
0.625	5
0.625	5
0.625	5
0.625	6
0.625	6
0.625	6
0.625	6
0.625	6
0.625	5
0.625	5
0.625	5
0.625	6
0.625	5
0.625	5
0.625	6
0.625	6
0.625	6
0.625	6
0.625	6
0.625	6
0.625	6
0.625	6
0.625	6
0.625	6
0.625	5
0.625	5
0.625	5
0.625	6
0.625	5
0.625	5
0.625	6
0.625	6
0.625	5
0.625	5
0.625	5
0.625	6
0.625	6
0.625	6
0.625	6
0.625	6
0.625	6
0.625	6
0.625	6
0.625	6
0.625	6
0.625	6
0.625	6
0.625	6
0.625	6
0.625	6
0.625	6
0.625	6
0.625	6
0.625	6
0.625	6
0.625	6
0.625	5
0.625	5
0.625	5
0.625	6
0.625	5
0.625	5
0.625	6
0.625	6
0.625	5
0.625	5
0.625	5
0.625	6
0.625	6
0.625	6
0.625	6
0.625	6
0.625	5
0.625	5
0.625	5
0.625	6
0.625	5
0.625	5
0.625	6
0.625	6
0.625	6
0.625	6
0.625	6
0.625	6
0.625	6
0.625	6
0.625	6
0.625	6
0.625	6
0.625	6
0.625	6
0.625	6
0.625	6
0.625	6
0.625	6
0.625	6
0.625	6
0.625	6
0.625	6
0.625	6
0.625	6
0.625	6
0.625	6
0.625	6
0.625	6
0.625	6
0.625	6
0.625	6
0.625	6
0.625	6
0.625	6
0.625	6
0.625	6
0.625	6
0.625	6
0.625	6
0.625	6
0.625	6
0.625	6
0.625	6
0.625	5
0.625	5
0.625	5
0.625	6
0.625	5
0.625	5
0.625	6
0.625	6
0.625	5
0.625	5
0.625	5
0.625	6
0.625	6
0.625	6
0.625	6
0.625	6
0.625	5
0.625	5
0.625	5
0.625	6
0.625	5
0.625	5
0.625	6
0.625	6
0.625	6
0.625	6
0.625	6
0.625	6
0.625	6
0.625	6
0.625	6
0.625	6
0.625	5
0.625	5
0.625	5
0.625	6
0.625	5
0.625	5
0.625	6
0.625	6
0.625	5
0.625	5
0.625	5
0.625	6
0.625	6
0.625	6
0.625	6
0.625	6
0.625	6
0.625	6
0.625	6
0.625	6
0.625	6
0.625	6
0.625	6
0.625	6
0.625	6
0.625	6
0.625	6
0.625	6
0.625	6
0.625	6
0.625	6
0.625	6
0.625	6
0.625	6
0.625	6
0.625	6
0.625	6
0.625	6
0.625	6
0.625	6
0.625	6
0.625	6
0.625	6
0.625	6
0.625	6
0.625	6
0.625	6
0.625	6
0.625	6
0.625	6
0.625	6
0.625	6
0.625	6
0.625	6
0.625	6
0.625	6
0.625	6
0.625	6
0.625	6
0.625	6
0.625	6
0.625	6
0.625	6
0.625	6
0.625	6
0.625	6
0.625	6
0.625	6
0.625	6
0.625	6
0.625	6
0.625	6
0.625	6
0.625	6
0.625	6
0.625	6
0.625	6
0.625	6
0.625	6
0.625	6
0.625	6
0.625	6
0.625	6
0.625	6
0.625	6
0.625	6
0.625	6
0.625	6
0.625	6
0.625	6
0.625	6
0.625	6
0.625	6
0.625	6
0.625	6
0.625	6
0.625	5
0.625	5
0.625	5
0.625	6
0.625	5
0.625	5
0.625	6
0.625	6
0.625	5
0.625	5
0.625	5
0.625	6
0.625	6
0.625	6
0.625	6
0.625	6
0.625	5
0.625	5
0.625	5
0.625	6
0.625	5
0.625	5
0.625	6
0.625	6
0.625	6
0.625	6
0.625	6
0.625	6
0.625	6
0.625	6
0.625	6
0.625	6
0.625	5
0.625	5
0.625	5
0.625	6
0.625	5
0.625	5
0.625	6
0.625	6
0.625	5
0.625	5
0.625	5
0.625	6
0.625	6
0.625	6
0.625	6
0.625	6
0.625	6
0.625	6
0.625	6
0.625	6
0.625	6
0.625	6
0.625	6
0.625	6
0.625	6
0.625	6
0.625	6
0.625	6
0.625	6
0.625	6
0.625	6
0.625	6
0.625	5
0.625	5
0.625	5
0.625	6
0.625	5
0.625	5
0.625	6
0.625	6
0.625	5
0.625	5
0.625	5
0.625	6
0.625	6
0.625	6
0.625	6
0.625	6
0.625	5
0.625	5
0.625	5
0.625	6
0.625	5
0.625	5
0.625	6
0.625	6
0.625	6
0.625	6
0.625	6
0.625	6
0.625	6
0.625	6
0.625	6
0.625	6
0.625	6
0.625	6
0.625	6
0.625	6
0.625	6
0.625	6
0.625	6
0.625	6
0.625	6
0.625	6
0.625	6
0.625	6
0.625	6
0.625	6
0.625	6
0.625	6
0.625	6
0.625	6
0.625	6
0.625	6
0.625	6
0.625	6
0.625	6
0.625	6
0.625	6
0.625	6
0.625	6
0.625	6
0.625	6
0.625	6
0.625	6
0.625	6
0.625	6
0.625	6
0.625	6
0.625	6
0.625	6
0.625	6
0.625	6
0.625	6
0.625	6
0.625	6
0.625	6
0.625	6
0.625	6
0.625	6
0.625	6
0.625	6
0.625	6
0.625	6
0.625	6
0.625	6
0.625	6
0.625	6
0.625	6
0.625	6
0.625	6
0.625	6
0.625	6
0.625	6
0.625	6
0.625	6
0.625	6
0.625	6
0.625	6
0.625	6
0.625	6
0.625	6
0.625	6
0.625	6
0.625	6
0.625	6
0.625	6
0.625	6
0.625	6
0.625	6
0.625	6
0.625	6
0.625	6
0.625	6
0.625	6
0.625	6
0.625	6
0.625	6
0.625	6
0.625	6
0.625	6
0.625	6
0.625	6
0.625	6
0.625	6
0.625	6
0.625	6
0.625	6
0.625	6
0.625	6
0.625	6
0.625	6
0.625	6
0.625	6
0.625	6
0.625	6
0.625	6
0.625	6
0.625	6
0.625	6
0.625	6
0.625	6
0.625	6
0.625	6
0.625	6
0.625	6
0.625	6
0.625	6
0.625	6
0.625	6
0.625	6
0.625	6
0.625	6
0.625	6
0.625	6
0.625	6
0.625	6
0.625	6
0.625	6
0.625	6
0.625	6
0.625	6
0.625	6
0.625	6
0.625	6
0.625	6
0.625	6
0.625	6
0.625	6
0.625	6
0.625	6
0.625	6
0.625	6
0.625	6
0.625	6
0.625	6
0.625	6
0.625	6
0.625	6
0.625	6
0.625	6
0.625	6
0.625	6
0.625	6
0.625	6
0.625	6
0.625	6
0.625	6
0.625	6
0.625	6
0.625	6
0.625	6
0.625	6
0.625	6
0.625	6
0.625	6
0.625	6
0.625	6
0.625	6
0.625	6
0.625	6
0.625	6
0.625	6
0.625	6
0.625	6
0.625	6
0.625	6
0.625	6
0.625	6
0.625	6
0.625	6
0.625	6
0.625	6
0.625	6
0.625	6
0.625	6
0.625	6
0.625	6
0.625	6
0.625	6
0.625	6
0.625	6
0.625	6
0.625	6
0.625	6
0.625	6
0.625	6
0.625	6
0.625	6
0.625	6
0.625	6
0.625	6
0.625	6
0.625	6
0.625	6
0.625	6
0.625	6
0.625	6
0.625	6
0.625	6
0.625	6
0.625	6
0.625	6
0.625	6
0.625	6
0.625	6
0.625	6
0.625	6
0.625	6
0.625	6
0.625	6
0.625	6
0.625	6
0.625	6
0.625	6
0.625	6
0.625	6
0.625	6
0.625	6
0.625	6
0.625	6
0.625	6
0.625	6
0.625	6
0.625	6
0.625	6
0.625	6
0.625	6
0.625	6
0.625	6
0.625	6
0.625	6
0.625	6
0.625	6
0.625	6
0.625	6
0.625	6
0.625	6
0.625	6
0.625	6
0.625	6
0.625	6
0.625	6
0.625	6
0.625	6
0.625	6
0.625	6
0.625	6
0.625	6
0.625	6
0.625	6
0.625	6
0.625	6
0.625	6
0.625	6
0.625	6
0.625	6
0.625	6
0.625	6
0.625	6
0.625	6
0.625	6
0.625	6
0.625	6
0.625	6
0.625	6
0.625	6
0.625	6
0.625	6
0.625	6
0.625	6
0.625	6
0.625	6
0.625	6
0.625	6
0.625	6
0.625	6
0.625	6
0.625	6
0.625	6
0.625	6
0.625	6
0.625	6
0.625	6
0.625	6
0.625	6
0.625	6
0.625	6
0.625	6
0.625	6
0.625	6
0.625	6
0.625	6
0.625	6
0.625	6
0.625	6
0.625	6
0.625	6
0.625	6
0.625	6
0.625	6
0.625	6
0.625	6
0.625	6
0.625	6
0.625	6
0.625	6
0.625	6
0.625	6
0.625	6
0.625	6
0.625	6
0.625	6
0.625	6
0.625	6
0.625	6
0.625	6
0.625	6
0.625	6
0.625	6
0.625	6
0.625	6
0.625	6
0.625	6
0.625	6
0.625	6
0.625	6
0.625	6
0.625	6
0.625	6
0.625	6
0.625	6
0.625	6
0.625	6
0.625	6
0.625	6
0.625	6
0.625	6
0.625	6
0.625	6
0.625	6
0.625	6
0.625	6
0.625	6
0.625	6
0.625	6
0.625	6
0.625	6
0.625	6
0.625	6
0.625	6
0.625	6
0.625	6
0.625	6
0.625	6
0.625	6
0.625	6
0.625	6
0.625	6
0.625	6
0.625	6
0.625	6
0.625	6
0.625	6
0.625	6
0.625	6
0.625	6
0.625	6
0.625	6
0.625	6
0.625	6
0.625	6
0.625	6
0.625	6
0.625	6
0.625	6
0.625	6
0.625	6
0.625	6
0.625	6
0.625	6
0.625	6
0.625	6
0.625	6
0.625	6
0.625	6
0.625	6
0.625	6
0.625	6
0.625	6
0.625	6
0.625	6
0.625	6
0.625	6
0.625	6
0.625	6
0.625	6
0.625	6
0.625	6
0.625	6
0.625	6
0.625	6
0.625	6
0.625	6
0.625	6
0.625	6
0.625	6
0.625	6
0.625	6
0.625	6
0.625	6
0.625	6
0.625	6
0.625	6
0.625	6
0.625	6
0.625	6
0.625	6
0.625	6
0.625	6
0.625	6
0.625	6
0.625	6
0.625	6
0.625	6
0.625	6
0.625	6
0.625	6
0.625	6
0.625	6
0.625	6
0.625	6
0.625	6
0.625	6
0.625	6
0.625	6
0.625	6
0.625	6
0.625	6
0.625	6
0.625	6
0.625	6
0.625	6
0.625	6
0.625	6
0.625	6
0.625	6
0.625	6
0.625	6
0.625	6
0.625	6
0.625	6
0.625	6
0.625	6
0.625	6
0.625	6
0.625	6
0.625	6
0.625	6
0.625	6
0.625	6
0.625	6
0.625	6
0.625	6
0.625	6
0.625	6
0.625	6
0.625	6
0.625	6
0.625	6
0.625	6
0.625	6
0.625	6
0.625	6
0.625	6
0.625	6
0.625	6
0.625	6
0.625	6
0.625	6
0.625	6
0.625	6
0.625	6
0.625	6
0.625	6
0.625	6
0.625	6
0.625	6
0.625	6
0.625	6
0.625	6
0.625	6
0.625	6
0.625	6
0.625	6
0.625	6
0.625	6
0.625	6
0.625	6
0.625	6
0.625	6
0.625	6
0.625	6
0.625	6
0.625	6
0.625	6
0.625	6
0.625	6
0.625	6
0.625	6
0.625	6
0.625	6
0.625	6
0.625	6
0.625	6
0.625	6
0.625	6
0.625	6
0.625	6
0.625	6
0.625	6
0.625	6
0.625	6
0.625	6
0.625	6
0.625	6
0.625	6
0.625	6
0.625	6
0.625	6
0.625	6
0.625	6
0.625	6
0.625	6
0.625	6
0.625	6
0.625	6
0.625	6
0.625	6
0.625	6
0.625	6
0.625	6
0.625	6
0.625	6
0.625	6
0.625	6
0.625	6
0.625	6
0.625	6
0.625	6
0.625	6
0.625	6
0.625	6
0.625	6
0.625	6
0.625	6
0.625	6
0.625	6
0.625	6
0.625	6
0.625	6
0.625	6
0.625	6
0.625	6
0.625	6
0.625	6
0.625	6
0.625	6
0.625	6
0.625	6
0.625	6
0.625	6
0.625	6
0.625	6
0.625	6
0.625	6
0.625	6
0.625	6
0.625	6
0.625	6
0.625	6
0.625	6
0.625	6
0.625	6
0.625	6
0.625	6
0.625	6
0.625	6
0.625	6
0.625	6
0.625	6
0.625	6
0.625	6
0.625	6
0.625	6
0.625	6
0.625	6
0.625	6
0.625	6
0.625	6
0.625	6
0.625	6
0.625	6
0.625	6
0.625	6
0.625	6
0.625	6
0.625	6
0.625	6
0.625	6
0.625	6
0.625	6
0.625	6
0.625	6
0.625	6
0.625	6
0.625	6
0.625	6
0.625	6
0.625	6
0.625	6
0.625	6
0.625	6
0.625	6
0.625	6
0.625	6
0.625	6
0.625	6
0.625	6
0.625	6
0.625	6
0.625	6
0.625	6
0.625	6
0.625	6
0.625	6
0.625	6
0.625	6
0.625	6
0.625	6
0.625	6
0.625	6
0.625	6
0.625	6
0.625	6
0.625	6
0.625	6
0.625	6
0.625	6
0.625	6
0.625	6
0.625	6
0.625	6
0.625	6
0.625	6
0.625	6
0.625	6
0.625	6
0.625	6
0.625	6
0.625	6
0.625	6
0.625	6
0.625	6
0.625	6
0.625	6
0.8125	3
0.75	4
0.6875	5
0.0	15
0.6875	5
0.6875	5
0.0625	14
0.0625	15
0.6875	5
0.625	6
0.625	6
0.0	15
0.125	13
0.125	13
0.125	14
0.125	14
0.6875	5
0.625	6
0.5625	7
0.0	15
0.625	6
0.625	6
0.0625	14
0.0625	15
0.1875	12
0.1875	12
0.1875	12
0.1875	13
0.1875	13
0.1875	13
0.1875	13
0.1875	13
0.6875	5
0.625	6
0.5625	7
0.0	15
0.5625	7
0.5625	7
0.0625	14
0.0625	15
0.625	6
0.5625	7
0.5625	7
0.0	15
0.125	13
0.125	13
0.125	14
0.125	14
0.25	11
0.25	11
0.25	11
0.25	12
0.25	11
0.25	11
0.25	12
0.25	12
0.25	12
0.25	12
0.25	12
0.25	12
0.25	12
0.25	12
0.25	12
0.25	12
0.6875	5
0.625	6
0.5625	7
0.0	15
0.5625	7
0.5625	7
0.0625	14
0.0625	15
0.5625	7
0.5	8
0.5	8
0.0	15
0.125	13
0.125	13
0.125	14
0.125	14
0.625	6
0.5625	7
0.5	8
0.0	15
0.5625	7
0.5625	7
0.0625	14
0.0625	15
0.1875	12
0.1875	12
0.1875	12
0.1875	13
0.1875	13
0.1875	13
0.1875	13
0.1875	13
0.3125	10
0.3125	10
0.3125	10
0.3125	11
0.3125	10
0.3125	10
0.3125	11
0.3125	11
0.3125	10
0.3125	10
0.3125	10
0.3125	11
0.3125	11
0.3125	11
0.3125	11
0.3125	11
0.3125	11
0.3125	11
0.3125	11
0.3125	11
0.3125	11
0.3125	11
0.3125	11
0.3125	11
0.3125	11
0.3125	11
0.3125	11
0.3125	11
0.3125	11
0.3125	11
0.3125	11
0.3125	11
0.6875	5
0.625	6
0.5625	7
0.0	15
0.5625	7
0.5625	7
0.0625	14
0.0625	15
0.5625	7
0.5	8
0.5	8
0.0	15
0.125	13
0.125	13
0.125	14
0.125	14
0.5625	7
0.5	8
0.4375	9
0.0	15
0.5	8
0.5	8
0.0625	14
0.0625	15
0.1875	12
0.1875	12
0.1875	12
0.1875	13
0.1875	13
0.1875	13
0.1875	13
0.1875	13
0.625	6
0.5625	7
0.5	8
0.0	15
0.5	8
0.5	8
0.0625	14
0.0625	15
0.5625	7
0.5	8
0.5	8
0.0	15
0.125	13
0.125	13
0.125	14
0.125	14
0.25	11
0.25	11
0.25	11
0.25	12
0.25	11
0.25	11
0.25	12
0.25	12
0.25	12
0.25	12
0.25	12
0.25	12
0.25	12
0.25	12
0.25	12
0.25	12
0.375	9
0.375	9
0.375	9
0.375	10
0.375	9
0.375	9
0.375	10
0.375	10
0.375	9
0.375	9
0.375	9
0.375	10
0.375	10
0.375	10
0.375	10
0.375	10
0.375	9
0.375	9
0.375	9
0.375	10
0.375	9
0.375	9
0.375	10
0.375	10
0.375	10
0.375	10
0.375	10
0.375	10
0.375	10
0.375	10
0.375	10
0.375	10
0.375	10
0.375	10
0.375	10
0.375	10
0.375	10
0.375	10
0.375	10
0.375	10
0.375	10
0.375	10
0.375	10
0.375	10
0.375	10
0.375	10
0.375	10
0.375	10
0.375	10
0.375	10
0.375	10
0.375	10
0.375	10
0.375	10
0.375	10
0.375	10
0.375	10
0.375	10
0.375	10
0.375	10
0.375	10
0.375	10
0.375	10
0.375	10
0.6875	5
0.625	6
0.5625	7
0.0	15
0.5625	7
0.5625	7
0.0625	14
0.0625	15
0.5625	7
0.5	8
0.5	8
0.0	15
0.125	13
0.125	13
0.125	14
0.125	14
0.5625	7
0.5	8
0.4375	9
0.0	15
0.5	8
0.5	8
0.0625	14
0.0625	15
0.1875	12
0.1875	12
0.1875	12
0.1875	13
0.1875	13
0.1875	13
0.1875	13
0.1875	13
0.5625	7
0.5	8
0.4375	9
0.0	15
0.4375	9
0.4375	9
0.0625	14
0.0625	15
0.5	8
0.4375	9
0.4375	9
0.0	15
0.125	13
0.125	13
0.125	14
0.125	14
0.25	11
0.25	11
0.25	11
0.25	12
0.25	11
0.25	11
0.25	12
0.25	12
0.25	12
0.25	12
0.25	12
0.25	12
0.25	12
0.25	12
0.25	12
0.25	12
0.625	6
0.5625	7
0.5	8
0.0	15
0.5	8
0.5	8
0.0625	14
0.0625	15
0.5	8
0.4375	9
0.4375	9
0.0	15
0.125	13
0.125	13
0.125	14
0.125	14
0.5625	7
0.5	8
0.4375	9
0.0	15
0.5	8
0.5	8
0.0625	14
0.0625	15
0.1875	12
0.1875	12
0.1875	12
0.1875	13
0.1875	13
0.1875	13
0.1875	13
0.1875	13
0.3125	10
0.3125	10
0.3125	10
0.3125	11
0.3125	10
0.3125	10
0.3125	11
0.3125	11
0.3125	10
0.3125	10
0.3125	10
0.3125	11
0.3125	11
0.3125	11
0.3125	11
0.3125	11
0.3125	11
0.3125	11
0.3125	11
0.3125	11
0.3125	11
0.3125	11
0.3125	11
0.3125	11
0.3125	11
0.3125	11
0.3125	11
0.3125	11
0.3125	11
0.3125	11
0.3125	11
0.3125	11
0.4375	8
0.4375	8
0.4375	8
0.4375	9
0.4375	8
0.4375	8
0.4375	9
0.4375	9
0.4375	8
0.4375	8
0.4375	8
0.4375	9
0.4375	9
0.4375	9
0.4375	9
0.4375	9
0.4375	8
0.4375	8
0.4375	8
0.4375	9
0.4375	8
0.4375	8
0.4375	9
0.4375	9
0.4375	9
0.4375	9
0.4375	9
0.4375	9
0.4375	9
0.4375	9
0.4375	9
0.4375	9
0.4375	8
0.4375	8
0.4375	8
0.4375	9
0.4375	8
0.4375	8
0.4375	9
0.4375	9
0.4375	8
0.4375	8
0.4375	8
0.4375	9
0.4375	9
0.4375	9
0.4375	9
0.4375	9
0.4375	9
0.4375	9
0.4375	9
0.4375	9
0.4375	9
0.4375	9
0.4375	9
0.4375	9
0.4375	9
0.4375	9
0.4375	9
0.4375	9
0.4375	9
0.4375	9
0.4375	9
0.4375	9
0.4375	9
0.4375	9
0.4375	9
0.4375	9
0.4375	9
0.4375	9
0.4375	9
0.4375	9
0.4375	9
0.4375	9
0.4375	9
0.4375	9
0.4375	9
0.4375	9
0.4375	9
0.4375	9
0.4375	9
0.4375	9
0.4375	9
0.4375	9
0.4375	9
0.4375	9
0.4375	9
0.4375	9
0.4375	9
0.4375	9
0.4375	9
0.4375	9
0.4375	9
0.4375	9
0.4375	9
0.4375	9
0.4375	9
0.4375	9
0.4375	9
0.4375	9
0.4375	9
0.4375	9
0.4375	9
0.4375	9
0.4375	9
0.4375	9
0.4375	9
0.4375	9
0.4375	9
0.4375	9
0.4375	9
0.4375	9
0.4375	9
0.4375	9
0.4375	9
0.4375	9
0.4375	9
0.4375	9
0.4375	9
0.4375	9
0.4375	9
0.4375	9
0.4375	9
0.4375	9
0.4375	9
0.4375	9
0.4375	9
0.4375	9
0.6875	5
0.625	6
0.5625	7
0.0	15
0.5625	7
0.5625	7
0.0625	14
0.0625	15
0.5625	7
0.5	8
0.5	8
0.0	15
0.125	13
0.125	13
0.125	14
0.125	14
0.5625	7
0.5	8
0.4375	9
0.0	15
0.5	8
0.5	8
0.0625	14
0.0625	15
0.1875	12
0.1875	12
0.1875	12
0.1875	13
0.1875	13
0.1875	13
0.1875	13
0.1875	13
0.5625	7
0.5	8
0.4375	9
0.0	15
0.4375	9
0.4375	9
0.0625	14
0.0625	15
0.5	8
0.4375	9
0.4375	9
0.0	15
0.125	13
0.125	13
0.125	14
0.125	14
0.25	11
0.25	11
0.25	11
0.25	12
0.25	11
0.25	11
0.25	12
0.25	12
0.25	12
0.25	12
0.25	12
0.25	12
0.25	12
0.25	12
0.25	12
0.25	12
0.5625	7
0.5	8
0.4375	9
0.0	15
0.4375	9
0.4375	9
0.0625	14
0.0625	15
0.4375	9
0.375	10
0.375	10
0.0	15
0.125	13
0.125	13
0.125	14
0.125	14
0.5	8
0.4375	9
0.375	10
0.0	15
0.4375	9
0.4375	9
0.0625	14
0.0625	15
0.1875	12
0.1875	12
0.1875	12
0.1875	13
0.1875	13
0.1875	13
0.1875	13
0.1875	13
0.3125	10
0.3125	10
0.3125	10
0.3125	11
0.3125	10
0.3125	10
0.3125	11
0.3125	11
0.3125	10
0.3125	10
0.3125	10
0.3125	11
0.3125	11
0.3125	11
0.3125	11
0.3125	11
0.3125	11
0.3125	11
0.3125	11
0.3125	11
0.3125	11
0.3125	11
0.3125	11
0.3125	11
0.3125	11
0.3125	11
0.3125	11
0.3125	11
0.3125	11
0.3125	11
0.3125	11
0.3125	11
0.625	6
0.5625	7
0.5	8
0.0	15
0.5	8
0.5	8
0.0625	14
0.0625	15
0.5	8
0.4375	9
0.4375	9
0.0	15
0.125	13
0.125	13
0.125	14
0.125	14
0.5	8
0.4375	9
0.375	10
0.0	15
0.4375	9
0.4375	9
0.0625	14
0.0625	15
0.1875	12
0.1875	12
0.1875	12
0.1875	13
0.1875	13
0.1875	13
0.1875	13
0.1875	13
0.5625	7
0.5	8
0.4375	9
0.0	15
0.4375	9
0.4375	9
0.0625	14
0.0625	15
0.5	8
0.4375	9
0.4375	9
0.0	15
0.125	13
0.125	13
0.125	14
0.125	14
0.25	11
0.25	11
0.25	11
0.25	12
0.25	11
0.25	11
0.25	12
0.25	12
0.25	12
0.25	12
0.25	12
0.25	12
0.25	12
0.25	12
0.25	12
0.25	12
0.375	9
0.375	9
0.375	9
0.375	10
0.375	9
0.375	9
0.375	10
0.375	10
0.375	9
0.375	9
0.375	9
0.375	10
0.375	10
0.375	10
0.375	10
0.375	10
0.375	9
0.375	9
0.375	9
0.375	10
0.375	9
0.375	9
0.375	10
0.375	10
0.375	10
0.375	10
0.375	10
0.375	10
0.375	10
0.375	10
0.375	10
0.375	10
0.375	10
0.375	10
0.375	10
0.375	10
0.375	10
0.375	10
0.375	10
0.375	10
0.375	10
0.375	10
0.375	10
0.375	10
0.375	10
0.375	10
0.375	10
0.375	10
0.375	10
0.375	10
0.375	10
0.375	10
0.375	10
0.375	10
0.375	10
0.375	10
0.375	10
0.375	10
0.375	10
0.375	10
0.375	10
0.375	10
0.375	10
0.375	10
0.5	7
0.5	7
0.5	7
0.5	8
0.5	7
0.5	7
0.5	8
0.5	8
0.5	7
0.5	7
0.5	7
0.5	8
0.5	8
0.5	8
0.5	8
0.5	8
0.5	7
0.5	7
0.5	7
0.5	8
0.5	7
0.5	7
0.5	8
0.5	8
0.5	8
0.5	8
0.5	8
0.5	8
0.5	8
0.5	8
0.5	8
0.5	8
0.5	7
0.5	7
0.5	7
0.5	8
0.5	7
0.5	7
0.5	8
0.5	8
0.5	7
0.5	7
0.5	7
0.5	8
0.5	8
0.5	8
0.5	8
0.5	8
0.5	8
0.5	8
0.5	8
0.5	8
0.5	8
0.5	8
0.5	8
0.5	8
0.5	8
0.5	8
0.5	8
0.5	8
0.5	8
0.5	8
0.5	8
0.5	8
0.5	7
0.5	7
0.5	7
0.5	8
0.5	7
0.5	7
0.5	8
0.5	8
0.5	7
0.5	7
0.5	7
0.5	8
0.5	8
0.5	8
0.5	8
0.5	8
0.5	7
0.5	7
0.5	7
0.5	8
0.5	7
0.5	7
0.5	8
0.5	8
0.5	8
0.5	8
0.5	8
0.5	8
0.5	8
0.5	8
0.5	8
0.5	8
0.5	8
0.5	8
0.5	8
0.5	8
0.5	8
0.5	8
0.5	8
0.5	8
0.5	8
0.5	8
0.5	8
0.5	8
0.5	8
0.5	8
0.5	8
0.5	8
0.5	8
0.5	8
0.5	8
0.5	8
0.5	8
0.5	8
0.5	8
0.5	8
0.5	8
0.5	8
0.5	8
0.5	8
0.5	8
0.5	8
0.5	8
0.5	8
0.5	8
0.5	8
0.5	8
0.5	8
0.5	8
0.5	8
0.5	8
0.5	8
0.5	8
0.5	8
0.5	8
0.5	8
0.5	8
0.5	8
0.5	8
0.5	8
0.5	8
0.5	8
0.5	8
0.5	8
0.5	8
0.5	8
0.5	8
0.5	8
0.5	8
0.5	8
0.5	8
0.5	8
0.5	8
0.5	8
0.5	8
0.5	8
0.5	8
0.5	8
0.5	8
0.5	8
0.5	8
0.5	8
0.5	8
0.5	8
0.5	8
0.5	8
0.5	8
0.5	8
0.5	8
0.5	8
0.5	8
0.5	8
0.5	8
0.5	8
0.5	8
0.5	8
0.5	8
0.5	8
0.5	8
0.5	8
0.5	8
0.5	8
0.5	8
0.5	8
0.5	8
0.5	8
0.5	8
0.5	8
0.5	8
0.5	8
0.5	8
0.5	8
0.5	8
0.5	8
0.5	8
0.5	8
0.5	8
0.5	8
0.5	8
0.5	8
0.5	8
0.5	8
0.5	8
0.5	8
0.5	8
0.5	8
0.5	8
0.5	8
0.5	8
0.5	8
0.5	8
0.5	8
0.5	8
0.5	8
0.5	8
0.5	8
0.5	8
0.5	8
0.5	8
0.5	8
0.5	8
0.5	8
0.5	8
0.5	8
0.5	8
0.5	8
0.5	8
0.5	8
0.5	8
0.5	8
0.5	8
0.5	8
0.5	8
0.5	8
0.5	8
0.5	8
0.5	8
0.5	8
0.5	8
0.5	8
0.5	8
0.5	8
0.5	8
0.5	8
0.5	8
0.5	8
0.5	8
0.5	8
0.5	8
0.5	8
0.5	8
0.5	8
0.75	4
0.6875	5
0.625	6
0.0	15
0.625	6
0.625	6
0.0625	14
0.0625	15
0.625	6
0.5625	7
0.5625	7
0.0	15
0.125	13
0.125	13
0.125	14
0.125	14
0.625	6
0.5625	7
0.5	8
0.0	15
0.5625	7
0.5625	7
0.0625	14
0.0625	15
0.1875	12
0.1875	12
0.1875	12
0.1875	13
0.1875	13
0.1875	13
0.1875	13
0.1875	13
0.625	6
0.5625	7
0.5	8
0.0	15
0.5	8
0.5	8
0.0625	14
0.0625	15
0.5625	7
0.5	8
0.5	8
0.0	15
0.125	13
0.125	13
0.125	14
0.125	14
0.25	11
0.25	11
0.25	11
0.25	12
0.25	11
0.25	11
0.25	12
0.25	12
0.25	12
0.25	12
0.25	12
0.25	12
0.25	12
0.25	12
0.25	12
0.25	12
0.625	6
0.5625	7
0.5	8
0.0	15
0.5	8
0.5	8
0.0625	14
0.0625	15
0.5	8
0.4375	9
0.4375	9
0.0	15
0.125	13
0.125	13
0.125	14
0.125	14
0.5625	7
0.5	8
0.4375	9
0.0	15
0.5	8
0.5	8
0.0625	14
0.0625	15
0.1875	12
0.1875	12
0.1875	12
0.1875	13
0.1875	13
0.1875	13
0.1875	13
0.1875	13
0.3125	10
0.3125	10
0.3125	10
0.3125	11
0.3125	10
0.3125	10
0.3125	11
0.3125	11
0.3125	10
0.3125	10
0.3125	10
0.3125	11
0.3125	11
0.3125	11
0.3125	11
0.3125	11
0.3125	11
0.3125	11
0.3125	11
0.3125	11
0.3125	11
0.3125	11
0.3125	11
0.3125	11
0.3125	11
0.3125	11
0.3125	11
0.3125	11
0.3125	11
0.3125	11
0.3125	11
0.3125	11
0.625	6
0.5625	7
0.5	8
0.0	15
0.5	8
0.5	8
0.0625	14
0.0625	15
0.5	8
0.4375	9
0.4375	9
0.0	15
0.125	13
0.125	13
0.125	14
0.125	14
0.5	8
0.4375	9
0.375	10
0.0	15
0.4375	9
0.4375	9
0.0625	14
0.0625	15
0.1875	12
0.1875	12
0.1875	12
0.1875	13
0.1875	13
0.1875	13
0.1875	13
0.1875	13
0.5625	7
0.5	8
0.4375	9
0.0	15
0.4375	9
0.4375	9
0.0625	14
0.0625	15
0.5	8
0.4375	9
0.4375	9
0.0	15
0.125	13
0.125	13
0.125	14
0.125	14
0.25	11
0.25	11
0.25	11
0.25	12
0.25	11
0.25	11
0.25	12
0.25	12
0.25	12
0.25	12
0.25	12
0.25	12
0.25	12
0.25	12
0.25	12
0.25	12
0.375	9
0.375	9
0.375	9
0.375	10
0.375	9
0.375	9
0.375	10
0.375	10
0.375	9
0.375	9
0.375	9
0.375	10
0.375	10
0.375	10
0.375	10
0.375	10
0.375	9
0.375	9
0.375	9
0.375	10
0.375	9
0.375	9
0.375	10
0.375	10
0.375	10
0.375	10
0.375	10
0.375	10
0.375	10
0.375	10
0.375	10
0.375	10
0.375	10
0.375	10
0.375	10
0.375	10
0.375	10
0.375	10
0.375	10
0.375	10
0.375	10
0.375	10
0.375	10
0.375	10
0.375	10
0.375	10
0.375	10
0.375	10
0.375	10
0.375	10
0.375	10
0.375	10
0.375	10
0.375	10
0.375	10
0.375	10
0.375	10
0.375	10
0.375	10
0.375	10
0.375	10
0.375	10
0.375	10
0.375	10
0.6875	5
0.625	6
0.5625	7
0.0	15
0.5625	7
0.5625	7
0.0625	14
0.0625	15
0.5625	7
0.5	8
0.5	8
0.0	15
0.125	13
0.125	13
0.125	14
0.125	14
0.5625	7
0.5	8
0.4375	9
0.0	15
0.5	8
0.5	8
0.0625	14
0.0625	15
0.1875	12
0.1875	12
0.1875	12
0.1875	13
0.1875	13
0.1875	13
0.1875	13
0.1875	13
0.5625	7
0.5	8
0.4375	9
0.0	15
0.4375	9
0.4375	9
0.0625	14
0.0625	15
0.5	8
0.4375	9
0.4375	9
0.0	15
0.125	13
0.125	13
0.125	14
0.125	14
0.25	11
0.25	11
0.25	11
0.25	12
0.25	11
0.25	11
0.25	12
0.25	12
0.25	12
0.25	12
0.25	12
0.25	12
0.25	12
0.25	12
0.25	12
0.25	12
0.625	6
0.5625	7
0.5	8
0.0	15
0.5	8
0.5	8
0.0625	14
0.0625	15
0.5	8
0.4375	9
0.4375	9
0.0	15
0.125	13
0.125	13
0.125	14
0.125	14
0.5625	7
0.5	8
0.4375	9
0.0	15
0.5	8
0.5	8
0.0625	14
0.0625	15
0.1875	12
0.1875	12
0.1875	12
0.1875	13
0.1875	13
0.1875	13
0.1875	13
0.1875	13
0.3125	10
0.3125	10
0.3125	10
0.3125	11
0.3125	10
0.3125	10
0.3125	11
0.3125	11
0.3125	10
0.3125	10
0.3125	10
0.3125	11
0.3125	11
0.3125	11
0.3125	11
0.3125	11
0.3125	11
0.3125	11
0.3125	11
0.3125	11
0.3125	11
0.3125	11
0.3125	11
0.3125	11
0.3125	11
0.3125	11
0.3125	11
0.3125	11
0.3125	11
0.3125	11
0.3125	11
0.3125	11
0.4375	8
0.4375	8
0.4375	8
0.4375	9
0.4375	8
0.4375	8
0.4375	9
0.4375	9
0.4375	8
0.4375	8
0.4375	8
0.4375	9
0.4375	9
0.4375	9
0.4375	9
0.4375	9
0.4375	8
0.4375	8
0.4375	8
0.4375	9
0.4375	8
0.4375	8
0.4375	9
0.4375	9
0.4375	9
0.4375	9
0.4375	9
0.4375	9
0.4375	9
0.4375	9
0.4375	9
0.4375	9
0.4375	8
0.4375	8
0.4375	8
0.4375	9
0.4375	8
0.4375	8
0.4375	9
0.4375	9
0.4375	8
0.4375	8
0.4375	8
0.4375	9
0.4375	9
0.4375	9
0.4375	9
0.4375	9
0.4375	9
0.4375	9
0.4375	9
0.4375	9
0.4375	9
0.4375	9
0.4375	9
0.4375	9
0.4375	9
0.4375	9
0.4375	9
0.4375	9
0.4375	9
0.4375	9
0.4375	9
0.4375	9
0.4375	9
0.4375	9
0.4375	9
0.4375	9
0.4375	9
0.4375	9
0.4375	9
0.4375	9
0.4375	9
0.4375	9
0.4375	9
0.4375	9
0.4375	9
0.4375	9
0.4375	9
0.4375	9
0.4375	9
0.4375	9
0.4375	9
0.4375	9
0.4375	9
0.4375	9
0.4375	9
0.4375	9
0.4375	9
0.4375	9
0.4375	9
0.4375	9
0.4375	9
0.4375	9
0.4375	9
0.4375	9
0.4375	9
0.4375	9
0.4375	9
0.4375	9
0.4375	9
0.4375	9
0.4375	9
0.4375	9
0.4375	9
0.4375	9
0.4375	9
0.4375	9
0.4375	9
0.4375	9
0.4375	9
0.4375	9
0.4375	9
0.4375	9
0.4375	9
0.4375	9
0.4375	9
0.4375	9
0.4375	9
0.4375	9
0.4375	9
0.4375	9
0.4375	9
0.4375	9
0.4375	9
0.4375	9
0.4375	9
0.4375	9
0.5625	6
0.5625	6
0.5625	6
0.5625	7
0.5625	6
0.5625	6
0.5625	7
0.5625	7
0.5625	6
0.5625	6
0.5625	6
0.5625	7
0.5625	7
0.5625	7
0.5625	7
0.5625	7
0.5625	6
0.5625	6
0.5625	6
0.5625	7
0.5625	6
0.5625	6
0.5625	7
0.5625	7
0.5625	7
0.5625	7
0.5625	7
0.5625	7
0.5625	7
0.5625	7
0.5625	7
0.5625	7
0.5625	6
0.5625	6
0.5625	6
0.5625	7
0.5625	6
0.5625	6
0.5625	7
0.5625	7
0.5625	6
0.5625	6
0.5625	6
0.5625	7
0.5625	7
0.5625	7
0.5625	7
0.5625	7
0.5625	7
0.5625	7
0.5625	7
0.5625	7
0.5625	7
0.5625	7
0.5625	7
0.5625	7
0.5625	7
0.5625	7
0.5625	7
0.5625	7
0.5625	7
0.5625	7
0.5625	7
0.5625	7
0.5625	6
0.5625	6
0.5625	6
0.5625	7
0.5625	6
0.5625	6
0.5625	7
0.5625	7
0.5625	6
0.5625	6
0.5625	6
0.5625	7
0.5625	7
0.5625	7
0.5625	7
0.5625	7
0.5625	6
0.5625	6
0.5625	6
0.5625	7
0.5625	6
0.5625	6
0.5625	7
0.5625	7
0.5625	7
0.5625	7
0.5625	7
0.5625	7
0.5625	7
0.5625	7
0.5625	7
0.5625	7
0.5625	7
0.5625	7
0.5625	7
0.5625	7
0.5625	7
0.5625	7
0.5625	7
0.5625	7
0.5625	7
0.5625	7
0.5625	7
0.5625	7
0.5625	7
0.5625	7
0.5625	7
0.5625	7
0.5625	7
0.5625	7
0.5625	7
0.5625	7
0.5625	7
0.5625	7
0.5625	7
0.5625	7
0.5625	7
0.5625	7
0.5625	7
0.5625	7
0.5625	7
0.5625	7
0.5625	7
0.5625	7
0.5625	6
0.5625	6
0.5625	6
0.5625	7
0.5625	6
0.5625	6
0.5625	7
0.5625	7
0.5625	6
0.5625	6
0.5625	6
0.5625	7
0.5625	7
0.5625	7
0.5625	7
0.5625	7
0.5625	6
0.5625	6
0.5625	6
0.5625	7
0.5625	6
0.5625	6
0.5625	7
0.5625	7
0.5625	7
0.5625	7
0.5625	7
0.5625	7
0.5625	7
0.5625	7
0.5625	7
0.5625	7
0.5625	6
0.5625	6
0.5625	6
0.5625	7
0.5625	6
0.5625	6
0.5625	7
0.5625	7
0.5625	6
0.5625	6
0.5625	6
0.5625	7
0.5625	7
0.5625	7
0.5625	7
0.5625	7
0.5625	7
0.5625	7
0.5625	7
0.5625	7
0.5625	7
0.5625	7
0.5625	7
0.5625	7
0.5625	7
0.5625	7
0.5625	7
0.5625	7
0.5625	7
0.5625	7
0.5625	7
0.5625	7
0.5625	7
0.5625	7
0.5625	7
0.5625	7
0.5625	7
0.5625	7
0.5625	7
0.5625	7
0.5625	7
0.5625	7
0.5625	7
0.5625	7
0.5625	7
0.5625	7
0.5625	7
0.5625	7
0.5625	7
0.5625	7
0.5625	7
0.5625	7
0.5625	7
0.5625	7
0.5625	7
0.5625	7
0.5625	7
0.5625	7
0.5625	7
0.5625	7
0.5625	7
0.5625	7
0.5625	7
0.5625	7
0.5625	7
0.5625	7
0.5625	7
0.5625	7
0.5625	7
0.5625	7
0.5625	7
0.5625	7
0.5625	7
0.5625	7
0.5625	7
0.5625	7
0.5625	7
0.5625	7
0.5625	7
0.5625	7
0.5625	7
0.5625	7
0.5625	7
0.5625	7
0.5625	7
0.5625	7
0.5625	7
0.5625	7
0.5625	7
0.5625	7
0.5625	7
0.5625	7
0.5625	7
0.5625	7
0.5625	7
0.5625	7
0.5625	7
0.5625	7
0.5625	7
0.5625	7
0.5625	7
0.5625	7
0.5625	7
0.5625	7
0.5625	7
0.5625	7
0.5625	7
0.5625	7
0.5625	7
0.5625	7
0.5625	7
0.5625	7
0.5625	7
0.5625	7
0.5625	7
0.5625	7
0.5625	7
0.5625	7
0.5625	7
0.5625	7
0.5625	7
0.5625	7
0.5625	7
0.5625	7
0.5625	7
0.5625	7
0.5625	7
0.5625	7
0.5625	7
0.5625	7
0.5625	7
0.5625	7
0.5625	7
0.5625	7
0.5625	7
0.5625	7
0.5625	7
0.5625	7
0.5625	7
0.5625	7
0.5625	7
0.5625	7
0.5625	7
0.5625	7
0.5625	7
0.5625	7
0.5625	7
0.5625	7
0.5625	7
0.5625	7
0.5625	7
0.5625	7
0.5625	7
0.5625	7
0.5625	7
0.5625	7
0.5625	7
0.5625	7
0.5625	7
0.5625	7
0.5625	7
0.5625	7
0.5625	7
0.5625	7
0.5625	7
0.5625	7
0.5625	7
0.5625	7
0.5625	7
0.5625	7
0.5625	7
0.5625	7
0.5625	7
0.5625	7
0.5625	7
0.5625	7
0.5625	7
0.5625	7
0.5625	7
0.5625	7
0.5625	7
0.5625	7
0.5625	7
0.5625	7
0.5625	7
0.5625	7
0.5625	7
0.5625	7
0.5625	7
0.5625	7
0.5625	7
0.5625	7
0.5625	7
0.5625	7
0.5625	7
0.5625	7
0.5625	7
0.5625	7
0.5625	7
0.5625	7
0.5625	7
0.5625	7
0.5625	7
0.5625	7
0.5625	7
0.5625	7
0.5625	7
0.5625	7
0.5625	7
0.5625	7
0.5625	7
0.5625	7
0.5625	7
0.5625	7
0.5625	7
0.5625	7
0.5625	7
0.5625	7
0.5625	7
0.5625	7
0.5625	7
0.5625	7
0.5625	7
0.5625	7
0.5625	7
0.5625	7
0.5625	7
0.5625	7
0.5625	7
0.5625	7
0.5625	7
0.5625	7
0.5625	7
0.5625	7
0.5625	7
0.5625	7
0.5625	7
0.5625	7
0.5625	7
0.5625	7
0.5625	7
0.5625	7
0.5625	7
0.5625	7
0.5625	7
0.5625	7
0.5625	7
0.5625	7
0.5625	7
0.5625	7
0.5625	7
0.5625	7
0.5625	7
0.5625	7
0.5625	7
0.5625	7
0.5625	7
0.5625	7
0.5625	7
0.5625	7
0.5625	7
0.5625	7
0.5625	7
0.5625	7
0.5625	7
0.5625	7
0.5625	7
0.5625	7
0.5625	7
0.5625	7
0.5625	7
0.5625	7
0.5625	7
0.5625	7
0.5625	7
0.5625	7
0.5625	7
0.5625	7
0.5625	7
0.5625	7
0.5625	7
0.5625	7
0.5625	7
0.5625	7
0.5625	7
0.5625	7
0.5625	7
0.5625	7
0.5625	7
0.5625	7
0.5625	7
0.5625	7
0.5625	7
0.5625	7
0.5625	7
0.5625	7
0.5625	7
0.5625	7
0.5625	7
0.5625	7
0.5625	7
0.5625	7
0.5625	7
0.5625	7
0.5625	7
0.5625	7
0.5625	7
0.5625	7
0.5625	7
0.5625	7
0.5625	7
0.5625	7
0.5625	7
0.5625	7
0.5625	7
0.5625	7
0.5625	7
0.5625	7
0.5625	7
0.5625	7
0.5625	7
0.5625	7
0.5625	7
0.5625	7
0.5625	7
0.5625	7
0.5625	7
0.5625	7
0.5625	7
0.5625	7
0.5625	7
0.5625	7
0.5625	7
0.5625	7
0.5625	7
0.5625	7
0.5625	7
0.5625	7
0.5625	7
0.5625	7
0.5625	7
0.5625	7
0.5625	7
0.5625	7
0.5625	7
0.5625	7
0.5625	7
0.5625	7
0.5625	7
0.5625	7
0.5625	7
0.5625	7
0.6875	4
0.6875	4
0.6875	4
0.6875	5
0.6875	4
0.6875	4
0.6875	5
0.6875	5
0.6875	4
0.6875	4
0.6875	4
0.6875	5
0.6875	5
0.6875	5
0.6875	5
0.6875	5
0.6875	4
0.6875	4
0.6875	4
0.6875	5
0.6875	4
0.6875	4
0.6875	5
0.6875	5
0.6875	5
0.6875	5
0.6875	5
0.6875	5
0.6875	5
0.6875	5
0.6875	5
0.6875	5
0.6875	4
0.6875	4
0.6875	4
0.6875	5
0.6875	4
0.6875	4
0.6875	5
0.6875	5
0.6875	4
0.6875	4
0.6875	4
0.6875	5
0.6875	5
0.6875	5
0.6875	5
0.6875	5
0.6875	5
0.6875	5
0.6875	5
0.6875	5
0.6875	5
0.6875	5
0.6875	5
0.6875	5
0.6875	5
0.6875	5
0.6875	5
0.6875	5
0.6875	5
0.6875	5
0.6875	5
0.6875	5
0.6875	4
0.6875	4
0.6875	4
0.6875	5
0.6875	4
0.6875	4
0.6875	5
0.6875	5
0.6875	4
0.6875	4
0.6875	4
0.6875	5
0.6875	5
0.6875	5
0.6875	5
0.6875	5
0.6875	4
0.6875	4
0.6875	4
0.6875	5
0.6875	4
0.6875	4
0.6875	5
0.6875	5
0.6875	5
0.6875	5
0.6875	5
0.6875	5
0.6875	5
0.6875	5
0.6875	5
0.6875	5
0.6875	5
0.6875	5
0.6875	5
0.6875	5
0.6875	5
0.6875	5
0.6875	5
0.6875	5
0.6875	5
0.6875	5
0.6875	5
0.6875	5
0.6875	5
0.6875	5
0.6875	5
0.6875	5
0.6875	5
0.6875	5
0.6875	5
0.6875	5
0.6875	5
0.6875	5
0.6875	5
0.6875	5
0.6875	5
0.6875	5
0.6875	5
0.6875	5
0.6875	5
0.6875	5
0.6875	5
0.6875	5
0.6875	4
0.6875	4
0.6875	4
0.6875	5
0.6875	4
0.6875	4
0.6875	5
0.6875	5
0.6875	4
0.6875	4
0.6875	4
0.6875	5
0.6875	5
0.6875	5
0.6875	5
0.6875	5
0.6875	4
0.6875	4
0.6875	4
0.6875	5
0.6875	4
0.6875	4
0.6875	5
0.6875	5
0.6875	5
0.6875	5
0.6875	5
0.6875	5
0.6875	5
0.6875	5
0.6875	5
0.6875	5
0.6875	4
0.6875	4
0.6875	4
0.6875	5
0.6875	4
0.6875	4
0.6875	5
0.6875	5
0.6875	4
0.6875	4
0.6875	4
0.6875	5
0.6875	5
0.6875	5
0.6875	5
0.6875	5
0.6875	5
0.6875	5
0.6875	5
0.6875	5
0.6875	5
0.6875	5
0.6875	5
0.6875	5
0.6875	5
0.6875	5
0.6875	5
0.6875	5
0.6875	5
0.6875	5
0.6875	5
0.6875	5
0.6875	5
0.6875	5
0.6875	5
0.6875	5
0.6875	5
0.6875	5
0.6875	5
0.6875	5
0.6875	5
0.6875	5
0.6875	5
0.6875	5
0.6875	5
0.6875	5
0.6875	5
0.6875	5
0.6875	5
0.6875	5
0.6875	5
0.6875	5
0.6875	5
0.6875	5
0.6875	5
0.6875	5
0.6875	5
0.6875	5
0.6875	5
0.6875	5
0.6875	5
0.6875	5
0.6875	5
0.6875	5
0.6875	5
0.6875	5
0.6875	5
0.6875	5
0.6875	5
0.6875	5
0.6875	5
0.6875	5
0.6875	5
0.6875	5
0.6875	5
0.6875	5
0.6875	5
0.6875	5
0.6875	5
0.6875	5
0.6875	5
0.6875	5
0.6875	5
0.6875	5
0.6875	5
0.6875	5
0.6875	5
0.6875	5
0.6875	5
0.6875	5
0.6875	5
0.6875	5
0.6875	5
0.6875	5
0.6875	5
0.6875	5
0.6875	4
0.6875	4
0.6875	4
0.6875	5
0.6875	4
0.6875	4
0.6875	5
0.6875	5
0.6875	4
0.6875	4
0.6875	4
0.6875	5
0.6875	5
0.6875	5
0.6875	5
0.6875	5
0.6875	4
0.6875	4
0.6875	4
0.6875	5
0.6875	4
0.6875	4
0.6875	5
0.6875	5
0.6875	5
0.6875	5
0.6875	5
0.6875	5
0.6875	5
0.6875	5
0.6875	5
0.6875	5
0.6875	4
0.6875	4
0.6875	4
0.6875	5
0.6875	4
0.6875	4
0.6875	5
0.6875	5
0.6875	4
0.6875	4
0.6875	4
0.6875	5
0.6875	5
0.6875	5
0.6875	5
0.6875	5
0.6875	5
0.6875	5
0.6875	5
0.6875	5
0.6875	5
0.6875	5
0.6875	5
0.6875	5
0.6875	5
0.6875	5
0.6875	5
0.6875	5
0.6875	5
0.6875	5
0.6875	5
0.6875	5
0.6875	4
0.6875	4
0.6875	4
0.6875	5
0.6875	4
0.6875	4
0.6875	5
0.6875	5
0.6875	4
0.6875	4
0.6875	4
0.6875	5
0.6875	5
0.6875	5
0.6875	5
0.6875	5
0.6875	4
0.6875	4
0.6875	4
0.6875	5
0.6875	4
0.6875	4
0.6875	5
0.6875	5
0.6875	5
0.6875	5
0.6875	5
0.6875	5
0.6875	5
0.6875	5
0.6875	5
0.6875	5
0.6875	5
0.6875	5
0.6875	5
0.6875	5
0.6875	5
0.6875	5
0.6875	5
0.6875	5
0.6875	5
0.6875	5
0.6875	5
0.6875	5
0.6875	5
0.6875	5
0.6875	5
0.6875	5
0.6875	5
0.6875	5
0.6875	5
0.6875	5
0.6875	5
0.6875	5
0.6875	5
0.6875	5
0.6875	5
0.6875	5
0.6875	5
0.6875	5
0.6875	5
0.6875	5
0.6875	5
0.6875	5
0.6875	5
0.6875	5
0.6875	5
0.6875	5
0.6875	5
0.6875	5
0.6875	5
0.6875	5
0.6875	5
0.6875	5
0.6875	5
0.6875	5
0.6875	5
0.6875	5
0.6875	5
0.6875	5
0.6875	5
0.6875	5
0.6875	5
0.6875	5
0.6875	5
0.6875	5
0.6875	5
0.6875	5
0.6875	5
0.6875	5
0.6875	5
0.6875	5
0.6875	5
0.6875	5
0.6875	5
0.6875	5
0.6875	5
0.6875	5
0.6875	5
0.6875	5
0.6875	5
0.6875	5
0.6875	5
0.6875	5
0.6875	5
0.6875	5
0.6875	5
0.6875	5
0.6875	5
0.6875	5
0.6875	5
0.6875	5
0.6875	5
0.6875	5
0.6875	5
0.6875	5
0.6875	5
0.6875	5
0.6875	5
0.6875	5
0.6875	5
0.6875	5
0.6875	5
0.6875	5
0.6875	5
0.6875	5
0.6875	5
0.6875	5
0.6875	5
0.6875	5
0.6875	5
0.6875	5
0.6875	5
0.6875	5
0.6875	5
0.6875	5
0.6875	5
0.6875	5
0.6875	5
0.6875	5
0.6875	5
0.6875	5
0.6875	5
0.6875	5
0.6875	5
0.6875	5
0.6875	5
0.6875	5
0.6875	5
0.6875	5
0.6875	5
0.6875	5
0.6875	5
0.6875	5
0.6875	5
0.6875	5
0.6875	5
0.6875	5
0.6875	5
0.6875	5
0.6875	5
0.6875	5
0.6875	5
0.6875	5
0.6875	5
0.6875	5
0.6875	5
0.6875	5
0.6875	5
0.6875	5
0.6875	5
0.6875	5
0.6875	5
0.6875	5
0.6875	5
0.6875	5
0.6875	5
0.6875	5
0.6875	5
0.6875	5
0.6875	5
0.6875	5
0.6875	5
0.6875	5
0.6875	5
0.6875	5
0.6875	5
0.6875	5
0.6875	5
0.6875	5
0.6875	5
0.6875	5
0.6875	4
0.6875	4
0.6875	4
0.6875	5
0.6875	4
0.6875	4
0.6875	5
0.6875	5
0.6875	4
0.6875	4
0.6875	4
0.6875	5
0.6875	5
0.6875	5
0.6875	5
0.6875	5
0.6875	4
0.6875	4
0.6875	4
0.6875	5
0.6875	4
0.6875	4
0.6875	5
0.6875	5
0.6875	5
0.6875	5
0.6875	5
0.6875	5
0.6875	5
0.6875	5
0.6875	5
0.6875	5
0.6875	4
0.6875	4
0.6875	4
0.6875	5
0.6875	4
0.6875	4
0.6875	5
0.6875	5
0.6875	4
0.6875	4
0.6875	4
0.6875	5
0.6875	5
0.6875	5
0.6875	5
0.6875	5
0.6875	5
0.6875	5
0.6875	5
0.6875	5
0.6875	5
0.6875	5
0.6875	5
0.6875	5
0.6875	5
0.6875	5
0.6875	5
0.6875	5
0.6875	5
0.6875	5
0.6875	5
0.6875	5
0.6875	4
0.6875	4
0.6875	4
0.6875	5
0.6875	4
0.6875	4
0.6875	5
0.6875	5
0.6875	4
0.6875	4
0.6875	4
0.6875	5
0.6875	5
0.6875	5
0.6875	5
0.6875	5
0.6875	4
0.6875	4
0.6875	4
0.6875	5
0.6875	4
0.6875	4
0.6875	5
0.6875	5
0.6875	5
0.6875	5
0.6875	5
0.6875	5
0.6875	5
0.6875	5
0.6875	5
0.6875	5
0.6875	5
0.6875	5
0.6875	5
0.6875	5
0.6875	5
0.6875	5
0.6875	5
0.6875	5
0.6875	5
0.6875	5
0.6875	5
0.6875	5
0.6875	5
0.6875	5
0.6875	5
0.6875	5
0.6875	5
0.6875	5
0.6875	5
0.6875	5
0.6875	5
0.6875	5
0.6875	5
0.6875	5
0.6875	5
0.6875	5
0.6875	5
0.6875	5
0.6875	5
0.6875	5
0.6875	5
0.6875	5
0.6875	4
0.6875	4
0.6875	4
0.6875	5
0.6875	4
0.6875	4
0.6875	5
0.6875	5
0.6875	4
0.6875	4
0.6875	4
0.6875	5
0.6875	5
0.6875	5
0.6875	5
0.6875	5
0.6875	4
0.6875	4
0.6875	4
0.6875	5
0.6875	4
0.6875	4
0.6875	5
0.6875	5
0.6875	5
0.6875	5
0.6875	5
0.6875	5
0.6875	5
0.6875	5
0.6875	5
0.6875	5
0.6875	4
0.6875	4
0.6875	4
0.6875	5
0.6875	4
0.6875	4
0.6875	5
0.6875	5
0.6875	4
0.6875	4
0.6875	4
0.6875	5
0.6875	5
0.6875	5
0.6875	5
0.6875	5
0.6875	5
0.6875	5
0.6875	5
0.6875	5
0.6875	5
0.6875	5
0.6875	5
0.6875	5
0.6875	5
0.6875	5
0.6875	5
0.6875	5
0.6875	5
0.6875	5
0.6875	5
0.6875	5
0.6875	5
0.6875	5
0.6875	5
0.6875	5
0.6875	5
0.6875	5
0.6875	5
0.6875	5
0.6875	5
0.6875	5
0.6875	5
0.6875	5
0.6875	5
0.6875	5
0.6875	5
0.6875	5
0.6875	5
0.6875	5
0.6875	5
0.6875	5
0.6875	5
0.6875	5
0.6875	5
0.6875	5
0.6875	5
0.6875	5
0.6875	5
0.6875	5
0.6875	5
0.6875	5
0.6875	5
0.6875	5
0.6875	5
0.6875	5
0.6875	5
0.6875	5
0.6875	5
0.6875	5
0.6875	5
0.6875	5
0.6875	5
0.6875	5
0.6875	5
0.6875	5
0.6875	5
0.6875	5
0.6875	5
0.6875	5
0.6875	5
0.6875	5
0.6875	5
0.6875	5
0.6875	5
0.6875	5
0.6875	5
0.6875	5
0.6875	5
0.6875	5
0.6875	5
0.6875	5
0.6875	5
0.6875	5
0.6875	5
0.6875	5
0.6875	5
0.6875	5
0.6875	5
0.6875	5
0.6875	5
0.6875	5
0.6875	5
0.6875	5
0.6875	5
0.6875	5
0.6875	5
0.6875	5
0.6875	5
0.6875	5
0.6875	5
0.6875	5
0.6875	5
0.6875	5
0.6875	5
0.6875	5
0.6875	5
0.6875	5
0.6875	5
0.6875	5
0.6875	5
0.6875	5
0.6875	5
0.6875	5
0.6875	5
0.6875	5
0.6875	5
0.6875	5
0.6875	5
0.6875	5
0.6875	5
0.6875	5
0.6875	5
0.6875	5
0.6875	5
0.6875	5
0.6875	5
0.6875	5
0.6875	5
0.6875	5
0.6875	5
0.6875	5
0.6875	5
0.6875	5
0.6875	5
0.6875	5
0.6875	5
0.6875	5
0.6875	5
0.6875	5
0.6875	5
0.6875	5
0.6875	5
0.6875	5
0.6875	5
0.6875	5
0.6875	5
0.6875	5
0.6875	5
0.6875	5
0.6875	5
0.6875	5
0.6875	5
0.6875	5
0.6875	5
0.6875	5
0.6875	5
0.6875	5
0.6875	5
0.6875	5
0.6875	5
0.6875	5
0.6875	5
0.6875	5
0.6875	5
0.6875	5
0.6875	5
0.6875	5
0.6875	5
0.6875	5
0.6875	5
0.6875	5
0.6875	5
0.6875	5
0.6875	5
0.6875	5
0.6875	5
0.6875	5
0.6875	5
0.6875	5
0.6875	5
0.6875	5
0.6875	5
0.6875	5
0.6875	5
0.6875	5
0.6875	5
0.6875	5
0.6875	5
0.6875	5
0.6875	5
0.6875	5
0.6875	5
0.6875	5
0.6875	5
0.6875	5
0.6875	5
0.6875	5
0.6875	5
0.6875	5
0.6875	5
0.6875	5
0.6875	5
0.6875	5
0.6875	5
0.6875	5
0.6875	5
0.6875	5
0.6875	5
0.6875	5
0.6875	5
0.6875	5
0.6875	5
0.6875	5
0.6875	5
0.6875	5
0.6875	5
0.6875	5
0.6875	5
0.6875	5
0.6875	5
0.6875	5
0.6875	5
0.6875	5
0.6875	5
0.6875	5
0.6875	5
0.6875	5
0.6875	5
0.6875	5
0.6875	5
0.6875	5
0.6875	5
0.6875	5
0.6875	5
0.6875	5
0.6875	5
0.6875	5
0.6875	5
0.6875	5
0.6875	5
0.6875	5
0.6875	5
0.6875	5
0.6875	5
0.6875	5
0.6875	5
0.6875	5
0.6875	5
0.6875	5
0.6875	5
0.6875	5
0.6875	5
0.6875	5
0.6875	5
0.6875	5
0.6875	5
0.6875	5
0.6875	5
0.6875	5
0.6875	5
0.6875	5
0.6875	5
0.6875	5
0.6875	5
0.6875	5
0.6875	5
0.6875	5
0.6875	5
0.6875	5
0.6875	5
0.6875	5
0.6875	5
0.6875	5
0.6875	5
0.6875	5
0.6875	5
0.6875	5
0.6875	5
0.6875	5
0.6875	5
0.6875	5
0.6875	5
0.6875	5
0.6875	5
0.6875	5
0.6875	5
0.6875	5
0.6875	5
0.6875	5
0.6875	5
0.6875	5
0.6875	5
0.6875	5
0.6875	5
0.6875	5
0.6875	5
0.6875	5
0.6875	5
0.6875	5
0.6875	5
0.6875	5
0.6875	5
0.6875	5
0.6875	5
0.6875	5
0.6875	5
0.6875	5
0.6875	5
0.6875	5
0.6875	5
0.6875	5
0.6875	5
0.6875	5
0.6875	5
0.6875	5
0.6875	5
0.6875	5
0.6875	5
0.6875	5
0.6875	5
0.6875	5
0.6875	5
0.6875	5
0.6875	5
0.6875	5
0.6875	5
0.6875	5
0.6875	5
0.6875	5
0.6875	5
0.6875	5
0.6875	5
0.6875	5
0.6875	5
0.6875	5
0.6875	5
0.6875	5
0.6875	5
0.6875	5
0.6875	5
0.6875	5
0.6875	5
0.6875	5
0.6875	5
0.6875	5
0.6875	5
0.6875	5
0.6875	5
0.6875	5
0.6875	5
0.6875	5
0.6875	5
0.6875	5
0.6875	5
0.6875	5
0.6875	5
0.6875	5
0.6875	5
0.6875	5
0.6875	5
0.6875	5
0.6875	5
0.6875	5
0.6875	5
0.6875	5
0.6875	5
0.6875	5
0.6875	5
0.6875	5
0.6875	5
0.6875	5
0.6875	5
0.6875	5
0.6875	5
0.6875	5
0.6875	5
0.6875	5
0.6875	5
0.6875	5
0.6875	5
0.6875	5
0.6875	5
0.6875	5
0.6875	5
0.6875	5
0.6875	5
0.6875	5
0.6875	5
0.6875	5
0.6875	5
0.6875	5
0.6875	5
0.6875	5
0.6875	5
0.6875	5
0.6875	5
0.6875	5
0.6875	5
0.6875	5
0.6875	5
0.6875	5
0.6875	5
0.6875	5
0.6875	5
0.6875	5
0.6875	5
0.6875	5
0.6875	5
0.6875	5
0.6875	5
0.6875	5
0.6875	5
0.6875	5
0.6875	5
0.6875	5
0.6875	5
0.6875	5
0.6875	5
0.6875	5
0.6875	5
0.6875	5
0.6875	5
0.6875	5
0.6875	5
0.6875	5
0.6875	5
0.6875	5
0.6875	5
0.6875	5
0.6875	5
0.6875	5
0.6875	5
0.6875	5
0.6875	5
0.6875	5
0.6875	5
0.6875	5
0.6875	5
0.6875	5
0.6875	5
0.6875	5
0.6875	5
0.6875	5
0.6875	5
0.6875	5
0.6875	5
0.6875	5
0.6875	5
0.6875	5
0.6875	5
0.6875	5
0.6875	5
0.6875	5
0.6875	5
0.6875	5
0.6875	5
0.6875	5
0.6875	5
0.6875	5
0.6875	5
0.6875	5
0.6875	5
0.6875	5
0.6875	5
0.6875	5
0.6875	5
0.6875	5
0.6875	5
0.6875	5
0.6875	5
0.6875	5
0.6875	5
0.6875	5
0.6875	5
0.6875	5
0.6875	5
0.6875	5
0.6875	5
0.6875	5
0.6875	5
0.6875	5
0.6875	5
0.6875	5
0.6875	5
0.6875	5
0.6875	5
0.6875	5
0.6875	5
0.6875	5
0.6875	5
0.6875	5
0.6875	5
0.6875	5
0.6875	5
0.6875	5
0.6875	5
0.6875	5
0.6875	5
0.6875	5
0.6875	5
0.6875	5
0.6875	5
0.6875	5
0.6875	5
0.6875	5
0.6875	5
0.6875	5
0.6875	5
0.6875	5
0.6875	5
0.6875	5
0.6875	5
0.6875	5
0.6875	5
0.6875	5
0.6875	5
0.6875	5
0.6875	5
0.6875	5
0.6875	5
0.6875	5
0.6875	5
0.6875	5
0.6875	5
0.6875	5
0.6875	5
0.6875	5
0.6875	5
0.6875	5
0.6875	5
0.6875	5
0.6875	5
0.6875	5
0.6875	5
0.6875	5
0.6875	5
0.6875	5
0.6875	5
0.6875	5
0.6875	5
0.6875	5
0.6875	5
0.6875	5
0.6875	5
0.6875	5
0.6875	5
0.6875	5
0.6875	5
0.6875	5
0.6875	5
0.6875	5
0.6875	5
0.6875	5
0.6875	5
0.6875	5
0.6875	5
0.6875	5
0.6875	5
0.6875	5
0.6875	5
0.6875	5
0.6875	5
0.6875	5
0.6875	5
0.6875	5
0.6875	5
0.6875	5
0.6875	5
0.6875	5
0.6875	5
0.6875	5
0.6875	5
0.6875	5
0.6875	5
0.6875	5
0.6875	5
0.6875	5
0.6875	5
0.6875	5
0.6875	5
0.6875	5
0.6875	5
0.6875	5
0.6875	5
0.6875	5
0.6875	5
0.6875	5
0.6875	5
0.6875	5
0.6875	5
0.6875	5
0.6875	5
0.6875	5
0.6875	5
0.6875	5
0.6875	5
0.6875	5
0.6875	5
0.6875	5
0.6875	5
0.6875	5
0.6875	5
0.6875	5
0.6875	5
0.6875	5
0.6875	5
0.6875	5
0.6875	5
0.6875	5
0.6875	5
0.6875	5
0.6875	5
0.6875	5
0.6875	5
0.6875	5
0.6875	5
0.6875	5
0.6875	5
0.6875	5
0.6875	5
0.6875	5
0.6875	5
0.6875	5
0.6875	5
0.6875	5
0.6875	5
0.6875	5
0.6875	5
0.6875	5
0.6875	5
0.6875	5
0.6875	5
0.6875	5
0.6875	5
0.6875	5
0.6875	5
0.6875	5
0.6875	5
0.6875	5
0.6875	5
0.6875	5
0.6875	5
0.6875	5
0.6875	5
0.6875	5
0.6875	5
0.6875	5
0.6875	5
0.6875	5
0.6875	5
0.6875	5
0.6875	5
0.6875	5
0.6875	5
0.6875	5
0.6875	5
0.6875	5
0.6875	5
0.6875	5
0.6875	5
0.6875	5
0.6875	5
0.6875	5
0.6875	5
0.6875	5
0.6875	5
0.6875	5
0.6875	5
0.6875	5
0.6875	5
0.6875	5
0.6875	5
0.6875	5
0.6875	5
0.6875	5
0.6875	5
0.6875	5
0.6875	5
0.6875	5
0.6875	5
0.6875	5
0.6875	5
0.6875	5
0.6875	5
0.6875	5
0.6875	5
0.6875	5
0.6875	5
0.6875	5
0.6875	5
0.6875	5
0.6875	5
0.6875	5
0.6875	5
0.6875	5
0.6875	5
0.6875	5
0.6875	5
0.6875	5
0.6875	5
0.6875	5
0.6875	5
0.6875	5
0.6875	5
0.6875	5
0.6875	5
0.6875	5
0.6875	5
0.6875	5
0.6875	5
0.6875	5
0.6875	5
0.6875	5
0.6875	5
0.6875	5
0.6875	5
0.6875	5
0.6875	5
0.6875	5
0.6875	5
0.6875	5
0.6875	5
0.6875	5
0.6875	5
0.6875	5
0.6875	5
0.6875	5
0.6875	5
0.6875	5
0.6875	5
0.6875	5
0.6875	5
0.6875	5
0.6875	5
0.6875	5
0.6875	5
0.6875	5
0.6875	5
0.6875	5
0.6875	5
0.6875	5
0.6875	5
0.6875	5
0.6875	5
0.6875	5
0.6875	5
0.6875	5
0.6875	5
0.6875	5
0.6875	5
0.6875	5
0.6875	5
0.6875	5
0.6875	5
0.6875	5
0.6875	5
0.6875	5
0.6875	5
0.6875	5
0.6875	5
0.6875	5
0.6875	5
0.6875	5
0.6875	5
0.6875	5
0.6875	5
0.6875	5
0.6875	5
0.6875	5
0.6875	5
0.6875	5
0.6875	5
0.6875	5
0.6875	5
0.6875	5
0.6875	5
0.6875	5
0.6875	5
0.6875	5
0.6875	5
0.6875	5
0.6875	5
0.6875	5
0.6875	5
0.6875	5
0.6875	5
0.6875	5
0.6875	5
0.6875	5
0.6875	5
0.6875	5
0.6875	5
0.6875	5
0.6875	5
0.6875	5
0.6875	5
0.6875	5
0.6875	5
0.6875	5
0.6875	5
0.6875	5
0.6875	5
0.6875	5
0.6875	5
0.6875	5
0.6875	5
0.6875	5
0.6875	5
0.6875	5
0.6875	5
0.6875	5
0.6875	5
0.6875	5
0.6875	5
0.6875	5
0.6875	5
0.6875	5
0.6875	5
0.6875	5
0.6875	5
0.6875	5
0.6875	5
0.6875	5
0.6875	5
0.6875	5
0.6875	5
0.6875	5
0.6875	5
0.6875	5
0.6875	5
0.6875	5
0.6875	5
0.6875	5
0.6875	5
0.6875	5
0.6875	5
0.6875	5
0.6875	5
0.6875	5
0.6875	5
0.6875	5
0.6875	5
0.6875	5
0.6875	5
0.6875	5
0.6875	5
0.6875	5
0.6875	5
0.6875	5
0.6875	5
0.6875	5
0.6875	5
0.6875	5
0.6875	5
0.6875	5
0.6875	5
0.6875	5
0.6875	5
0.6875	5
0.6875	5
0.6875	5
0.6875	5
0.6875	5
0.6875	5
0.6875	5
0.6875	5
0.6875	5
0.6875	5
0.6875	5
0.6875	5
0.6875	5
0.6875	5
0.6875	5
0.6875	5
0.6875	5
0.6875	5
0.6875	5
0.6875	5
0.6875	5
0.6875	5
0.6875	5
0.6875	5
0.6875	5
0.6875	5
0.6875	5
0.6875	5
0.6875	5
0.6875	5
0.6875	5
0.6875	5
0.6875	5
0.6875	5
0.6875	5
0.6875	5
0.6875	5
0.6875	5
0.6875	5
0.6875	5
0.6875	5
0.6875	5
0.6875	5
0.6875	5
0.6875	5
0.6875	5
0.6875	5
0.6875	5
0.6875	5
0.6875	5
0.6875	5
0.6875	5
0.6875	5
0.6875	5
0.6875	5
0.6875	5
0.6875	5
0.6875	5
0.6875	5
0.6875	5
0.6875	5
0.6875	5
0.6875	5
0.6875	5
0.6875	5
0.6875	5
0.6875	5
0.6875	5
0.6875	5
0.6875	5
0.6875	5
0.6875	5
0.6875	5
0.6875	5
0.6875	5
0.6875	5
0.6875	5
0.6875	5
0.6875	5
0.6875	5
0.6875	5
0.6875	5
0.6875	5
0.6875	5
0.6875	5
0.6875	5
0.6875	5
0.6875	5
0.6875	5
0.6875	5
0.6875	5
0.6875	5
0.6875	5
0.6875	5
0.6875	5
0.6875	5
0.6875	5
0.6875	5
0.6875	5
0.6875	5
0.6875	5
0.6875	5
0.6875	5
0.6875	5
0.6875	5
0.6875	5
0.6875	5
0.6875	5
0.6875	5
0.6875	5
0.6875	5
0.6875	5
0.6875	5
0.6875	5
0.6875	5
0.6875	5
0.6875	5
0.6875	5
0.6875	5
0.6875	5
0.6875	5
0.6875	5
0.6875	5
0.6875	5
0.6875	5
0.6875	5
0.6875	5
0.6875	5
0.6875	5
0.6875	5
0.6875	5
0.6875	5
0.6875	5
0.6875	5
0.6875	5
0.6875	5
0.6875	5
0.6875	5
0.6875	5
0.6875	5
0.6875	5
0.6875	5
0.6875	5
0.6875	5
0.6875	5
0.6875	5
0.6875	5
0.6875	5
0.6875	5
0.6875	5
0.6875	5
0.6875	5
0.6875	5
0.6875	5
0.6875	5
0.6875	5
0.6875	5
0.6875	5
0.6875	5
0.6875	5
0.6875	5
0.6875	5
0.6875	5
0.6875	5
0.6875	5
0.6875	5
0.6875	5
0.6875	5
0.6875	5
0.6875	5
0.6875	5
0.6875	5
0.6875	5
0.6875	5
0.6875	5
0.6875	5
0.6875	5
0.6875	5
0.6875	5
0.6875	5
0.6875	5
0.6875	5
0.6875	5
0.6875	5
0.6875	5
0.6875	5
0.6875	5
0.6875	5
0.6875	5
0.6875	5
0.6875	5
0.6875	5
0.6875	5
0.6875	5
0.6875	5
0.6875	5
0.6875	5
0.6875	5
0.6875	5
0.6875	5
0.6875	5
0.6875	5
0.6875	5
0.6875	5
0.6875	5
0.6875	5
0.6875	5
0.6875	5
0.6875	5
0.6875	5
0.6875	5
0.6875	5
0.6875	5
0.6875	5
0.6875	5
0.6875	5
0.6875	5
0.6875	5
0.6875	5
0.6875	5
0.6875	5
0.6875	5
0.6875	5
0.6875	5
0.6875	5
0.6875	5
0.6875	5
0.6875	5
0.6875	5
0.6875	5
0.6875	5
0.6875	5
0.6875	5
0.6875	5
0.6875	5
0.6875	5
0.6875	5
0.6875	5
0.6875	5
0.6875	5
0.6875	5
0.6875	5
0.6875	5
0.6875	5
0.6875	5
0.6875	5
0.6875	5
0.6875	5
0.6875	5
0.6875	5
0.6875	5
0.6875	5
0.6875	5
0.6875	5
0.6875	5
0.6875	5
0.6875	5
0.6875	5
0.6875	5
0.6875	5
0.6875	5
0.6875	5
0.6875	5
0.6875	5
0.6875	5
0.6875	5
0.6875	5
0.6875	5
0.6875	5
0.6875	5
0.6875	5
0.6875	5
0.6875	5
0.6875	5
0.6875	5
0.6875	5
0.6875	5
0.6875	5
0.6875	5
0.6875	5
0.6875	5
0.6875	5
0.6875	5
0.6875	5
0.6875	5
0.6875	5
0.6875	5
0.6875	5
0.6875	5
0.6875	5
0.6875	5
0.6875	5
0.6875	5
0.6875	5
0.6875	5
0.6875	5
0.6875	5
0.6875	5
0.6875	5
0.6875	5
0.6875	5
0.6875	5
0.6875	5
0.6875	5
0.6875	5
0.6875	5
0.6875	5
0.6875	5
0.6875	5
0.6875	5
0.6875	5
0.6875	5
0.6875	5
0.6875	5
0.6875	5
0.6875	5
0.6875	5
0.6875	5
0.6875	5
0.6875	5
0.6875	5
0.6875	5
0.6875	5
0.6875	5
0.6875	5
0.6875	5
0.6875	5
0.6875	5
0.6875	5
0.6875	5
0.6875	5
0.6875	5
0.6875	5
0.6875	5
0.6875	5
0.6875	5
0.6875	5
0.6875	5
0.6875	5
0.6875	5
0.6875	5
0.6875	5
0.6875	5
0.6875	5
0.6875	5
0.6875	5
0.6875	5
0.6875	5
0.6875	5
0.6875	5
0.6875	5
0.6875	5
0.6875	5
0.6875	5
0.6875	5
0.6875	5
0.6875	5
0.6875	5
0.6875	5
0.6875	5
0.6875	5
0.6875	5
0.6875	5
0.6875	5
0.6875	5
0.6875	5
0.6875	5
0.6875	5
0.6875	5
0.6875	5
0.6875	5
0.6875	5
0.6875	5
0.6875	5
0.6875	5
0.6875	5
0.6875	5
0.6875	5
0.6875	5
0.6875	5
0.6875	5
0.6875	5
0.6875	5
0.6875	5
0.6875	5
0.6875	5
0.6875	5
0.6875	5
0.6875	5
0.6875	5
0.6875	5
0.6875	5
0.6875	5
0.6875	5
0.6875	5
0.6875	5
0.6875	5
0.6875	5
0.6875	5
0.6875	5
0.6875	5
0.6875	5
0.6875	5
0.6875	5
0.6875	5
0.6875	5
0.6875	5
0.6875	5
0.6875	5
0.6875	5
0.6875	5
0.6875	5
0.6875	5
0.6875	5
0.6875	5
0.6875	5
0.6875	5
0.6875	5
0.6875	5
0.6875	5
0.6875	5
0.6875	5
0.6875	5
0.6875	5
0.6875	5
0.6875	5
0.6875	5
0.6875	5
0.6875	5
0.6875	5
0.6875	5
0.6875	5
0.6875	5
0.6875	5
0.6875	5
0.6875	5
0.6875	5
0.6875	5
0.6875	5
0.6875	5
0.6875	5
0.6875	5
0.6875	5
0.6875	5
0.6875	5
0.6875	5
0.6875	5
0.6875	5
0.6875	5
0.6875	5
0.6875	5
0.6875	5
0.6875	5
0.6875	5
0.6875	5
0.6875	5
0.6875	5
0.6875	5
0.6875	5
0.6875	5
0.6875	5
0.6875	5
0.6875	5
0.6875	5
0.6875	5
0.6875	5
0.6875	5
0.6875	5
0.6875	5
0.6875	5
0.6875	5
0.6875	5
0.6875	5
0.6875	5
0.6875	5
0.6875	5
0.6875	5
0.6875	5
0.6875	5
0.6875	5
0.6875	5
0.6875	5
0.6875	5
0.6875	5
0.6875	5
0.6875	5
0.6875	5
0.6875	5
0.6875	5
0.6875	5
0.6875	5
0.6875	5
0.6875	5
0.6875	5
0.6875	5
0.6875	5
0.6875	5
0.6875	5
0.6875	5
0.6875	5
0.6875	5
0.6875	5
0.6875	5
0.6875	5
0.6875	5
0.6875	5
0.6875	5
0.875	2
0.8125	3
0.75	4
0.0	15
0.75	4
0.75	4
0.0625	14
0.0625	15
0.75	4
0.6875	5
0.6875	5
0.0	15
0.125	13
0.125	13
0.125	14
0.125	14
0.75	4
0.6875	5
0.625	6
0.0	15
0.6875	5
0.6875	5
0.0625	14
0.0625	15
0.1875	12
0.1875	12
0.1875	12
0.1875	13
0.1875	13
0.1875	13
0.1875	13
0.1875	13
0.75	4
0.6875	5
0.625	6
0.0	15
0.625	6
0.625	6
0.0625	14
0.0625	15
0.6875	5
0.625	6
0.625	6
0.0	15
0.125	13
0.125	13
0.125	14
0.125	14
0.25	11
0.25	11
0.25	11
0.25	12
0.25	11
0.25	11
0.25	12
0.25	12
0.25	12
0.25	12
0.25	12
0.25	12
0.25	12
0.25	12
0.25	12
0.25	12
0.75	4
0.6875	5
0.625	6
0.0	15
0.625	6
0.625	6
0.0625	14
0.0625	15
0.625	6
0.5625	7
0.5625	7
0.0	15
0.125	13
0.125	13
0.125	14
0.125	14
0.6875	5
0.625	6
0.5625	7
0.0	15
0.625	6
0.625	6
0.0625	14
0.0625	15
0.1875	12
0.1875	12
0.1875	12
0.1875	13
0.1875	13
0.1875	13
0.1875	13
0.1875	13
0.3125	10
0.3125	10
0.3125	10
0.3125	11
0.3125	10
0.3125	10
0.3125	11
0.3125	11
0.3125	10
0.3125	10
0.3125	10
0.3125	11
0.3125	11
0.3125	11
0.3125	11
0.3125	11
0.3125	11
0.3125	11
0.3125	11
0.3125	11
0.3125	11
0.3125	11
0.3125	11
0.3125	11
0.3125	11
0.3125	11
0.3125	11
0.3125	11
0.3125	11
0.3125	11
0.3125	11
0.3125	11
0.75	4
0.6875	5
0.625	6
0.0	15
0.625	6
0.625	6
0.0625	14
0.0625	15
0.625	6
0.5625	7
0.5625	7
0.0	15
0.125	13
0.125	13
0.125	14
0.125	14
0.625	6
0.5625	7
0.5	8
0.0	15
0.5625	7
0.5625	7
0.0625	14
0.0625	15
0.1875	12
0.1875	12
0.1875	12
0.1875	13
0.1875	13
0.1875	13
0.1875	13
0.1875	13
0.6875	5
0.625	6
0.5625	7
0.0	15
0.5625	7
0.5625	7
0.0625	14
0.0625	15
0.625	6
0.5625	7
0.5625	7
0.0	15
0.125	13
0.125	13
0.125	14
0.125	14
0.25	11
0.25	11
0.25	11
0.25	12
0.25	11
0.25	11
0.25	12
0.25	12
0.25	12
0.25	12
0.25	12
0.25	12
0.25	12
0.25	12
0.25	12
0.25	12
0.375	9
0.375	9
0.375	9
0.375	10
0.375	9
0.375	9
0.375	10
0.375	10
0.375	9
0.375	9
0.375	9
0.375	10
0.375	10
0.375	10
0.375	10
0.375	10
0.375	9
0.375	9
0.375	9
0.375	10
0.375	9
0.375	9
0.375	10
0.375	10
0.375	10
0.375	10
0.375	10
0.375	10
0.375	10
0.375	10
0.375	10
0.375	10
0.375	10
0.375	10
0.375	10
0.375	10
0.375	10
0.375	10
0.375	10
0.375	10
0.375	10
0.375	10
0.375	10
0.375	10
0.375	10
0.375	10
0.375	10
0.375	10
0.375	10
0.375	10
0.375	10
0.375	10
0.375	10
0.375	10
0.375	10
0.375	10
0.375	10
0.375	10
0.375	10
0.375	10
0.375	10
0.375	10
0.375	10
0.375	10
0.75	4
0.6875	5
0.625	6
0.0	15
0.625	6
0.625	6
0.0625	14
0.0625	15
0.625	6
0.5625	7
0.5625	7
0.0	15
0.125	13
0.125	13
0.125	14
0.125	14
0.625	6
0.5625	7
0.5	8
0.0	15
0.5625	7
0.5625	7
0.0625	14
0.0625	15
0.1875	12
0.1875	12
0.1875	12
0.1875	13
0.1875	13
0.1875	13
0.1875	13
0.1875	13
0.625	6
0.5625	7
0.5	8
0.0	15
0.5	8
0.5	8
0.0625	14
0.0625	15
0.5625	7
0.5	8
0.5	8
0.0	15
0.125	13
0.125	13
0.125	14
0.125	14
0.25	11
0.25	11
0.25	11
0.25	12
0.25	11
0.25	11
0.25	12
0.25	12
0.25	12
0.25	12
0.25	12
0.25	12
0.25	12
0.25	12
0.25	12
0.25	12
0.6875	5
0.625	6
0.5625	7
0.0	15
0.5625	7
0.5625	7
0.0625	14
0.0625	15
0.5625	7
0.5	8
0.5	8
0.0	15
0.125	13
0.125	13
0.125	14
0.125	14
0.625	6
0.5625	7
0.5	8
0.0	15
0.5625	7
0.5625	7
0.0625	14
0.0625	15
0.1875	12
0.1875	12
0.1875	12
0.1875	13
0.1875	13
0.1875	13
0.1875	13
0.1875	13
0.3125	10
0.3125	10
0.3125	10
0.3125	11
0.3125	10
0.3125	10
0.3125	11
0.3125	11
0.3125	10
0.3125	10
0.3125	10
0.3125	11
0.3125	11
0.3125	11
0.3125	11
0.3125	11
0.3125	11
0.3125	11
0.3125	11
0.3125	11
0.3125	11
0.3125	11
0.3125	11
0.3125	11
0.3125	11
0.3125	11
0.3125	11
0.3125	11
0.3125	11
0.3125	11
0.3125	11
0.3125	11
0.4375	8
0.4375	8
0.4375	8
0.4375	9
0.4375	8
0.4375	8
0.4375	9
0.4375	9
0.4375	8
0.4375	8
0.4375	8
0.4375	9
0.4375	9
0.4375	9
0.4375	9
0.4375	9
0.4375	8
0.4375	8
0.4375	8
0.4375	9
0.4375	8
0.4375	8
0.4375	9
0.4375	9
0.4375	9
0.4375	9
0.4375	9
0.4375	9
0.4375	9
0.4375	9
0.4375	9
0.4375	9
0.4375	8
0.4375	8
0.4375	8
0.4375	9
0.4375	8
0.4375	8
0.4375	9
0.4375	9
0.4375	8
0.4375	8
0.4375	8
0.4375	9
0.4375	9
0.4375	9
0.4375	9
0.4375	9
0.4375	9
0.4375	9
0.4375	9
0.4375	9
0.4375	9
0.4375	9
0.4375	9
0.4375	9
0.4375	9
0.4375	9
0.4375	9
0.4375	9
0.4375	9
0.4375	9
0.4375	9
0.4375	9
0.4375	9
0.4375	9
0.4375	9
0.4375	9
0.4375	9
0.4375	9
0.4375	9
0.4375	9
0.4375	9
0.4375	9
0.4375	9
0.4375	9
0.4375	9
0.4375	9
0.4375	9
0.4375	9
0.4375	9
0.4375	9
0.4375	9
0.4375	9
0.4375	9
0.4375	9
0.4375	9
0.4375	9
0.4375	9
0.4375	9
0.4375	9
0.4375	9
0.4375	9
0.4375	9
0.4375	9
0.4375	9
0.4375	9
0.4375	9
0.4375	9
0.4375	9
0.4375	9
0.4375	9
0.4375	9
0.4375	9
0.4375	9
0.4375	9
0.4375	9
0.4375	9
0.4375	9
0.4375	9
0.4375	9
0.4375	9
0.4375	9
0.4375	9
0.4375	9
0.4375	9
0.4375	9
0.4375	9
0.4375	9
0.4375	9
0.4375	9
0.4375	9
0.4375	9
0.4375	9
0.4375	9
0.4375	9
0.4375	9
0.4375	9
0.75	4
0.6875	5
0.625	6
0.0	15
0.625	6
0.625	6
0.0625	14
0.0625	15
0.625	6
0.5625	7
0.5625	7
0.0	15
0.125	13
0.125	13
0.125	14
0.125	14
0.625	6
0.5625	7
0.5	8
0.0	15
0.5625	7
0.5625	7
0.0625	14
0.0625	15
0.1875	12
0.1875	12
0.1875	12
0.1875	13
0.1875	13
0.1875	13
0.1875	13
0.1875	13
0.625	6
0.5625	7
0.5	8
0.0	15
0.5	8
0.5	8
0.0625	14
0.0625	15
0.5625	7
0.5	8
0.5	8
0.0	15
0.125	13
0.125	13
0.125	14
0.125	14
0.25	11
0.25	11
0.25	11
0.25	12
0.25	11
0.25	11
0.25	12
0.25	12
0.25	12
0.25	12
0.25	12
0.25	12
0.25	12
0.25	12
0.25	12
0.25	12
0.625	6
0.5625	7
0.5	8
0.0	15
0.5	8
0.5	8
0.0625	14
0.0625	15
0.5	8
0.4375	9
0.4375	9
0.0	15
0.125	13
0.125	13
0.125	14
0.125	14
0.5625	7
0.5	8
0.4375	9
0.0	15
0.5	8
0.5	8
0.0625	14
0.0625	15
0.1875	12
0.1875	12
0.1875	12
0.1875	13
0.1875	13
0.1875	13
0.1875	13
0.1875	13
0.3125	10
0.3125	10
0.3125	10
0.3125	11
0.3125	10
0.3125	10
0.3125	11
0.3125	11
0.3125	10
0.3125	10
0.3125	10
0.3125	11
0.3125	11
0.3125	11
0.3125	11
0.3125	11
0.3125	11
0.3125	11
0.3125	11
0.3125	11
0.3125	11
0.3125	11
0.3125	11
0.3125	11
0.3125	11
0.3125	11
0.3125	11
0.3125	11
0.3125	11
0.3125	11
0.3125	11
0.3125	11
0.6875	5
0.625	6
0.5625	7
0.0	15
0.5625	7
0.5625	7
0.0625	14
0.0625	15
0.5625	7
0.5	8
0.5	8
0.0	15
0.125	13
0.125	13
0.125	14
0.125	14
0.5625	7
0.5	8
0.4375	9
0.0	15
0.5	8
0.5	8
0.0625	14
0.0625	15
0.1875	12
0.1875	12
0.1875	12
0.1875	13
0.1875	13
0.1875	13
0.1875	13
0.1875	13
0.625	6
0.5625	7
0.5	8
0.0	15
0.5	8
0.5	8
0.0625	14
0.0625	15
0.5625	7
0.5	8
0.5	8
0.0	15
0.125	13
0.125	13
0.125	14
0.125	14
0.25	11
0.25	11
0.25	11
0.25	12
0.25	11
0.25	11
0.25	12
0.25	12
0.25	12
0.25	12
0.25	12
0.25	12
0.25	12
0.25	12
0.25	12
0.25	12
0.375	9
0.375	9
0.375	9
0.375	10
0.375	9
0.375	9
0.375	10
0.375	10
0.375	9
0.375	9
0.375	9
0.375	10
0.375	10
0.375	10
0.375	10
0.375	10
0.375	9
0.375	9
0.375	9
0.375	10
0.375	9
0.375	9
0.375	10
0.375	10
0.375	10
0.375	10
0.375	10
0.375	10
0.375	10
0.375	10
0.375	10
0.375	10
0.375	10
0.375	10
0.375	10
0.375	10
0.375	10
0.375	10
0.375	10
0.375	10
0.375	10
0.375	10
0.375	10
0.375	10
0.375	10
0.375	10
0.375	10
0.375	10
0.375	10
0.375	10
0.375	10
0.375	10
0.375	10
0.375	10
0.375	10
0.375	10
0.375	10
0.375	10
0.375	10
0.375	10
0.375	10
0.375	10
0.375	10
0.375	10
0.5	7
0.5	7
0.5	7
0.5	8
0.5	7
0.5	7
0.5	8
0.5	8
0.5	7
0.5	7
0.5	7
0.5	8
0.5	8
0.5	8
0.5	8
0.5	8
0.5	7
0.5	7
0.5	7
0.5	8
0.5	7
0.5	7
0.5	8
0.5	8
0.5	8
0.5	8
0.5	8
0.5	8
0.5	8
0.5	8
0.5	8
0.5	8
0.5	7
0.5	7
0.5	7
0.5	8
0.5	7
0.5	7
0.5	8
0.5	8
0.5	7
0.5	7
0.5	7
0.5	8
0.5	8
0.5	8
0.5	8
0.5	8
0.5	8
0.5	8
0.5	8
0.5	8
0.5	8
0.5	8
0.5	8
0.5	8
0.5	8
0.5	8
0.5	8
0.5	8
0.5	8
0.5	8
0.5	8
0.5	8
0.5	7
0.5	7
0.5	7
0.5	8
0.5	7
0.5	7
0.5	8
0.5	8
0.5	7
0.5	7
0.5	7
0.5	8
0.5	8
0.5	8
0.5	8
0.5	8
0.5	7
0.5	7
0.5	7
0.5	8
0.5	7
0.5	7
0.5	8
0.5	8
0.5	8
0.5	8
0.5	8
0.5	8
0.5	8
0.5	8
0.5	8
0.5	8
0.5	8
0.5	8
0.5	8
0.5	8
0.5	8
0.5	8
0.5	8
0.5	8
0.5	8
0.5	8
0.5	8
0.5	8
0.5	8
0.5	8
0.5	8
0.5	8
0.5	8
0.5	8
0.5	8
0.5	8
0.5	8
0.5	8
0.5	8
0.5	8
0.5	8
0.5	8
0.5	8
0.5	8
0.5	8
0.5	8
0.5	8
0.5	8
0.5	8
0.5	8
0.5	8
0.5	8
0.5	8
0.5	8
0.5	8
0.5	8
0.5	8
0.5	8
0.5	8
0.5	8
0.5	8
0.5	8
0.5	8
0.5	8
0.5	8
0.5	8
0.5	8
0.5	8
0.5	8
0.5	8
0.5	8
0.5	8
0.5	8
0.5	8
0.5	8
0.5	8
0.5	8
0.5	8
0.5	8
0.5	8
0.5	8
0.5	8
0.5	8
0.5	8
0.5	8
0.5	8
0.5	8
0.5	8
0.5	8
0.5	8
0.5	8
0.5	8
0.5	8
0.5	8
0.5	8
0.5	8
0.5	8
0.5	8
0.5	8
0.5	8
0.5	8
0.5	8
0.5	8
0.5	8
0.5	8
0.5	8
0.5	8
0.5	8
0.5	8
0.5	8
0.5	8
0.5	8
0.5	8
0.5	8
0.5	8
0.5	8
0.5	8
0.5	8
0.5	8
0.5	8
0.5	8
0.5	8
0.5	8
0.5	8
0.5	8
0.5	8
0.5	8
0.5	8
0.5	8
0.5	8
0.5	8
0.5	8
0.5	8
0.5	8
0.5	8
0.5	8
0.5	8
0.5	8
0.5	8
0.5	8
0.5	8
0.5	8
0.5	8
0.5	8
0.5	8
0.5	8
0.5	8
0.5	8
0.5	8
0.5	8
0.5	8
0.5	8
0.5	8
0.5	8
0.5	8
0.5	8
0.5	8
0.5	8
0.5	8
0.5	8
0.5	8
0.5	8
0.5	8
0.5	8
0.5	8
0.5	8
0.5	8
0.5	8
0.5	8
0.5	8
0.5	8
0.5	8
0.5	8
0.5	8
0.5	8
0.5	8
0.75	4
0.6875	5
0.625	6
0.0	15
0.625	6
0.625	6
0.0625	14
0.0625	15
0.625	6
0.5625	7
0.5625	7
0.0	15
0.125	13
0.125	13
0.125	14
0.125	14
0.625	6
0.5625	7
0.5	8
0.0	15
0.5625	7
0.5625	7
0.0625	14
0.0625	15
0.1875	12
0.1875	12
0.1875	12
0.1875	13
0.1875	13
0.1875	13
0.1875	13
0.1875	13
0.625	6
0.5625	7
0.5	8
0.0	15
0.5	8
0.5	8
0.0625	14
0.0625	15
0.5625	7
0.5	8
0.5	8
0.0	15
0.125	13
0.125	13
0.125	14
0.125	14
0.25	11
0.25	11
0.25	11
0.25	12
0.25	11
0.25	11
0.25	12
0.25	12
0.25	12
0.25	12
0.25	12
0.25	12
0.25	12
0.25	12
0.25	12
0.25	12
0.625	6
0.5625	7
0.5	8
0.0	15
0.5	8
0.5	8
0.0625	14
0.0625	15
0.5	8
0.4375	9
0.4375	9
0.0	15
0.125	13
0.125	13
0.125	14
0.125	14
0.5625	7
0.5	8
0.4375	9
0.0	15
0.5	8
0.5	8
0.0625	14
0.0625	15
0.1875	12
0.1875	12
0.1875	12
0.1875	13
0.1875	13
0.1875	13
0.1875	13
0.1875	13
0.3125	10
0.3125	10
0.3125	10
0.3125	11
0.3125	10
0.3125	10
0.3125	11
0.3125	11
0.3125	10
0.3125	10
0.3125	10
0.3125	11
0.3125	11
0.3125	11
0.3125	11
0.3125	11
0.3125	11
0.3125	11
0.3125	11
0.3125	11
0.3125	11
0.3125	11
0.3125	11
0.3125	11
0.3125	11
0.3125	11
0.3125	11
0.3125	11
0.3125	11
0.3125	11
0.3125	11
0.3125	11
0.625	6
0.5625	7
0.5	8
0.0	15
0.5	8
0.5	8
0.0625	14
0.0625	15
0.5	8
0.4375	9
0.4375	9
0.0	15
0.125	13
0.125	13
0.125	14
0.125	14
0.5	8
0.4375	9
0.375	10
0.0	15
0.4375	9
0.4375	9
0.0625	14
0.0625	15
0.1875	12
0.1875	12
0.1875	12
0.1875	13
0.1875	13
0.1875	13
0.1875	13
0.1875	13
0.5625	7
0.5	8
0.4375	9
0.0	15
0.4375	9
0.4375	9
0.0625	14
0.0625	15
0.5	8
0.4375	9
0.4375	9
0.0	15
0.125	13
0.125	13
0.125	14
0.125	14
0.25	11
0.25	11
0.25	11
0.25	12
0.25	11
0.25	11
0.25	12
0.25	12
0.25	12
0.25	12
0.25	12
0.25	12
0.25	12
0.25	12
0.25	12
0.25	12
0.375	9
0.375	9
0.375	9
0.375	10
0.375	9
0.375	9
0.375	10
0.375	10
0.375	9
0.375	9
0.375	9
0.375	10
0.375	10
0.375	10
0.375	10
0.375	10
0.375	9
0.375	9
0.375	9
0.375	10
0.375	9
0.375	9
0.375	10
0.375	10
0.375	10
0.375	10
0.375	10
0.375	10
0.375	10
0.375	10
0.375	10
0.375	10
0.375	10
0.375	10
0.375	10
0.375	10
0.375	10
0.375	10
0.375	10
0.375	10
0.375	10
0.375	10
0.375	10
0.375	10
0.375	10
0.375	10
0.375	10
0.375	10
0.375	10
0.375	10
0.375	10
0.375	10
0.375	10
0.375	10
0.375	10
0.375	10
0.375	10
0.375	10
0.375	10
0.375	10
0.375	10
0.375	10
0.375	10
0.375	10
0.6875	5
0.625	6
0.5625	7
0.0	15
0.5625	7
0.5625	7
0.0625	14
0.0625	15
0.5625	7
0.5	8
0.5	8
0.0	15
0.125	13
0.125	13
0.125	14
0.125	14
0.5625	7
0.5	8
0.4375	9
0.0	15
0.5	8
0.5	8
0.0625	14
0.0625	15
0.1875	12
0.1875	12
0.1875	12
0.1875	13
0.1875	13
0.1875	13
0.1875	13
0.1875	13
0.5625	7
0.5	8
0.4375	9
0.0	15
0.4375	9
0.4375	9
0.0625	14
0.0625	15
0.5	8
0.4375	9
0.4375	9
0.0	15
0.125	13
0.125	13
0.125	14
0.125	14
0.25	11
0.25	11
0.25	11
0.25	12
0.25	11
0.25	11
0.25	12
0.25	12
0.25	12
0.25	12
0.25	12
0.25	12
0.25	12
0.25	12
0.25	12
0.25	12
0.625	6
0.5625	7
0.5	8
0.0	15
0.5	8
0.5	8
0.0625	14
0.0625	15
0.5	8
0.4375	9
0.4375	9
0.0	15
0.125	13
0.125	13
0.125	14
0.125	14
0.5625	7
0.5	8
0.4375	9
0.0	15
0.5	8
0.5	8
0.0625	14
0.0625	15
0.1875	12
0.1875	12
0.1875	12
0.1875	13
0.1875	13
0.1875	13
0.1875	13
0.1875	13
0.3125	10
0.3125	10
0.3125	10
0.3125	11
0.3125	10
0.3125	10
0.3125	11
0.3125	11
0.3125	10
0.3125	10
0.3125	10
0.3125	11
0.3125	11
0.3125	11
0.3125	11
0.3125	11
0.3125	11
0.3125	11
0.3125	11
0.3125	11
0.3125	11
0.3125	11
0.3125	11
0.3125	11
0.3125	11
0.3125	11
0.3125	11
0.3125	11
0.3125	11
0.3125	11
0.3125	11
0.3125	11
0.4375	8
0.4375	8
0.4375	8
0.4375	9
0.4375	8
0.4375	8
0.4375	9
0.4375	9
0.4375	8
0.4375	8
0.4375	8
0.4375	9
0.4375	9
0.4375	9
0.4375	9
0.4375	9
0.4375	8
0.4375	8
0.4375	8
0.4375	9
0.4375	8
0.4375	8
0.4375	9
0.4375	9
0.4375	9
0.4375	9
0.4375	9
0.4375	9
0.4375	9
0.4375	9
0.4375	9
0.4375	9
0.4375	8
0.4375	8
0.4375	8
0.4375	9
0.4375	8
0.4375	8
0.4375	9
0.4375	9
0.4375	8
0.4375	8
0.4375	8
0.4375	9
0.4375	9
0.4375	9
0.4375	9
0.4375	9
0.4375	9
0.4375	9
0.4375	9
0.4375	9
0.4375	9
0.4375	9
0.4375	9
0.4375	9
0.4375	9
0.4375	9
0.4375	9
0.4375	9
0.4375	9
0.4375	9
0.4375	9
0.4375	9
0.4375	9
0.4375	9
0.4375	9
0.4375	9
0.4375	9
0.4375	9
0.4375	9
0.4375	9
0.4375	9
0.4375	9
0.4375	9
0.4375	9
0.4375	9
0.4375	9
0.4375	9
0.4375	9
0.4375	9
0.4375	9
0.4375	9
0.4375	9
0.4375	9
0.4375	9
0.4375	9
0.4375	9
0.4375	9
0.4375	9
0.4375	9
0.4375	9
0.4375	9
0.4375	9
0.4375	9
0.4375	9
0.4375	9
0.4375	9
0.4375	9
0.4375	9
0.4375	9
0.4375	9
0.4375	9
0.4375	9
0.4375	9
0.4375	9
0.4375	9
0.4375	9
0.4375	9
0.4375	9
0.4375	9
0.4375	9
0.4375	9
0.4375	9
0.4375	9
0.4375	9
0.4375	9
0.4375	9
0.4375	9
0.4375	9
0.4375	9
0.4375	9
0.4375	9
0.4375	9
0.4375	9
0.4375	9
0.4375	9
0.4375	9
0.5625	6
0.5625	6
0.5625	6
0.5625	7
0.5625	6
0.5625	6
0.5625	7
0.5625	7
0.5625	6
0.5625	6
0.5625	6
0.5625	7
0.5625	7
0.5625	7
0.5625	7
0.5625	7
0.5625	6
0.5625	6
0.5625	6
0.5625	7
0.5625	6
0.5625	6
0.5625	7
0.5625	7
0.5625	7
0.5625	7
0.5625	7
0.5625	7
0.5625	7
0.5625	7
0.5625	7
0.5625	7
0.5625	6
0.5625	6
0.5625	6
0.5625	7
0.5625	6
0.5625	6
0.5625	7
0.5625	7
0.5625	6
0.5625	6
0.5625	6
0.5625	7
0.5625	7
0.5625	7
0.5625	7
0.5625	7
0.5625	7
0.5625	7
0.5625	7
0.5625	7
0.5625	7
0.5625	7
0.5625	7
0.5625	7
0.5625	7
0.5625	7
0.5625	7
0.5625	7
0.5625	7
0.5625	7
0.5625	7
0.5625	7
0.5625	6
0.5625	6
0.5625	6
0.5625	7
0.5625	6
0.5625	6
0.5625	7
0.5625	7
0.5625	6
0.5625	6
0.5625	6
0.5625	7
0.5625	7
0.5625	7
0.5625	7
0.5625	7
0.5625	6
0.5625	6
0.5625	6
0.5625	7
0.5625	6
0.5625	6
0.5625	7
0.5625	7
0.5625	7
0.5625	7
0.5625	7
0.5625	7
0.5625	7
0.5625	7
0.5625	7
0.5625	7
0.5625	7
0.5625	7
0.5625	7
0.5625	7
0.5625	7
0.5625	7
0.5625	7
0.5625	7
0.5625	7
0.5625	7
0.5625	7
0.5625	7
0.5625	7
0.5625	7
0.5625	7
0.5625	7
0.5625	7
0.5625	7
0.5625	7
0.5625	7
0.5625	7
0.5625	7
0.5625	7
0.5625	7
0.5625	7
0.5625	7
0.5625	7
0.5625	7
0.5625	7
0.5625	7
0.5625	7
0.5625	7
0.5625	6
0.5625	6
0.5625	6
0.5625	7
0.5625	6
0.5625	6
0.5625	7
0.5625	7
0.5625	6
0.5625	6
0.5625	6
0.5625	7
0.5625	7
0.5625	7
0.5625	7
0.5625	7
0.5625	6
0.5625	6
0.5625	6
0.5625	7
0.5625	6
0.5625	6
0.5625	7
0.5625	7
0.5625	7
0.5625	7
0.5625	7
0.5625	7
0.5625	7
0.5625	7
0.5625	7
0.5625	7
0.5625	6
0.5625	6
0.5625	6
0.5625	7
0.5625	6
0.5625	6
0.5625	7
0.5625	7
0.5625	6
0.5625	6
0.5625	6
0.5625	7
0.5625	7
0.5625	7
0.5625	7
0.5625	7
0.5625	7
0.5625	7
0.5625	7
0.5625	7
0.5625	7
0.5625	7
0.5625	7
0.5625	7
0.5625	7
0.5625	7
0.5625	7
0.5625	7
0.5625	7
0.5625	7
0.5625	7
0.5625	7
0.5625	7
0.5625	7
0.5625	7
0.5625	7
0.5625	7
0.5625	7
0.5625	7
0.5625	7
0.5625	7
0.5625	7
0.5625	7
0.5625	7
0.5625	7
0.5625	7
0.5625	7
0.5625	7
0.5625	7
0.5625	7
0.5625	7
0.5625	7
0.5625	7
0.5625	7
0.5625	7
0.5625	7
0.5625	7
0.5625	7
0.5625	7
0.5625	7
0.5625	7
0.5625	7
0.5625	7
0.5625	7
0.5625	7
0.5625	7
0.5625	7
0.5625	7
0.5625	7
0.5625	7
0.5625	7
0.5625	7
0.5625	7
0.5625	7
0.5625	7
0.5625	7
0.5625	7
0.5625	7
0.5625	7
0.5625	7
0.5625	7
0.5625	7
0.5625	7
0.5625	7
0.5625	7
0.5625	7
0.5625	7
0.5625	7
0.5625	7
0.5625	7
0.5625	7
0.5625	7
0.5625	7
0.5625	7
0.5625	7
0.5625	7
0.5625	7
0.5625	7
0.5625	7
0.5625	7
0.5625	7
0.5625	7
0.5625	7
0.5625	7
0.5625	7
0.5625	7
0.5625	7
0.5625	7
0.5625	7
0.5625	7
0.5625	7
0.5625	7
0.5625	7
0.5625	7
0.5625	7
0.5625	7
0.5625	7
0.5625	7
0.5625	7
0.5625	7
0.5625	7
0.5625	7
0.5625	7
0.5625	7
0.5625	7
0.5625	7
0.5625	7
0.5625	7
0.5625	7
0.5625	7
0.5625	7
0.5625	7
0.5625	7
0.5625	7
0.5625	7
0.5625	7
0.5625	7
0.5625	7
0.5625	7
0.5625	7
0.5625	7
0.5625	7
0.5625	7
0.5625	7
0.5625	7
0.5625	7
0.5625	7
0.5625	7
0.5625	7
0.5625	7
0.5625	7
0.5625	7
0.5625	7
0.5625	7
0.5625	7
0.5625	7
0.5625	7
0.5625	7
0.5625	7
0.5625	7
0.5625	7
0.5625	7
0.5625	7
0.5625	7
0.5625	7
0.5625	7
0.5625	7
0.5625	7
0.5625	7
0.5625	7
0.5625	7
0.5625	7
0.5625	7
0.5625	7
0.5625	7
0.5625	7
0.5625	7
0.5625	7
0.5625	7
0.5625	7
0.5625	7
0.5625	7
0.5625	7
0.5625	7
0.5625	7
0.5625	7
0.5625	7
0.5625	7
0.5625	7
0.5625	7
0.5625	7
0.5625	7
0.5625	7
0.5625	7
0.5625	7
0.5625	7
0.5625	7
0.5625	7
0.5625	7
0.5625	7
0.5625	7
0.5625	7
0.5625	7
0.5625	7
0.5625	7
0.5625	7
0.5625	7
0.5625	7
0.5625	7
0.5625	7
0.5625	7
0.5625	7
0.5625	7
0.5625	7
0.5625	7
0.5625	7
0.5625	7
0.5625	7
0.5625	7
0.5625	7
0.5625	7
0.5625	7
0.5625	7
0.5625	7
0.5625	7
0.5625	7
0.5625	7
0.5625	7
0.5625	7
0.5625	7
0.5625	7
0.5625	7
0.5625	7
0.5625	7
0.5625	7
0.5625	7
0.5625	7
0.5625	7
0.5625	7
0.5625	7
0.5625	7
0.5625	7
0.5625	7
0.5625	7
0.5625	7
0.5625	7
0.5625	7
0.5625	7
0.5625	7
0.5625	7
0.5625	7
0.5625	7
0.5625	7
0.5625	7
0.5625	7
0.5625	7
0.5625	7
0.5625	7
0.5625	7
0.5625	7
0.5625	7
0.5625	7
0.5625	7
0.5625	7
0.5625	7
0.5625	7
0.5625	7
0.5625	7
0.5625	7
0.5625	7
0.5625	7
0.5625	7
0.5625	7
0.5625	7
0.5625	7
0.5625	7
0.5625	7
0.5625	7
0.5625	7
0.5625	7
0.5625	7
0.5625	7
0.5625	7
0.5625	7
0.5625	7
0.5625	7
0.5625	7
0.5625	7
0.5625	7
0.5625	7
0.5625	7
0.5625	7
0.5625	7
0.5625	7
0.5625	7
0.5625	7
0.5625	7
0.5625	7
0.5625	7
0.5625	7
0.5625	7
0.5625	7
0.5625	7
0.5625	7
0.5625	7
0.5625	7
0.5625	7
0.5625	7
0.5625	7
0.5625	7
0.5625	7
0.5625	7
0.5625	7
0.5625	7
0.5625	7
0.5625	7
0.5625	7
0.5625	7
0.5625	7
0.5625	7
0.5625	7
0.5625	7
0.5625	7
0.5625	7
0.5625	7
0.5625	7
0.5625	7
0.5625	7
0.5625	7
0.5625	7
0.5625	7
0.5625	7
0.5625	7
0.5625	7
0.5625	7
0.5625	7
0.5625	7
0.5625	7
0.5625	7
0.5625	7
0.5625	7
0.5625	7
0.5625	7
0.5625	7
0.5625	7
0.5625	7
0.5625	7
0.5625	7
0.5625	7
0.5625	7
0.5625	7
0.5625	7
0.8125	3
0.75	4
0.6875	5
0.0	15
0.6875	5
0.6875	5
0.0625	14
0.0625	15
0.6875	5
0.625	6
0.625	6
0.0	15
0.125	13
0.125	13
0.125	14
0.125	14
0.6875	5
0.625	6
0.5625	7
0.0	15
0.625	6
0.625	6
0.0625	14
0.0625	15
0.1875	12
0.1875	12
0.1875	12
0.1875	13
0.1875	13
0.1875	13
0.1875	13
0.1875	13
0.6875	5
0.625	6
0.5625	7
0.0	15
0.5625	7
0.5625	7
0.0625	14
0.0625	15
0.625	6
0.5625	7
0.5625	7
0.0	15
0.125	13
0.125	13
0.125	14
0.125	14
0.25	11
0.25	11
0.25	11
0.25	12
0.25	11
0.25	11
0.25	12
0.25	12
0.25	12
0.25	12
0.25	12
0.25	12
0.25	12
0.25	12
0.25	12
0.25	12
0.6875	5
0.625	6
0.5625	7
0.0	15
0.5625	7
0.5625	7
0.0625	14
0.0625	15
0.5625	7
0.5	8
0.5	8
0.0	15
0.125	13
0.125	13
0.125	14
0.125	14
0.625	6
0.5625	7
0.5	8
0.0	15
0.5625	7
0.5625	7
0.0625	14
0.0625	15
0.1875	12
0.1875	12
0.1875	12
0.1875	13
0.1875	13
0.1875	13
0.1875	13
0.1875	13
0.3125	10
0.3125	10
0.3125	10
0.3125	11
0.3125	10
0.3125	10
0.3125	11
0.3125	11
0.3125	10
0.3125	10
0.3125	10
0.3125	11
0.3125	11
0.3125	11
0.3125	11
0.3125	11
0.3125	11
0.3125	11
0.3125	11
0.3125	11
0.3125	11
0.3125	11
0.3125	11
0.3125	11
0.3125	11
0.3125	11
0.3125	11
0.3125	11
0.3125	11
0.3125	11
0.3125	11
0.3125	11
0.6875	5
0.625	6
0.5625	7
0.0	15
0.5625	7
0.5625	7
0.0625	14
0.0625	15
0.5625	7
0.5	8
0.5	8
0.0	15
0.125	13
0.125	13
0.125	14
0.125	14
0.5625	7
0.5	8
0.4375	9
0.0	15
0.5	8
0.5	8
0.0625	14
0.0625	15
0.1875	12
0.1875	12
0.1875	12
0.1875	13
0.1875	13
0.1875	13
0.1875	13
0.1875	13
0.625	6
0.5625	7
0.5	8
0.0	15
0.5	8
0.5	8
0.0625	14
0.0625	15
0.5625	7
0.5	8
0.5	8
0.0	15
0.125	13
0.125	13
0.125	14
0.125	14
0.25	11
0.25	11
0.25	11
0.25	12
0.25	11
0.25	11
0.25	12
0.25	12
0.25	12
0.25	12
0.25	12
0.25	12
0.25	12
0.25	12
0.25	12
0.25	12
0.375	9
0.375	9
0.375	9
0.375	10
0.375	9
0.375	9
0.375	10
0.375	10
0.375	9
0.375	9
0.375	9
0.375	10
0.375	10
0.375	10
0.375	10
0.375	10
0.375	9
0.375	9
0.375	9
0.375	10
0.375	9
0.375	9
0.375	10
0.375	10
0.375	10
0.375	10
0.375	10
0.375	10
0.375	10
0.375	10
0.375	10
0.375	10
0.375	10
0.375	10
0.375	10
0.375	10
0.375	10
0.375	10
0.375	10
0.375	10
0.375	10
0.375	10
0.375	10
0.375	10
0.375	10
0.375	10
0.375	10
0.375	10
0.375	10
0.375	10
0.375	10
0.375	10
0.375	10
0.375	10
0.375	10
0.375	10
0.375	10
0.375	10
0.375	10
0.375	10
0.375	10
0.375	10
0.375	10
0.375	10
0.6875	5
0.625	6
0.5625	7
0.0	15
0.5625	7
0.5625	7
0.0625	14
0.0625	15
0.5625	7
0.5	8
0.5	8
0.0	15
0.125	13
0.125	13
0.125	14
0.125	14
0.5625	7
0.5	8
0.4375	9
0.0	15
0.5	8
0.5	8
0.0625	14
0.0625	15
0.1875	12
0.1875	12
0.1875	12
0.1875	13
0.1875	13
0.1875	13
0.1875	13
0.1875	13
0.5625	7
0.5	8
0.4375	9
0.0	15
0.4375	9
0.4375	9
0.0625	14
0.0625	15
0.5	8
0.4375	9
0.4375	9
0.0	15
0.125	13
0.125	13
0.125	14
0.125	14
0.25	11
0.25	11
0.25	11
0.25	12
0.25	11
0.25	11
0.25	12
0.25	12
0.25	12
0.25	12
0.25	12
0.25	12
0.25	12
0.25	12
0.25	12
0.25	12
0.625	6
0.5625	7
0.5	8
0.0	15
0.5	8
0.5	8
0.0625	14
0.0625	15
0.5	8
0.4375	9
0.4375	9
0.0	15
0.125	13
0.125	13
0.125	14
0.125	14
0.5625	7
0.5	8
0.4375	9
0.0	15
0.5	8
0.5	8
0.0625	14
0.0625	15
0.1875	12
0.1875	12
0.1875	12
0.1875	13
0.1875	13
0.1875	13
0.1875	13
0.1875	13
0.3125	10
0.3125	10
0.3125	10
0.3125	11
0.3125	10
0.3125	10
0.3125	11
0.3125	11
0.3125	10
0.3125	10
0.3125	10
0.3125	11
0.3125	11
0.3125	11
0.3125	11
0.3125	11
0.3125	11
0.3125	11
0.3125	11
0.3125	11
0.3125	11
0.3125	11
0.3125	11
0.3125	11
0.3125	11
0.3125	11
0.3125	11
0.3125	11
0.3125	11
0.3125	11
0.3125	11
0.3125	11
0.4375	8
0.4375	8
0.4375	8
0.4375	9
0.4375	8
0.4375	8
0.4375	9
0.4375	9
0.4375	8
0.4375	8
0.4375	8
0.4375	9
0.4375	9
0.4375	9
0.4375	9
0.4375	9
0.4375	8
0.4375	8
0.4375	8
0.4375	9
0.4375	8
0.4375	8
0.4375	9
0.4375	9
0.4375	9
0.4375	9
0.4375	9
0.4375	9
0.4375	9
0.4375	9
0.4375	9
0.4375	9
0.4375	8
0.4375	8
0.4375	8
0.4375	9
0.4375	8
0.4375	8
0.4375	9
0.4375	9
0.4375	8
0.4375	8
0.4375	8
0.4375	9
0.4375	9
0.4375	9
0.4375	9
0.4375	9
0.4375	9
0.4375	9
0.4375	9
0.4375	9
0.4375	9
0.4375	9
0.4375	9
0.4375	9
0.4375	9
0.4375	9
0.4375	9
0.4375	9
0.4375	9
0.4375	9
0.4375	9
0.4375	9
0.4375	9
0.4375	9
0.4375	9
0.4375	9
0.4375	9
0.4375	9
0.4375	9
0.4375	9
0.4375	9
0.4375	9
0.4375	9
0.4375	9
0.4375	9
0.4375	9
0.4375	9
0.4375	9
0.4375	9
0.4375	9
0.4375	9
0.4375	9
0.4375	9
0.4375	9
0.4375	9
0.4375	9
0.4375	9
0.4375	9
0.4375	9
0.4375	9
0.4375	9
0.4375	9
0.4375	9
0.4375	9
0.4375	9
0.4375	9
0.4375	9
0.4375	9
0.4375	9
0.4375	9
0.4375	9
0.4375	9
0.4375	9
0.4375	9
0.4375	9
0.4375	9
0.4375	9
0.4375	9
0.4375	9
0.4375	9
0.4375	9
0.4375	9
0.4375	9
0.4375	9
0.4375	9
0.4375	9
0.4375	9
0.4375	9
0.4375	9
0.4375	9
0.4375	9
0.4375	9
0.4375	9
0.4375	9
0.4375	9
0.4375	9
0.75	4
0.6875	5
0.625	6
0.0	15
0.625	6
0.625	6
0.0625	14
0.0625	15
0.625	6
0.5625	7
0.5625	7
0.0	15
0.125	13
0.125	13
0.125	14
0.125	14
0.625	6
0.5625	7
0.5	8
0.0	15
0.5625	7
0.5625	7
0.0625	14
0.0625	15
0.1875	12
0.1875	12
0.1875	12
0.1875	13
0.1875	13
0.1875	13
0.1875	13
0.1875	13
0.625	6
0.5625	7
0.5	8
0.0	15
0.5	8
0.5	8
0.0625	14
0.0625	15
0.5625	7
0.5	8
0.5	8
0.0	15
0.125	13
0.125	13
0.125	14
0.125	14
0.25	11
0.25	11
0.25	11
0.25	12
0.25	11
0.25	11
0.25	12
0.25	12
0.25	12
0.25	12
0.25	12
0.25	12
0.25	12
0.25	12
0.25	12
0.25	12
0.625	6
0.5625	7
0.5	8
0.0	15
0.5	8
0.5	8
0.0625	14
0.0625	15
0.5	8
0.4375	9
0.4375	9
0.0	15
0.125	13
0.125	13
0.125	14
0.125	14
0.5625	7
0.5	8
0.4375	9
0.0	15
0.5	8
0.5	8
0.0625	14
0.0625	15
0.1875	12
0.1875	12
0.1875	12
0.1875	13
0.1875	13
0.1875	13
0.1875	13
0.1875	13
0.3125	10
0.3125	10
0.3125	10
0.3125	11
0.3125	10
0.3125	10
0.3125	11
0.3125	11
0.3125	10
0.3125	10
0.3125	10
0.3125	11
0.3125	11
0.3125	11
0.3125	11
0.3125	11
0.3125	11
0.3125	11
0.3125	11
0.3125	11
0.3125	11
0.3125	11
0.3125	11
0.3125	11
0.3125	11
0.3125	11
0.3125	11
0.3125	11
0.3125	11
0.3125	11
0.3125	11
0.3125	11
0.6875	5
0.625	6
0.5625	7
0.0	15
0.5625	7
0.5625	7
0.0625	14
0.0625	15
0.5625	7
0.5	8
0.5	8
0.0	15
0.125	13
0.125	13
0.125	14
0.125	14
0.5625	7
0.5	8
0.4375	9
0.0	15
0.5	8
0.5	8
0.0625	14
0.0625	15
0.1875	12
0.1875	12
0.1875	12
0.1875	13
0.1875	13
0.1875	13
0.1875	13
0.1875	13
0.625	6
0.5625	7
0.5	8
0.0	15
0.5	8
0.5	8
0.0625	14
0.0625	15
0.5625	7
0.5	8
0.5	8
0.0	15
0.125	13
0.125	13
0.125	14
0.125	14
0.25	11
0.25	11
0.25	11
0.25	12
0.25	11
0.25	11
0.25	12
0.25	12
0.25	12
0.25	12
0.25	12
0.25	12
0.25	12
0.25	12
0.25	12
0.25	12
0.375	9
0.375	9
0.375	9
0.375	10
0.375	9
0.375	9
0.375	10
0.375	10
0.375	9
0.375	9
0.375	9
0.375	10
0.375	10
0.375	10
0.375	10
0.375	10
0.375	9
0.375	9
0.375	9
0.375	10
0.375	9
0.375	9
0.375	10
0.375	10
0.375	10
0.375	10
0.375	10
0.375	10
0.375	10
0.375	10
0.375	10
0.375	10
0.375	10
0.375	10
0.375	10
0.375	10
0.375	10
0.375	10
0.375	10
0.375	10
0.375	10
0.375	10
0.375	10
0.375	10
0.375	10
0.375	10
0.375	10
0.375	10
0.375	10
0.375	10
0.375	10
0.375	10
0.375	10
0.375	10
0.375	10
0.375	10
0.375	10
0.375	10
0.375	10
0.375	10
0.375	10
0.375	10
0.375	10
0.375	10
0.5	7
0.5	7
0.5	7
0.5	8
0.5	7
0.5	7
0.5	8
0.5	8
0.5	7
0.5	7
0.5	7
0.5	8
0.5	8
0.5	8
0.5	8
0.5	8
0.5	7
0.5	7
0.5	7
0.5	8
0.5	7
0.5	7
0.5	8
0.5	8
0.5	8
0.5	8
0.5	8
0.5	8
0.5	8
0.5	8
0.5	8
0.5	8
0.5	7
0.5	7
0.5	7
0.5	8
0.5	7
0.5	7
0.5	8
0.5	8
0.5	7
0.5	7
0.5	7
0.5	8
0.5	8
0.5	8
0.5	8
0.5	8
0.5	8
0.5	8
0.5	8
0.5	8
0.5	8
0.5	8
0.5	8
0.5	8
0.5	8
0.5	8
0.5	8
0.5	8
0.5	8
0.5	8
0.5	8
0.5	8
0.5	7
0.5	7
0.5	7
0.5	8
0.5	7
0.5	7
0.5	8
0.5	8
0.5	7
0.5	7
0.5	7
0.5	8
0.5	8
0.5	8
0.5	8
0.5	8
0.5	7
0.5	7
0.5	7
0.5	8
0.5	7
0.5	7
0.5	8
0.5	8
0.5	8
0.5	8
0.5	8
0.5	8
0.5	8
0.5	8
0.5	8
0.5	8
0.5	8
0.5	8
0.5	8
0.5	8
0.5	8
0.5	8
0.5	8
0.5	8
0.5	8
0.5	8
0.5	8
0.5	8
0.5	8
0.5	8
0.5	8
0.5	8
0.5	8
0.5	8
0.5	8
0.5	8
0.5	8
0.5	8
0.5	8
0.5	8
0.5	8
0.5	8
0.5	8
0.5	8
0.5	8
0.5	8
0.5	8
0.5	8
0.5	8
0.5	8
0.5	8
0.5	8
0.5	8
0.5	8
0.5	8
0.5	8
0.5	8
0.5	8
0.5	8
0.5	8
0.5	8
0.5	8
0.5	8
0.5	8
0.5	8
0.5	8
0.5	8
0.5	8
0.5	8
0.5	8
0.5	8
0.5	8
0.5	8
0.5	8
0.5	8
0.5	8
0.5	8
0.5	8
0.5	8
0.5	8
0.5	8
0.5	8
0.5	8
0.5	8
0.5	8
0.5	8
0.5	8
0.5	8
0.5	8
0.5	8
0.5	8
0.5	8
0.5	8
0.5	8
0.5	8
0.5	8
0.5	8
0.5	8
0.5	8
0.5	8
0.5	8
0.5	8
0.5	8
0.5	8
0.5	8
0.5	8
0.5	8
0.5	8
0.5	8
0.5	8
0.5	8
0.5	8
0.5	8
0.5	8
0.5	8
0.5	8
0.5	8
0.5	8
0.5	8
0.5	8
0.5	8
0.5	8
0.5	8
0.5	8
0.5	8
0.5	8
0.5	8
0.5	8
0.5	8
0.5	8
0.5	8
0.5	8
0.5	8
0.5	8
0.5	8
0.5	8
0.5	8
0.5	8
0.5	8
0.5	8
0.5	8
0.5	8
0.5	8
0.5	8
0.5	8
0.5	8
0.5	8
0.5	8
0.5	8
0.5	8
0.5	8
0.5	8
0.5	8
0.5	8
0.5	8
0.5	8
0.5	8
0.5	8
0.5	8
0.5	8
0.5	8
0.5	8
0.5	8
0.5	8
0.5	8
0.5	8
0.5	8
0.5	8
0.5	8
0.5	8
0.5	8
0.5	8
0.5	8
0.5	8
0.5	8
0.5	8
0.625	5
0.625	5
0.625	5
0.625	6
0.625	5
0.625	5
0.625	6
0.625	6
0.625	5
0.625	5
0.625	5
0.625	6
0.625	6
0.625	6
0.625	6
0.625	6
0.625	5
0.625	5
0.625	5
0.625	6
0.625	5
0.625	5
0.625	6
0.625	6
0.625	6
0.625	6
0.625	6
0.625	6
0.625	6
0.625	6
0.625	6
0.625	6
0.625	5
0.625	5
0.625	5
0.625	6
0.625	5
0.625	5
0.625	6
0.625	6
0.625	5
0.625	5
0.625	5
0.625	6
0.625	6
0.625	6
0.625	6
0.625	6
0.625	6
0.625	6
0.625	6
0.625	6
0.625	6
0.625	6
0.625	6
0.625	6
0.625	6
0.625	6
0.625	6
0.625	6
0.625	6
0.625	6
0.625	6
0.625	6
0.625	5
0.625	5
0.625	5
0.625	6
0.625	5
0.625	5
0.625	6
0.625	6
0.625	5
0.625	5
0.625	5
0.625	6
0.625	6
0.625	6
0.625	6
0.625	6
0.625	5
0.625	5
0.625	5
0.625	6
0.625	5
0.625	5
0.625	6
0.625	6
0.625	6
0.625	6
0.625	6
0.625	6
0.625	6
0.625	6
0.625	6
0.625	6
0.625	6
0.625	6
0.625	6
0.625	6
0.625	6
0.625	6
0.625	6
0.625	6
0.625	6
0.625	6
0.625	6
0.625	6
0.625	6
0.625	6
0.625	6
0.625	6
0.625	6
0.625	6
0.625	6
0.625	6
0.625	6
0.625	6
0.625	6
0.625	6
0.625	6
0.625	6
0.625	6
0.625	6
0.625	6
0.625	6
0.625	6
0.625	6
0.625	5
0.625	5
0.625	5
0.625	6
0.625	5
0.625	5
0.625	6
0.625	6
0.625	5
0.625	5
0.625	5
0.625	6
0.625	6
0.625	6
0.625	6
0.625	6
0.625	5
0.625	5
0.625	5
0.625	6
0.625	5
0.625	5
0.625	6
0.625	6
0.625	6
0.625	6
0.625	6
0.625	6
0.625	6
0.625	6
0.625	6
0.625	6
0.625	5
0.625	5
0.625	5
0.625	6
0.625	5
0.625	5
0.625	6
0.625	6
0.625	5
0.625	5
0.625	5
0.625	6
0.625	6
0.625	6
0.625	6
0.625	6
0.625	6
0.625	6
0.625	6
0.625	6
0.625	6
0.625	6
0.625	6
0.625	6
0.625	6
0.625	6
0.625	6
0.625	6
0.625	6
0.625	6
0.625	6
0.625	6
0.625	6
0.625	6
0.625	6
0.625	6
0.625	6
0.625	6
0.625	6
0.625	6
0.625	6
0.625	6
0.625	6
0.625	6
0.625	6
0.625	6
0.625	6
0.625	6
0.625	6
0.625	6
0.625	6
0.625	6
0.625	6
0.625	6
0.625	6
0.625	6
0.625	6
0.625	6
0.625	6
0.625	6
0.625	6
0.625	6
0.625	6
0.625	6
0.625	6
0.625	6
0.625	6
0.625	6
0.625	6
0.625	6
0.625	6
0.625	6
0.625	6
0.625	6
0.625	6
0.625	6
0.625	6
0.625	6
0.625	6
0.625	6
0.625	6
0.625	6
0.625	6
0.625	6
0.625	6
0.625	6
0.625	6
0.625	6
0.625	6
0.625	6
0.625	6
0.625	6
0.625	6
0.625	6
0.625	6
0.625	6
0.625	5
0.625	5
0.625	5
0.625	6
0.625	5
0.625	5
0.625	6
0.625	6
0.625	5
0.625	5
0.625	5
0.625	6
0.625	6
0.625	6
0.625	6
0.625	6
0.625	5
0.625	5
0.625	5
0.625	6
0.625	5
0.625	5
0.625	6
0.625	6
0.625	6
0.625	6
0.625	6
0.625	6
0.625	6
0.625	6
0.625	6
0.625	6
0.625	5
0.625	5
0.625	5
0.625	6
0.625	5
0.625	5
0.625	6
0.625	6
0.625	5
0.625	5
0.625	5
0.625	6
0.625	6
0.625	6
0.625	6
0.625	6
0.625	6
0.625	6
0.625	6
0.625	6
0.625	6
0.625	6
0.625	6
0.625	6
0.625	6
0.625	6
0.625	6
0.625	6
0.625	6
0.625	6
0.625	6
0.625	6
0.625	5
0.625	5
0.625	5
0.625	6
0.625	5
0.625	5
0.625	6
0.625	6
0.625	5
0.625	5
0.625	5
0.625	6
0.625	6
0.625	6
0.625	6
0.625	6
0.625	5
0.625	5
0.625	5
0.625	6
0.625	5
0.625	5
0.625	6
0.625	6
0.625	6
0.625	6
0.625	6
0.625	6
0.625	6
0.625	6
0.625	6
0.625	6
0.625	6
0.625	6
0.625	6
0.625	6
0.625	6
0.625	6
0.625	6
0.625	6
0.625	6
0.625	6
0.625	6
0.625	6
0.625	6
0.625	6
0.625	6
0.625	6
0.625	6
0.625	6
0.625	6
0.625	6
0.625	6
0.625	6
0.625	6
0.625	6
0.625	6
0.625	6
0.625	6
0.625	6
0.625	6
0.625	6
0.625	6
0.625	6
0.625	6
0.625	6
0.625	6
0.625	6
0.625	6
0.625	6
0.625	6
0.625	6
0.625	6
0.625	6
0.625	6
0.625	6
0.625	6
0.625	6
0.625	6
0.625	6
0.625	6
0.625	6
0.625	6
0.625	6
0.625	6
0.625	6
0.625	6
0.625	6
0.625	6
0.625	6
0.625	6
0.625	6
0.625	6
0.625	6
0.625	6
0.625	6
0.625	6
0.625	6
0.625	6
0.625	6
0.625	6
0.625	6
0.625	6
0.625	6
0.625	6
0.625	6
0.625	6
0.625	6
0.625	6
0.625	6
0.625	6
0.625	6
0.625	6
0.625	6
0.625	6
0.625	6
0.625	6
0.625	6
0.625	6
0.625	6
0.625	6
0.625	6
0.625	6
0.625	6
0.625	6
0.625	6
0.625	6
0.625	6
0.625	6
0.625	6
0.625	6
0.625	6
0.625	6
0.625	6
0.625	6
0.625	6
0.625	6
0.625	6
0.625	6
0.625	6
0.625	6
0.625	6
0.625	6
0.625	6
0.625	6
0.625	6
0.625	6
0.625	6
0.625	6
0.625	6
0.625	6
0.625	6
0.625	6
0.625	6
0.625	6
0.625	6
0.625	6
0.625	6
0.625	6
0.625	6
0.625	6
0.625	6
0.625	6
0.625	6
0.625	6
0.625	6
0.625	6
0.625	6
0.625	6
0.625	6
0.625	6
0.625	6
0.625	6
0.625	6
0.625	6
0.625	6
0.625	6
0.625	6
0.625	6
0.625	6
0.625	6
0.625	6
0.625	6
0.625	6
0.625	6
0.625	6
0.625	6
0.625	6
0.625	6
0.625	6
0.625	6
0.625	6
0.625	6
0.625	6
0.625	6
0.625	6
0.625	6
0.625	6
0.625	6
0.625	6
0.625	6
0.625	6
0.625	6
0.625	6
0.625	6
0.625	6
0.625	6
0.625	6
0.625	6
0.625	6
0.625	6
0.625	6
0.625	6
0.625	6
0.625	6
0.625	6
0.625	6
0.625	6
0.625	6
0.625	6
0.625	6
0.625	6
0.625	6
0.625	6
0.625	6
0.625	6
0.625	6
0.625	6
0.625	6
0.625	6
0.625	6
0.625	6
0.625	6
0.625	6
0.625	6
0.625	6
0.625	6
0.625	6
0.625	6
0.625	6
0.625	6
0.625	6
0.625	6
0.625	6
0.625	6
0.625	6
0.625	6
0.625	6
0.625	6
0.625	6
0.625	6
0.625	6
0.625	6
0.625	6
0.625	6
0.625	6
0.625	6
0.625	6
0.625	6
0.625	6
0.625	6
0.625	6
0.625	6
0.625	6
0.625	6
0.625	6
0.625	6
0.625	6
0.625	6
0.625	6
0.625	6
0.625	6
0.625	6
0.625	6
0.625	6
0.625	6
0.625	6
0.625	6
0.625	6
0.625	6
0.625	6
0.625	6
0.625	6
0.625	6
0.625	6
0.625	6
0.625	6
0.625	6
0.625	6
0.625	6
0.625	6
0.625	6
0.625	6
0.625	6
0.625	6
0.625	6
0.625	6
0.625	6
0.625	6
0.625	6
0.625	6
0.625	6
0.625	6
0.625	6
0.625	6
0.625	6
0.625	6
0.625	6
0.625	6
0.625	6
0.625	6
0.625	6
0.625	6
0.625	6
0.625	6
0.625	6
0.625	6
0.625	6
0.625	6
0.625	6
0.625	6
0.625	6
0.625	6
0.625	6
0.625	6
0.625	6
0.625	6
0.625	6
0.625	6
0.625	6
0.625	6
0.625	6
0.625	6
0.625	6
0.625	6
0.625	6
0.625	6
0.625	6
0.625	6
0.625	6
0.625	6
0.625	6
0.625	6
0.625	6
0.625	6
0.625	6
0.625	6
0.625	6
0.625	6
0.625	6
0.625	6
0.625	6
0.625	6
0.625	6
0.625	6
0.625	6
0.625	6
0.625	6
0.625	6
0.625	6
0.625	6
0.625	6
0.625	6
0.625	6
0.625	6
0.625	6
0.625	6
0.625	6
0.625	6
0.625	6
0.625	6
0.625	6
0.625	6
0.625	6
0.625	6
0.625	6
0.625	6
0.625	6
0.625	6
0.625	6
0.625	6
0.625	6
0.625	6
0.625	6
0.625	6
0.625	6
0.625	6
0.625	6
0.625	6
0.625	6
0.625	6
0.625	6
0.625	6
0.625	6
0.625	6
0.625	6
0.625	6
0.625	6
0.625	6
0.625	6
0.625	6
0.625	6
0.625	6
0.625	6
0.625	6
0.625	6
0.625	6
0.625	6
0.625	6
0.625	6
0.625	6
0.625	6
0.625	6
0.625	6
0.625	6
0.625	6
0.625	6
0.625	6
0.625	6
0.625	6
0.625	6
0.625	6
0.625	6
0.625	6
0.625	6
0.625	6
0.625	6
0.625	6
0.625	6
0.625	6
0.625	6
0.625	6
0.625	6
0.625	6
0.625	6
0.625	6
0.625	6
0.625	6
0.625	6
0.625	6
0.625	6
0.625	6
0.625	6
0.625	6
0.625	6
0.625	6
0.625	6
0.625	6
0.625	6
0.625	6
0.625	6
0.625	6
0.625	6
0.625	6
0.625	6
0.625	6
0.625	6
0.625	6
0.625	6
0.625	6
0.625	6
0.625	6
0.625	6
0.625	6
0.625	6
0.625	6
0.625	6
0.625	6
0.625	6
0.625	6
0.625	6
0.625	6
0.625	6
0.625	6
0.625	6
0.625	6
0.625	6
0.625	6
0.625	6
0.625	6
0.625	6
0.625	6
0.625	6
0.625	6
0.625	6
0.625	6
0.625	6
0.625	6
0.625	6
0.625	6
0.625	6
0.625	6
0.625	6
0.625	6
0.625	6
0.625	6
0.625	6
0.625	6
0.625	6
0.625	6
0.625	6
0.625	6
0.625	6
0.625	6
0.625	6
0.625	6
0.625	6
0.625	6
0.625	6
0.625	6
0.625	6
0.625	6
0.625	6
0.625	6
0.625	6
0.625	6
0.625	6
0.625	6
0.625	6
0.625	6
0.625	6
0.625	6
0.625	6
0.625	6
0.625	6
0.625	6
0.625	6
0.625	6
0.625	6
0.625	6
0.625	6
0.625	6
0.625	6
0.625	6
0.625	6
0.625	6
0.625	6
0.625	6
0.625	6
0.625	6
0.625	6
0.625	6
0.625	6
0.625	6
0.625	6
0.625	6
0.625	6
0.625	6
0.625	6
0.625	6
0.625	6
0.625	6
0.625	6
0.625	6
0.625	6
0.625	6
0.625	6
0.625	6
0.625	6
0.625	6
0.625	6
0.625	6
0.625	6
0.625	6
0.625	6
0.625	6
0.625	6
0.625	6
0.625	6
0.625	6
0.625	6
0.625	6
0.625	6
0.625	6
0.625	6
0.625	6
0.625	6
0.625	6
0.625	6
0.625	6
0.625	6
0.625	6
0.625	6
0.625	6
0.625	6
0.625	6
0.625	6
0.625	6
0.625	6
0.625	6
0.625	6
0.625	6
0.625	6
0.625	6
0.625	6
0.625	6
0.625	6
0.625	6
0.625	6
0.625	6
0.625	6
0.625	6
0.625	6
0.625	6
0.625	6
0.625	6
0.625	6
0.625	6
0.625	6
0.625	6
0.625	6
0.625	6
0.625	6
0.625	6
0.625	6
0.625	6
0.625	6
0.625	6
0.625	6
0.625	6
0.625	6
0.625	6
0.625	6
0.625	6
0.625	6
0.625	6
0.625	6
0.625	6
0.625	6
0.625	6
0.625	6
0.625	6
0.625	6
0.625	6
0.625	6
0.625	6
0.625	6
0.625	6
0.625	6
0.625	6
0.625	6
0.625	6
0.625	6
0.625	6
0.625	6
0.625	6
0.625	6
0.625	6
0.625	6
0.625	6
0.625	6
0.625	6
0.625	6
0.625	6
0.625	6
0.625	6
0.625	6
0.625	6
0.625	6
0.625	6
0.625	6
0.625	6
0.625	6
0.625	6
0.625	6
0.625	6
0.625	6
0.625	6
0.625	6
0.625	6
0.625	6
0.625	6
0.625	6
0.625	6
0.625	6
0.625	6
0.625	6
0.625	6
0.625	6
0.625	6
0.625	6
0.625	6
0.625	6
0.625	6
0.625	6
0.625	6
0.625	6
0.625	6
0.625	6
0.625	6
0.625	6
0.625	6
0.625	6
0.625	6
0.625	6
0.625	6
0.625	6
0.625	6
0.625	6
0.625	6
0.625	6
0.625	6
0.625	6
0.625	6
0.75	3
0.75	3
0.75	3
0.75	4
0.75	3
0.75	3
0.75	4
0.75	4
0.75	3
0.75	3
0.75	3
0.75	4
0.75	4
0.75	4
0.75	4
0.75	4
0.75	3
0.75	3
0.75	3
0.75	4
0.75	3
0.75	3
0.75	4
0.75	4
0.75	4
0.75	4
0.75	4
0.75	4
0.75	4
0.75	4
0.75	4
0.75	4
0.75	3
0.75	3
0.75	3
0.75	4
0.75	3
0.75	3
0.75	4
0.75	4
0.75	3
0.75	3
0.75	3
0.75	4
0.75	4
0.75	4
0.75	4
0.75	4
0.75	4
0.75	4
0.75	4
0.75	4
0.75	4
0.75	4
0.75	4
0.75	4
0.75	4
0.75	4
0.75	4
0.75	4
0.75	4
0.75	4
0.75	4
0.75	4
0.75	3
0.75	3
0.75	3
0.75	4
0.75	3
0.75	3
0.75	4
0.75	4
0.75	3
0.75	3
0.75	3
0.75	4
0.75	4
0.75	4
0.75	4
0.75	4
0.75	3
0.75	3
0.75	3
0.75	4
0.75	3
0.75	3
0.75	4
0.75	4
0.75	4
0.75	4
0.75	4
0.75	4
0.75	4
0.75	4
0.75	4
0.75	4
0.75	4
0.75	4
0.75	4
0.75	4
0.75	4
0.75	4
0.75	4
0.75	4
0.75	4
0.75	4
0.75	4
0.75	4
0.75	4
0.75	4
0.75	4
0.75	4
0.75	4
0.75	4
0.75	4
0.75	4
0.75	4
0.75	4
0.75	4
0.75	4
0.75	4
0.75	4
0.75	4
0.75	4
0.75	4
0.75	4
0.75	4
0.75	4
0.75	3
0.75	3
0.75	3
0.75	4
0.75	3
0.75	3
0.75	4
0.75	4
0.75	3
0.75	3
0.75	3
0.75	4
0.75	4
0.75	4
0.75	4
0.75	4
0.75	3
0.75	3
0.75	3
0.75	4
0.75	3
0.75	3
0.75	4
0.75	4
0.75	4
0.75	4
0.75	4
0.75	4
0.75	4
0.75	4
0.75	4
0.75	4
0.75	3
0.75	3
0.75	3
0.75	4
0.75	3
0.75	3
0.75	4
0.75	4
0.75	3
0.75	3
0.75	3
0.75	4
0.75	4
0.75	4
0.75	4
0.75	4
0.75	4
0.75	4
0.75	4
0.75	4
0.75	4
0.75	4
0.75	4
0.75	4
0.75	4
0.75	4
0.75	4
0.75	4
0.75	4
0.75	4
0.75	4
0.75	4
0.75	4
0.75	4
0.75	4
0.75	4
0.75	4
0.75	4
0.75	4
0.75	4
0.75	4
0.75	4
0.75	4
0.75	4
0.75	4
0.75	4
0.75	4
0.75	4
0.75	4
0.75	4
0.75	4
0.75	4
0.75	4
0.75	4
0.75	4
0.75	4
0.75	4
0.75	4
0.75	4
0.75	4
0.75	4
0.75	4
0.75	4
0.75	4
0.75	4
0.75	4
0.75	4
0.75	4
0.75	4
0.75	4
0.75	4
0.75	4
0.75	4
0.75	4
0.75	4
0.75	4
0.75	4
0.75	4
0.75	4
0.75	4
0.75	4
0.75	4
0.75	4
0.75	4
0.75	4
0.75	4
0.75	4
0.75	4
0.75	4
0.75	4
0.75	4
0.75	4
0.75	4
0.75	4
0.75	4
0.75	4
0.75	3
0.75	3
0.75	3
0.75	4
0.75	3
0.75	3
0.75	4
0.75	4
0.75	3
0.75	3
0.75	3
0.75	4
0.75	4
0.75	4
0.75	4
0.75	4
0.75	3
0.75	3
0.75	3
0.75	4
0.75	3
0.75	3
0.75	4
0.75	4
0.75	4
0.75	4
0.75	4
0.75	4
0.75	4
0.75	4
0.75	4
0.75	4
0.75	3
0.75	3
0.75	3
0.75	4
0.75	3
0.75	3
0.75	4
0.75	4
0.75	3
0.75	3
0.75	3
0.75	4
0.75	4
0.75	4
0.75	4
0.75	4
0.75	4
0.75	4
0.75	4
0.75	4
0.75	4
0.75	4
0.75	4
0.75	4
0.75	4
0.75	4
0.75	4
0.75	4
0.75	4
0.75	4
0.75	4
0.75	4
0.75	3
0.75	3
0.75	3
0.75	4
0.75	3
0.75	3
0.75	4
0.75	4
0.75	3
0.75	3
0.75	3
0.75	4
0.75	4
0.75	4
0.75	4
0.75	4
0.75	3
0.75	3
0.75	3
0.75	4
0.75	3
0.75	3
0.75	4
0.75	4
0.75	4
0.75	4
0.75	4
0.75	4
0.75	4
0.75	4
0.75	4
0.75	4
0.75	4
0.75	4
0.75	4
0.75	4
0.75	4
0.75	4
0.75	4
0.75	4
0.75	4
0.75	4
0.75	4
0.75	4
0.75	4
0.75	4
0.75	4
0.75	4
0.75	4
0.75	4
0.75	4
0.75	4
0.75	4
0.75	4
0.75	4
0.75	4
0.75	4
0.75	4
0.75	4
0.75	4
0.75	4
0.75	4
0.75	4
0.75	4
0.75	4
0.75	4
0.75	4
0.75	4
0.75	4
0.75	4
0.75	4
0.75	4
0.75	4
0.75	4
0.75	4
0.75	4
0.75	4
0.75	4
0.75	4
0.75	4
0.75	4
0.75	4
0.75	4
0.75	4
0.75	4
0.75	4
0.75	4
0.75	4
0.75	4
0.75	4
0.75	4
0.75	4
0.75	4
0.75	4
0.75	4
0.75	4
0.75	4
0.75	4
0.75	4
0.75	4
0.75	4
0.75	4
0.75	4
0.75	4
0.75	4
0.75	4
0.75	4
0.75	4
0.75	4
0.75	4
0.75	4
0.75	4
0.75	4
0.75	4
0.75	4
0.75	4
0.75	4
0.75	4
0.75	4
0.75	4
0.75	4
0.75	4
0.75	4
0.75	4
0.75	4
0.75	4
0.75	4
0.75	4
0.75	4
0.75	4
0.75	4
0.75	4
0.75	4
0.75	4
0.75	4
0.75	4
0.75	4
0.75	4
0.75	4
0.75	4
0.75	4
0.75	4
0.75	4
0.75	4
0.75	4
0.75	4
0.75	4
0.75	4
0.75	4
0.75	4
0.75	4
0.75	4
0.75	4
0.75	4
0.75	4
0.75	4
0.75	4
0.75	4
0.75	4
0.75	4
0.75	4
0.75	4
0.75	4
0.75	4
0.75	4
0.75	4
0.75	4
0.75	4
0.75	4
0.75	4
0.75	4
0.75	4
0.75	4
0.75	4
0.75	4
0.75	4
0.75	4
0.75	4
0.75	4
0.75	4
0.75	4
0.75	4
0.75	4
0.75	4
0.75	4
0.75	4
0.75	4
0.75	4
0.75	4
0.75	4
0.75	4
0.75	4
0.75	3
0.75	3
0.75	3
0.75	4
0.75	3
0.75	3
0.75	4
0.75	4
0.75	3
0.75	3
0.75	3
0.75	4
0.75	4
0.75	4
0.75	4
0.75	4
0.75	3
0.75	3
0.75	3
0.75	4
0.75	3
0.75	3
0.75	4
0.75	4
0.75	4
0.75	4
0.75	4
0.75	4
0.75	4
0.75	4
0.75	4
0.75	4
0.75	3
0.75	3
0.75	3
0.75	4
0.75	3
0.75	3
0.75	4
0.75	4
0.75	3
0.75	3
0.75	3
0.75	4
0.75	4
0.75	4
0.75	4
0.75	4
0.75	4
0.75	4
0.75	4
0.75	4
0.75	4
0.75	4
0.75	4
0.75	4
0.75	4
0.75	4
0.75	4
0.75	4
0.75	4
0.75	4
0.75	4
0.75	4
0.75	3
0.75	3
0.75	3
0.75	4
0.75	3
0.75	3
0.75	4
0.75	4
0.75	3
0.75	3
0.75	3
0.75	4
0.75	4
0.75	4
0.75	4
0.75	4
0.75	3
0.75	3
0.75	3
0.75	4
0.75	3
0.75	3
0.75	4
0.75	4
0.75	4
0.75	4
0.75	4
0.75	4
0.75	4
0.75	4
0.75	4
0.75	4
0.75	4
0.75	4
0.75	4
0.75	4
0.75	4
0.75	4
0.75	4
0.75	4
0.75	4
0.75	4
0.75	4
0.75	4
0.75	4
0.75	4
0.75	4
0.75	4
0.75	4
0.75	4
0.75	4
0.75	4
0.75	4
0.75	4
0.75	4
0.75	4
0.75	4
0.75	4
0.75	4
0.75	4
0.75	4
0.75	4
0.75	4
0.75	4
0.75	3
0.75	3
0.75	3
0.75	4
0.75	3
0.75	3
0.75	4
0.75	4
0.75	3
0.75	3
0.75	3
0.75	4
0.75	4
0.75	4
0.75	4
0.75	4
0.75	3
0.75	3
0.75	3
0.75	4
0.75	3
0.75	3
0.75	4
0.75	4
0.75	4
0.75	4
0.75	4
0.75	4
0.75	4
0.75	4
0.75	4
0.75	4
0.75	3
0.75	3
0.75	3
0.75	4
0.75	3
0.75	3
0.75	4
0.75	4
0.75	3
0.75	3
0.75	3
0.75	4
0.75	4
0.75	4
0.75	4
0.75	4
0.75	4
0.75	4
0.75	4
0.75	4
0.75	4
0.75	4
0.75	4
0.75	4
0.75	4
0.75	4
0.75	4
0.75	4
0.75	4
0.75	4
0.75	4
0.75	4
0.75	4
0.75	4
0.75	4
0.75	4
0.75	4
0.75	4
0.75	4
0.75	4
0.75	4
0.75	4
0.75	4
0.75	4
0.75	4
0.75	4
0.75	4
0.75	4
0.75	4
0.75	4
0.75	4
0.75	4
0.75	4
0.75	4
0.75	4
0.75	4
0.75	4
0.75	4
0.75	4
0.75	4
0.75	4
0.75	4
0.75	4
0.75	4
0.75	4
0.75	4
0.75	4
0.75	4
0.75	4
0.75	4
0.75	4
0.75	4
0.75	4
0.75	4
0.75	4
0.75	4
0.75	4
0.75	4
0.75	4
0.75	4
0.75	4
0.75	4
0.75	4
0.75	4
0.75	4
0.75	4
0.75	4
0.75	4
0.75	4
0.75	4
0.75	4
0.75	4
0.75	4
0.75	4
0.75	4
0.75	4
0.75	4
0.75	4
0.75	4
0.75	4
0.75	4
0.75	4
0.75	4
0.75	4
0.75	4
0.75	4
0.75	4
0.75	4
0.75	4
0.75	4
0.75	4
0.75	4
0.75	4
0.75	4
0.75	4
0.75	4
0.75	4
0.75	4
0.75	4
0.75	4
0.75	4
0.75	4
0.75	4
0.75	4
0.75	4
0.75	4
0.75	4
0.75	4
0.75	4
0.75	4
0.75	4
0.75	4
0.75	4
0.75	4
0.75	4
0.75	4
0.75	4
0.75	4
0.75	4
0.75	4
0.75	4
0.75	4
0.75	4
0.75	4
0.75	4
0.75	4
0.75	4
0.75	4
0.75	4
0.75	4
0.75	4
0.75	4
0.75	4
0.75	4
0.75	4
0.75	4
0.75	4
0.75	4
0.75	4
0.75	4
0.75	4
0.75	4
0.75	4
0.75	4
0.75	4
0.75	4
0.75	4
0.75	4
0.75	4
0.75	4
0.75	4
0.75	4
0.75	4
0.75	4
0.75	4
0.75	4
0.75	4
0.75	4
0.75	4
0.75	4
0.75	4
0.75	4
0.75	4
0.75	4
0.75	4
0.75	4
0.75	4
0.75	4
0.75	4
0.75	4
0.75	4
0.75	4
0.75	4
0.75	4
0.75	4
0.75	4
0.75	4
0.75	4
0.75	4
0.75	4
0.75	4
0.75	4
0.75	4
0.75	4
0.75	4
0.75	4
0.75	4
0.75	4
0.75	4
0.75	4
0.75	4
0.75	4
0.75	4
0.75	4
0.75	4
0.75	4
0.75	4
0.75	4
0.75	4
0.75	4
0.75	4
0.75	4
0.75	4
0.75	4
0.75	4
0.75	4
0.75	4
0.75	4
0.75	4
0.75	4
0.75	4
0.75	4
0.75	4
0.75	4
0.75	4
0.75	4
0.75	4
0.75	4
0.75	4
0.75	4
0.75	4
0.75	4
0.75	4
0.75	4
0.75	4
0.75	4
0.75	4
0.75	4
0.75	4
0.75	4
0.75	4
0.75	4
0.75	4
0.75	4
0.75	4
0.75	4
0.75	4
0.75	4
0.75	4
0.75	4
0.75	4
0.75	4
0.75	4
0.75	4
0.75	4
0.75	4
0.75	4
0.75	4
0.75	4
0.75	4
0.75	4
0.75	4
0.75	4
0.75	4
0.75	4
0.75	4
0.75	4
0.75	4
0.75	4
0.75	4
0.75	4
0.75	4
0.75	4
0.75	4
0.75	4
0.75	4
0.75	4
0.75	4
0.75	4
0.75	4
0.75	4
0.75	4
0.75	4
0.75	4
0.75	4
0.75	4
0.75	4
0.75	4
0.75	4
0.75	4
0.75	4
0.75	4
0.75	4
0.75	4
0.75	4
0.75	4
0.75	4
0.75	4
0.75	4
0.75	4
0.75	4
0.75	4
0.75	4
0.75	4
0.75	4
0.75	4
0.75	4
0.75	4
0.75	4
0.75	4
0.75	4
0.75	4
0.75	4
0.75	4
0.75	4
0.75	4
0.75	4
0.75	4
0.75	4
0.75	4
0.75	4
0.75	4
0.75	4
0.75	4
0.75	4
0.75	4
0.75	4
0.75	4
0.75	4
0.75	4
0.75	4
0.75	4
0.75	4
0.75	4
0.75	4
0.75	4
0.75	4
0.75	4
0.75	4
0.75	4
0.75	4
0.75	4
0.75	3
0.75	3
0.75	3
0.75	4
0.75	3
0.75	3
0.75	4
0.75	4
0.75	3
0.75	3
0.75	3
0.75	4
0.75	4
0.75	4
0.75	4
0.75	4
0.75	3
0.75	3
0.75	3
0.75	4
0.75	3
0.75	3
0.75	4
0.75	4
0.75	4
0.75	4
0.75	4
0.75	4
0.75	4
0.75	4
0.75	4
0.75	4
0.75	3
0.75	3
0.75	3
0.75	4
0.75	3
0.75	3
0.75	4
0.75	4
0.75	3
0.75	3
0.75	3
0.75	4
0.75	4
0.75	4
0.75	4
0.75	4
0.75	4
0.75	4
0.75	4
0.75	4
0.75	4
0.75	4
0.75	4
0.75	4
0.75	4
0.75	4
0.75	4
0.75	4
0.75	4
0.75	4
0.75	4
0.75	4
0.75	3
0.75	3
0.75	3
0.75	4
0.75	3
0.75	3
0.75	4
0.75	4
0.75	3
0.75	3
0.75	3
0.75	4
0.75	4
0.75	4
0.75	4
0.75	4
0.75	3
0.75	3
0.75	3
0.75	4
0.75	3
0.75	3
0.75	4
0.75	4
0.75	4
0.75	4
0.75	4
0.75	4
0.75	4
0.75	4
0.75	4
0.75	4
0.75	4
0.75	4
0.75	4
0.75	4
0.75	4
0.75	4
0.75	4
0.75	4
0.75	4
0.75	4
0.75	4
0.75	4
0.75	4
0.75	4
0.75	4
0.75	4
0.75	4
0.75	4
0.75	4
0.75	4
0.75	4
0.75	4
0.75	4
0.75	4
0.75	4
0.75	4
0.75	4
0.75	4
0.75	4
0.75	4
0.75	4
0.75	4
0.75	3
0.75	3
0.75	3
0.75	4
0.75	3
0.75	3
0.75	4
0.75	4
0.75	3
0.75	3
0.75	3
0.75	4
0.75	4
0.75	4
0.75	4
0.75	4
0.75	3
0.75	3
0.75	3
0.75	4
0.75	3
0.75	3
0.75	4
0.75	4
0.75	4
0.75	4
0.75	4
0.75	4
0.75	4
0.75	4
0.75	4
0.75	4
0.75	3
0.75	3
0.75	3
0.75	4
0.75	3
0.75	3
0.75	4
0.75	4
0.75	3
0.75	3
0.75	3
0.75	4
0.75	4
0.75	4
0.75	4
0.75	4
0.75	4
0.75	4
0.75	4
0.75	4
0.75	4
0.75	4
0.75	4
0.75	4
0.75	4
0.75	4
0.75	4
0.75	4
0.75	4
0.75	4
0.75	4
0.75	4
0.75	4
0.75	4
0.75	4
0.75	4
0.75	4
0.75	4
0.75	4
0.75	4
0.75	4
0.75	4
0.75	4
0.75	4
0.75	4
0.75	4
0.75	4
0.75	4
0.75	4
0.75	4
0.75	4
0.75	4
0.75	4
0.75	4
0.75	4
0.75	4
0.75	4
0.75	4
0.75	4
0.75	4
0.75	4
0.75	4
0.75	4
0.75	4
0.75	4
0.75	4
0.75	4
0.75	4
0.75	4
0.75	4
0.75	4
0.75	4
0.75	4
0.75	4
0.75	4
0.75	4
0.75	4
0.75	4
0.75	4
0.75	4
0.75	4
0.75	4
0.75	4
0.75	4
0.75	4
0.75	4
0.75	4
0.75	4
0.75	4
0.75	4
0.75	4
0.75	4
0.75	4
0.75	4
0.75	4
0.75	4
0.75	3
0.75	3
0.75	3
0.75	4
0.75	3
0.75	3
0.75	4
0.75	4
0.75	3
0.75	3
0.75	3
0.75	4
0.75	4
0.75	4
0.75	4
0.75	4
0.75	3
0.75	3
0.75	3
0.75	4
0.75	3
0.75	3
0.75	4
0.75	4
0.75	4
0.75	4
0.75	4
0.75	4
0.75	4
0.75	4
0.75	4
0.75	4
0.75	3
0.75	3
0.75	3
0.75	4
0.75	3
0.75	3
0.75	4
0.75	4
0.75	3
0.75	3
0.75	3
0.75	4
0.75	4
0.75	4
0.75	4
0.75	4
0.75	4
0.75	4
0.75	4
0.75	4
0.75	4
0.75	4
0.75	4
0.75	4
0.75	4
0.75	4
0.75	4
0.75	4
0.75	4
0.75	4
0.75	4
0.75	4
0.75	3
0.75	3
0.75	3
0.75	4
0.75	3
0.75	3
0.75	4
0.75	4
0.75	3
0.75	3
0.75	3
0.75	4
0.75	4
0.75	4
0.75	4
0.75	4
0.75	3
0.75	3
0.75	3
0.75	4
0.75	3
0.75	3
0.75	4
0.75	4
0.75	4
0.75	4
0.75	4
0.75	4
0.75	4
0.75	4
0.75	4
0.75	4
0.75	4
0.75	4
0.75	4
0.75	4
0.75	4
0.75	4
0.75	4
0.75	4
0.75	4
0.75	4
0.75	4
0.75	4
0.75	4
0.75	4
0.75	4
0.75	4
0.75	4
0.75	4
0.75	4
0.75	4
0.75	4
0.75	4
0.75	4
0.75	4
0.75	4
0.75	4
0.75	4
0.75	4
0.75	4
0.75	4
0.75	4
0.75	4
0.75	4
0.75	4
0.75	4
0.75	4
0.75	4
0.75	4
0.75	4
0.75	4
0.75	4
0.75	4
0.75	4
0.75	4
0.75	4
0.75	4
0.75	4
0.75	4
0.75	4
0.75	4
0.75	4
0.75	4
0.75	4
0.75	4
0.75	4
0.75	4
0.75	4
0.75	4
0.75	4
0.75	4
0.75	4
0.75	4
0.75	4
0.75	4
0.75	4
0.75	4
0.75	4
0.75	4
0.75	4
0.75	4
0.75	4
0.75	4
0.75	4
0.75	4
0.75	4
0.75	4
0.75	4
0.75	4
0.75	4
0.75	4
0.75	4
0.75	4
0.75	4
0.75	4
0.75	4
0.75	4
0.75	4
0.75	4
0.75	4
0.75	4
0.75	4
0.75	4
0.75	4
0.75	4
0.75	4
0.75	4
0.75	4
0.75	4
0.75	4
0.75	4
0.75	4
0.75	4
0.75	4
0.75	4
0.75	4
0.75	4
0.75	4
0.75	4
0.75	4
0.75	4
0.75	4
0.75	4
0.75	4
0.75	4
0.75	4
0.75	4
0.75	4
0.75	4
0.75	4
0.75	4
0.75	4
0.75	4
0.75	4
0.75	4
0.75	4
0.75	4
0.75	4
0.75	4
0.75	4
0.75	4
0.75	4
0.75	4
0.75	4
0.75	4
0.75	4
0.75	4
0.75	4
0.75	4
0.75	4
0.75	4
0.75	4
0.75	4
0.75	4
0.75	4
0.75	4
0.75	4
0.75	4
0.75	4
0.75	4
0.75	4
0.75	4
0.75	4
0.75	4
0.75	4
0.75	4
0.75	4
0.75	4
0.75	4
0.75	4
0.75	4
0.75	4
0.75	4
0.75	4
0.75	4
0.75	4
0.75	4
0.75	4
0.75	4
0.75	4
0.75	4
0.75	4
0.75	4
0.75	4
0.75	4
0.75	4
0.75	4
0.75	4
0.75	4
0.75	4
0.75	4
0.75	4
0.75	4
0.75	4
0.75	4
0.75	4
0.75	4
0.75	4
0.75	4
0.75	4
0.75	4
0.75	4
0.75	4
0.75	4
0.75	4
0.75	4
0.75	4
0.75	4
0.75	4
0.75	4
0.75	4
0.75	4
0.75	4
0.75	4
0.75	4
0.75	4
0.75	4
0.75	4
0.75	4
0.75	4
0.75	4
0.75	4
0.75	4
0.75	4
0.75	4
0.75	4
0.75	4
0.75	4
0.75	4
0.75	4
0.75	4
0.75	4
0.75	4
0.75	4
0.75	4
0.75	4
0.75	4
0.75	4
0.75	4
0.75	4
0.75	4
0.75	4
0.75	4
0.75	4
0.75	4
0.75	4
0.75	4
0.75	4
0.75	4
0.75	4
0.75	4
0.75	4
0.75	4
0.75	4
0.75	4
0.75	4
0.75	4
0.75	4
0.75	4
0.75	4
0.75	4
0.75	4
0.75	4
0.75	4
0.75	4
0.75	4
0.75	4
0.75	4
0.75	4
0.75	4
0.75	4
0.75	4
0.75	4
0.75	4
0.75	4
0.75	4
0.75	4
0.75	4
0.75	4
0.75	4
0.75	4
0.75	4
0.75	4
0.75	4
0.75	4
0.75	4
0.75	4
0.75	4
0.75	4
0.75	4
0.75	4
0.75	4
0.75	4
0.75	4
0.75	4
0.75	4
0.75	4
0.75	4
0.75	4
0.75	4
0.75	4
0.75	4
0.75	4
0.75	4
0.75	4
0.75	4
0.75	4
0.75	4
0.75	4
0.75	4
0.75	4
0.75	4
0.75	4
0.75	4
0.75	4
0.75	4
0.75	4
0.75	4
0.75	4
0.75	4
0.75	4
0.75	4
0.75	4
0.75	4
0.75	4
0.75	4
0.75	4
0.75	4
0.75	4
0.75	4
0.75	4
0.75	4
0.75	4
0.75	4
0.75	4
0.75	4
0.75	4
0.75	4
0.75	4
0.75	4
0.75	4
0.75	4
0.75	4
0.75	4
0.75	4
0.75	4
0.75	4
0.75	4
0.75	4
0.75	4
0.75	4
0.75	4
0.75	4
0.75	4
0.75	4
0.75	4
0.75	4
0.75	4
0.75	4
0.75	4
0.75	4
0.75	4
0.75	4
0.75	4
0.75	4
0.75	4
0.75	4
0.75	4
0.75	4
0.75	4
0.75	4
0.75	4
0.75	4
0.75	4
0.75	4
0.75	4
0.75	4
0.75	4
0.75	4
0.75	4
0.75	4
0.75	4
0.75	4
0.75	4
0.75	4
0.75	4
0.75	4
0.75	4
0.75	4
0.75	4
0.75	4
0.75	4
0.75	4
0.75	4
0.75	4
0.75	4
0.75	4
0.75	4
0.75	4
0.75	4
0.75	4
0.75	4
0.75	4
0.75	4
0.75	4
0.75	4
0.75	4
0.75	4
0.75	4
0.75	4
0.75	4
0.75	4
0.75	4
0.75	4
0.75	4
0.75	4
0.75	4
0.75	4
0.75	4
0.75	4
0.75	4
0.75	4
0.75	4
0.75	4
0.75	4
0.75	4
0.75	4
0.75	4
0.75	4
0.75	4
0.75	4
0.75	4
0.75	4
0.75	4
0.75	4
0.75	4
0.75	4
0.75	4
0.75	4
0.75	4
0.75	4
0.75	4
0.75	4
0.75	4
0.75	4
0.75	4
0.75	4
0.75	4
0.75	4
0.75	4
0.75	4
0.75	4
0.75	4
0.75	4
0.75	4
0.75	4
0.75	4
0.75	4
0.75	4
0.75	4
0.75	4
0.75	4
0.75	4
0.75	4
0.75	4
0.75	4
0.75	4
0.75	4
0.75	4
0.75	4
0.75	4
0.75	4
0.75	4
0.75	4
0.75	4
0.75	4
0.75	4
0.75	4
0.75	4
0.75	4
0.75	4
0.75	4
0.75	4
0.75	4
0.75	4
0.75	4
0.75	4
0.75	4
0.75	4
0.75	4
0.75	4
0.75	4
0.75	4
0.75	4
0.75	4
0.75	4
0.75	4
0.75	4
0.75	4
0.75	4
0.75	4
0.75	4
0.75	4
0.75	4
0.75	4
0.75	4
0.75	4
0.75	4
0.75	4
0.75	4
0.75	4
0.75	4
0.75	4
0.75	4
0.75	4
0.75	4
0.75	4
0.75	4
0.75	4
0.75	4
0.75	4
0.75	4
0.75	4
0.75	4
0.75	4
0.75	4
0.75	4
0.75	4
0.75	4
0.75	4
0.75	4
0.75	4
0.75	4
0.75	4
0.75	4
0.75	4
0.75	4
0.75	4
0.75	4
0.75	4
0.75	4
0.75	4
0.75	4
0.75	4
0.75	4
0.75	4
0.75	4
0.75	4
0.75	4
0.75	4
0.75	4
0.75	4
0.75	4
0.75	4
0.75	4
0.75	4
0.75	4
0.75	4
0.75	4
0.75	4
0.75	4
0.75	4
0.75	4
0.75	4
0.75	4
0.75	4
0.75	4
0.75	4
0.75	4
0.75	4
0.75	4
0.75	4
0.75	4
0.75	4
0.75	4
0.75	4
0.75	4
0.75	4
0.75	4
0.75	4
0.75	4
0.75	4
0.75	4
0.75	4
0.75	4
0.75	4
0.75	4
0.75	4
0.75	4
0.75	4
0.75	4
0.75	4
0.75	4
0.75	4
0.75	4
0.75	4
0.75	4
0.75	4
0.75	4
0.75	4
0.75	4
0.75	4
0.75	4
0.75	4
0.75	4
0.75	4
0.75	4
0.75	4
0.75	4
0.75	4
0.75	4
0.75	4
0.75	4
0.75	4
0.75	4
0.75	4
0.75	4
0.75	4
0.75	4
0.75	4
0.75	4
0.75	4
0.75	4
0.75	4
0.75	4
0.75	4
0.75	4
0.75	4
0.75	4
0.75	4
0.75	4
0.75	4
0.75	4
0.75	4
0.75	4
0.75	4
0.75	4
0.75	4
0.75	4
0.75	4
0.75	4
0.75	4
0.75	4
0.75	4
0.75	4
0.75	4
0.75	4
0.75	4
0.75	4
0.75	4
0.75	4
0.75	4
0.75	4
0.75	4
0.75	4
0.75	4
0.75	4
0.75	4
0.75	4
0.75	4
0.75	4
0.75	4
0.75	4
0.75	4
0.75	4
0.75	4
0.75	4
0.75	4
0.75	4
0.75	4
0.75	4
0.75	4
0.75	4
0.75	4
0.75	4
0.75	4
0.75	4
0.75	4
0.75	4
0.75	4
0.75	4
0.75	4
0.75	4
0.75	4
0.75	4
0.75	4
0.75	4
0.75	4
0.75	4
0.75	4
0.75	4
0.75	4
0.75	4
0.75	4
0.75	4
0.75	4
0.75	4
0.75	4
0.75	4
0.75	4
0.75	4
0.75	4
0.75	4
0.75	4
0.75	4
0.75	4
0.75	4
0.75	4
0.75	4
0.75	4
0.75	4
0.75	4
0.75	4
0.75	4
0.75	4
0.75	4
0.75	4
0.75	4
0.75	4
0.75	4
0.75	4
0.75	4
0.75	4
0.75	4
0.75	4
0.75	4
0.75	4
0.75	4
0.75	4
0.75	4
0.75	4
0.75	4
0.75	4
0.75	4
0.75	4
0.75	4
0.75	4
0.75	4
0.75	4
0.75	4
0.75	4
0.75	4
0.75	4
0.75	4
0.75	4
0.75	4
0.75	4
0.75	4
0.75	4
0.75	4
0.75	4
0.75	4
0.75	4
0.75	4
0.75	4
0.75	4
0.75	4
0.75	4
0.75	4
0.75	4
0.75	4
0.75	4
0.75	4
0.75	4
0.75	4
0.75	4
0.75	4
0.75	4
0.75	4
0.75	4
0.75	4
0.75	4
0.75	4
0.75	4
0.75	4
0.75	4
0.75	4
0.75	4
0.75	4
0.75	4
0.75	4
0.75	4
0.75	4
0.75	4
0.75	4
0.75	4
0.75	4
0.75	4
0.75	4
0.75	4
0.75	4
0.75	4
0.75	4
0.75	4
0.75	4
0.75	4
0.75	4
0.75	4
0.75	4
0.75	4
0.75	4
0.75	4
0.75	4
0.75	4
0.75	4
0.75	4
0.75	4
0.75	4
0.75	4
0.75	4
0.75	4
0.75	4
0.75	4
0.75	4
0.75	4
0.75	4
0.75	4
0.75	4
0.75	4
0.75	4
0.75	4
0.75	4
0.75	4
0.75	4
0.75	4
0.75	4
0.75	4
0.75	4
0.75	4
0.75	4
0.75	4
0.75	4
0.75	4
0.75	4
0.75	4
0.75	4
0.75	4
0.75	4
0.75	4
0.75	4
0.75	4
0.75	4
0.75	4
0.75	4
0.75	4
0.75	4
0.75	4
0.75	4
0.75	4
0.75	4
0.75	4
0.75	4
0.75	4
0.75	4
0.75	4
0.75	4
0.75	4
0.75	4
0.75	4
0.75	4
0.75	4
0.75	4
0.75	4
0.75	4
0.75	4
0.75	4
0.75	4
0.75	4
0.75	4
0.75	4
0.75	4
0.75	4
0.75	4
0.75	4
0.75	4
0.75	4
0.75	4
0.75	4
0.75	4
0.75	4
0.75	4
0.75	4
0.75	4
0.75	4
0.75	4
0.75	4
0.75	4
0.75	4
0.75	4
0.75	4
0.75	4
0.75	4
0.75	4
0.75	4
0.75	4
0.75	4
0.75	4
0.75	4
0.75	4
0.75	4
0.75	4
0.75	4
0.75	4
0.75	4
0.75	4
0.75	4
0.75	4
0.75	4
0.75	4
0.75	4
0.75	4
0.75	4
0.75	4
0.75	4
0.75	4
0.75	4
0.75	4
0.75	4
0.75	4
0.75	4
0.75	4
0.75	4
0.75	4
0.75	4
0.75	4
0.75	4
0.75	4
0.75	4
0.75	4
0.75	4
0.75	4
0.75	4
0.75	4
0.75	4
0.75	4
0.75	4
0.75	4
0.75	4
0.75	4
0.75	4
0.75	4
0.75	4
0.75	4
0.75	4
0.75	4
0.75	4
0.75	4
0.75	4
0.75	4
0.75	4
0.75	4
0.75	4
0.75	4
0.75	4
0.75	4
0.75	4
0.75	4
0.75	4
0.75	4
0.75	4
0.75	4
0.75	4
0.75	4
0.75	4
0.75	4
0.75	4
0.75	4
0.75	4
0.75	4
0.75	4
0.75	4
0.75	4
0.75	4
0.75	4
0.75	4
0.75	4
0.75	4
0.75	4
0.75	4
0.75	4
0.75	4
0.75	4
0.75	4
0.75	4
0.75	4
0.75	4
0.75	4
0.75	4
0.75	4
0.75	4
0.75	4
0.75	4
0.75	4
0.75	4
0.75	4
0.75	4
0.75	4
0.75	4
0.75	4
0.75	4
0.75	4
0.75	4
0.75	4
0.75	4
0.75	4
0.75	4
0.75	4
0.75	4
0.75	4
0.75	4
0.75	4
0.75	4
0.75	4
0.75	4
0.75	4
0.75	4
0.75	4
0.75	4
0.75	4
0.75	4
0.75	4
0.75	4
0.75	4
0.75	4
0.75	4
0.75	4
0.75	4
0.75	4
0.75	4
0.75	4
0.75	4
0.75	4
0.75	4
0.75	4
0.75	4
0.75	4
0.75	4
0.75	4
0.75	4
0.75	4
0.75	4
0.75	4
0.75	4
0.75	4
0.75	4
0.75	4
0.75	4
0.75	4
0.75	4
0.75	4
0.75	4
0.75	4
0.75	4
0.75	4
0.75	4
0.75	4
0.75	4
0.75	4
0.75	4
0.75	4
0.75	4
0.75	4
0.75	4
0.75	4
0.75	4
0.75	4
0.75	4
0.75	4
0.75	4
0.75	4
0.75	4
0.75	4
0.75	4
0.75	4
0.75	4
0.75	4
0.75	4
0.75	4
0.75	4
0.75	4
0.75	4
0.75	4
0.75	4
0.75	4
0.75	4
0.75	4
0.75	4
0.75	4
0.75	4
0.75	4
0.75	4
0.75	4
0.75	4
0.75	4
0.75	4
0.75	4
0.75	4
0.75	4
0.75	4
0.75	4
0.75	4
0.75	4
0.75	4
0.75	4
0.75	4
0.75	4
0.75	4
0.75	4
0.75	4
0.75	4
0.75	4
0.75	4
0.75	4
0.75	4
0.75	4
0.75	4
0.75	4
0.75	4
0.75	4
0.75	4
0.75	4
0.75	4
0.75	4
0.75	4
0.75	4
0.75	4
0.75	4
0.75	4
0.75	4
0.75	4
0.75	4
0.75	4
0.75	4
0.75	4
0.75	4
0.75	4
0.75	4
0.75	4
0.75	4
0.75	4
0.75	4
0.75	4
0.75	4
0.75	4
0.75	4
0.75	4
0.75	4
0.75	4
0.75	4
0.75	4
0.75	4
0.75	4
0.75	4
0.75	4
0.75	4
0.75	4
0.75	4
0.75	4
0.75	4
0.75	4
0.75	4
0.75	4
0.75	4
0.75	4
0.75	4
0.75	4
0.75	4
0.75	4
0.75	4
0.75	4
0.75	4
0.75	4
0.75	4
0.75	4
0.75	4
0.75	4
0.75	4
0.75	4
0.75	4
0.75	4
0.75	4
0.75	4
0.75	4
0.75	4
0.75	4
0.75	4
0.75	4
0.75	4
0.75	4
0.75	4
0.75	4
0.75	4
0.75	4
0.75	4
0.75	4
0.75	4
0.75	4
0.75	4
0.75	4
0.75	4
0.75	4
0.75	4
0.75	4
0.75	4
0.75	4
0.75	4
0.75	4
0.75	4
0.75	4
0.75	4
0.75	4
0.75	4
0.75	4
0.75	4
0.75	4
0.75	4
0.75	4
0.75	4
0.75	4
0.75	4
0.75	4
0.75	4
0.75	4
0.75	4
0.75	4
0.75	4
0.75	4
0.75	4
0.75	4
0.75	4
0.75	4
0.75	4
0.75	4
0.75	4
0.75	4
0.75	4
0.75	4
0.75	4
0.75	4
0.75	4
0.75	4
0.75	4
0.75	4
0.75	4
0.75	4
0.75	4
0.75	4
0.75	4
0.75	4
0.75	4
0.75	4
0.75	4
0.75	4
0.75	4
0.75	4
0.75	4
0.75	4
0.75	4
0.75	4
0.75	4
0.75	4
0.75	4
0.75	4
0.75	4
0.75	4
0.75	4
0.75	4
0.75	4
0.75	4
0.75	4
0.75	4
0.75	4
0.75	4
0.75	4
0.75	4
0.75	4
0.75	4
0.75	4
0.75	4
0.75	4
0.75	4
0.75	4
0.75	4
0.75	4
0.75	4
0.75	4
0.75	4
0.75	4
0.75	4
0.75	4
0.75	4
0.75	4
0.75	4
0.75	4
0.75	4
0.75	4
0.75	4
0.75	4
0.75	4
0.75	4
0.75	4
0.75	4
0.75	4
0.75	4
0.75	4
0.75	4
0.75	4
0.75	4
0.75	4
0.75	4
0.75	4
0.75	4
0.75	4
0.75	4
0.75	4
0.75	4
0.75	4
0.75	4
0.75	4
0.75	4
0.75	4
0.75	4
0.75	4
0.75	4
0.75	4
0.75	4
0.75	4
0.75	4
0.75	4
0.75	4
0.75	4
0.75	4
0.75	4
0.75	4
0.75	4
0.75	4
0.75	4
0.75	4
0.75	4
0.75	4
0.75	4
0.75	4
0.75	4
0.75	4
0.75	4
0.75	4
0.75	4
0.75	4
0.75	4
0.75	4
0.75	4
0.75	4
0.75	4
0.75	4
0.75	4
0.75	4
0.75	4
0.75	4
0.75	4
0.75	4
0.75	4
0.75	4
0.75	4
0.75	4
0.75	4
0.75	4
0.75	4
0.75	4
0.75	4
0.75	4
0.75	4
0.75	4
0.75	4
0.75	4
0.75	4
0.75	4
0.75	4
0.75	4
0.75	4
0.75	4
0.75	4
0.75	4
0.75	4
0.75	4
0.75	4
0.75	4
0.75	4
0.75	4
0.75	4
0.75	4
0.75	4
0.75	4
0.75	4
0.75	4
0.75	4
0.75	4
0.75	4
0.75	4
0.75	4
0.75	4
0.75	4
0.75	4
0.75	4
0.75	4
0.75	4
0.75	4
0.75	4
0.75	4
0.75	4
0.75	4
0.75	4
0.75	4
0.75	4
0.75	4
[truncated: 199,726 more chars]
