# Supplementary material for: The organization of biological sequences into constrained and unconstrained parts determines fundamental properties of genotype–phenotype maps
Source: J R Soc Interface. 2015 Dec 6;12(113):20150724. doi: 10.1098/rsif.2015.0724 (PMC4707848; doi:10.1098/rsif.2015.0724)
Supplement: Polyomino (S_3,8) GP map shape space covering [file rsif20150724supp2.txt]

1	0.0833333333333	0.0883107757	0.000738220905477	1.23691e-09
2	0.166666666667	0.3661756741	0.00320768594549	4.82978e-08
3	0.25	0.741229713	0.00359816741162	1.14639e-06
4	0.333333333333	0.937452673	0.00205184153731	1.84413e-05
5	-		1.0		0			-
6	-		1.0		0			-
7	-		1.0		0			-
8	-		1.0		0			-
9	-		1.0		0			-
10	-		1.0		0			-
11	-		1.0		0			-
12	-		1.0		0			-
