# Supplementary material for: The organization of biological sequences into constrained and unconstrained parts determines fundamental properties of genotype–phenotype maps
Source: J R Soc Interface. 2015 Dec 6;12(113):20150724. doi: 10.1098/rsif.2015.0724 (PMC4707848; doi:10.1098/rsif.2015.0724)
Supplement: RNA GP map shape space covering [file rsif20150724supp3.txt]

1	0.0833333333333	0.1049137758	0.00119633194658	2.20537e-06
2	0.166666666667	0.2842241191	0.00266308904319	3.76105e-05
3	0.25	0.534965532	0.00289601002841	0.000391662
4	0.333333333333	0.740862075	0.00256074492984	0.00278151
5	0.416666666667	0.87305169	0.00183493507599	0.0142528
6	0.5	0.953620664	0.00105886326755	0.0544022
7	0.583333333333	0.988017356	0.000484222881587	0.157644
8	0.666666666667	0.997913826	0.000204364088789	0.351221
9	0.75	0.999862072	4.8593763681e-05	0.609325
10	0.833333333333	1.0	0.0	0.841618
11	0.916666666667	1.0	0.0	0.968324
12	1.0	1.0	0.0	1.0
