# Supplementary material for: The organization of biological sequences into constrained and unconstrained parts determines fundamental properties of genotype–phenotype maps
Source: J R Soc Interface. 2015 Dec 6;12(113):20150724. doi: 10.1098/rsif.2015.0724 (PMC4707848; doi:10.1098/rsif.2015.0724)
Supplement: Polyomino (S_3,8) GP map data for Figs. 2,3,5 [file rsif20150724supp4.txt]

# SECTION ONE: POLYOMINO S_3,8 DATA
# Note: Phenotype 1 is the UND structure
# col 1: phenotype ID 
# col 2: frequency
# col 3: robustness
# col 4: evolvability

0	1179648	0.0714285714286	18
1	54919566202	0.928115643913	147
2	2414582496	0.452889323153	131
3	17129472	0.149962423994	37
4	4996300966	0.685902538865	133
5	2360973312	0.460508901158	106
6	96386588	0.23380014166	67
7	191837184	0.264510781333	65
8	19028286	0.140343062979	47
9	11354112	0.144222840651	29
10	187165091	0.331785941347	80
11	12847104	0.149415863907	34
12	4184064	0.127438640654	27
13	365852928	0.321053488102	111
14	1143080225	0.378895420996	102
15	40888320	0.20924832743	49
16	134129664	0.182746902157	104
17	571545055	0.377431549869	87
18	12847104	0.14968914395	24
19	12847104	0.151055544169	29
20	96382092	0.233783866148	67
21	19565568	0.171691003297	33
22	39131136	0.172947087455	39
23	37855584	0.259491988654	63
24	31076352	0.159464497543	71
25	39131136	0.171870443891	43
26	19565568	0.171691003297	31
27	1345536	0.105675146771	19
28	19565568	0.172947048514	35
29	22930470	0.130892702093	35
30	6423552	0.149689147657	26
31	4184064	0.127438652036	30
32	6423552	0.149689145804	26
33	12847104	0.149415863907	38
34	39131136	0.171870443891	43
35	5578752	0.127858191735	23
36	16194048	0.143656590019	57
37	8564736	0.149962486543	33
38	134129664	0.182746902157	104
39	22934706	0.130989520548	35
40	12847104	0.149415863907	38
41	4184064	0.127438640654	32
42	11157504	0.127753303965	29
43	2092032	0.127858191735	18
44	36037632	0.150758178284	56
45	12847104	0.1494158741	31
46	12847104	0.14968914395	24
47	17031168	0.145253555968	38
48	30571376	0.198841031574	69
49	12847104	0.14968914395	24
50	8368128	0.139343402559	30
51	17031168	0.144222840651	45
52	17031168	0.144222840651	45
53	26087424	0.184672408766	42
54	12847104	0.149415864833	40
55	9732548	0.124183746518	32
56	2092032	0.127438691869	23
57	672768	0.105675129076	17
58	8564736	0.149552503928	27
59	2092032	0.127438640654	20
60	12847104	0.150099064016	30
61	12847104	0.149415863907	41
62	19565568	0.171691003297	31
63	19565568	0.172947078936	38
64	26087424	0.184672408766	42
65	4184064	0.127438640654	23
66	2789376	0.127438640654	23
67	17031168	0.145253555968	38
68	4773888	0.119415333701	24
69	17129472	0.149962423994	37
70	1046338	0.0322946609531	7
71	12847104	0.149415863907	34
72	4184064	0.127438640654	25
73	19565568	0.172947062508	35
74	12847104	0.149415863907	41
75	8564736	0.149552503928	27
76	1345536	0.105675146771	16
77	1376256	0.0595236538219	24
78	786432	0.0595238095238	14
79	4184064	0.127438640654	22
80	4184064	0.127438640654	25
81	1345536	0.105675146771	22
82	12847104	0.149415864833	31
83	1376256	0.0595238960249	24
84	4184064	0.127438640654	25
85	697697	0.127793126461	12
86	8988672	0.157666894509	35
87	2789376	0.127438640654	28
88	5578752	0.127858191735	23
89	4184064	0.127438640654	23
90	9713664	0.124604680582	39
91	294912	0.047619047619	14
92	17129472	0.161593905855	25
93	4282368	0.151055544169	18
94	4282368	0.150099058456	14
95	2789376	0.127438640654	28
96	4184064	0.127438626428	30
97	423936	0.083850931677	15
98	4184064	0.127438640654	22
99	6423552	0.149689242175	25
100	1179648	0.0714285714286	14
101	2092032	0.127438640654	20
102	1345536	0.105675146771	17
103	1345536	0.105675146771	19
104	8564736	0.149962390635	33
105	1474560	0.0761904761905	29
106	737280	0.0642857142857	28
107	1474560	0.0761904761905	29
108	743424	0.0830381739473	22
109	743424	0.0830381739473	22
110	672768	0.105675111381	17
111	786432	0.0595238095238	15
112	1179648	0.0714285714286	13
113	2162688	0.0595238095238	30
114	589824	0.0595238095238	16
115	4282368	0.151055544169	18
116	1179648	0.0714285714286	15
117	1179648	0.0714285714286	14
118	1179648	0.0714285714286	16
119	4184064	0.127438640654	27
120	589824	0.0595238095238	16
121	1179648	0.0714285714286	16
122	786432	0.0595238095238	14
123	1345536	0.105675146771	22
124	294912	0.047619047619	18
125	1345536	0.105675146771	21
126	1179648	0.0714285714286	18
127	1368576	0.0957992624659	22
128	697704	0.127797952795	12
129	2789376	0.127438640654	23
130	589824	0.0595238095238	15
131	1345536	0.105675146771	17
132	1046016	0.129955947137	14
133	1345536	0.105675146771	19
134	1345536	0.105675146771	19
135	589824	0.0595238095238	15
136	1179648	0.0714285714286	15
137	786432	0.0595238095238	14
138	1394688	0.127438640654	11
139	147456	0.0357142857143	14
140	1179648	0.0714285714286	12
141	211968	0.083850931677	10
142	294912	0.047619047619	15
143	589824	0.0595238095238	13
144	737280	0.0642857142857	28
145	393216	0.0595238095238	11
146	294912	0.047619047619	18
147	211968	0.083850931677	13

# SECTION 2: POLYOMINO S_3,8 GENOTYPE ROBUSTNESS AND EVOLVABILITY, BINNED
# col 1: robustness
# col 2: evolvability
# col 3: standard deviation
 
0.0	6.16666666667	0.687184270936
0.0119048	6.58823529412	0.844276476142
0.0238095	6.35483870968	0.934927532012
0.0357143	12.8699186992	2.98494692138
0.047619	15.3229166667	2.01708737864
0.0595238	12.1751968504	2.60856433712
0.0714286	13.349378882	1.81453318242
0.0833333	11.2489082969	1.9070224477
0.0952381	12.584496124	2.97239103535
0.107143	12.7387140903	3.34211905371
0.119048	12.0269972452	2.6541383182
0.130952	12.6379310345	3.03852218453
0.142857	12.382183908	3.53908430621
0.154762	12.9945454545	3.91407335751
0.166667	12.6864988558	3.52566605787
0.178571	12.7762128326	3.12819437613
0.190476	11.8829268293	3.65138813824
0.202381	11.9615384615	3.95144344834
0.214286	10.9353233831	3.87244327721
0.22619	8.14893617021	3.03159759445
0.238095	7.16666666667	2.6359841992
0.25	8.39622641509	3.78098331346
0.261905	7.83870967742	3.03842886176
0.27381	7.8275862069	2.22941101728
0.285714	7.96296296296	2.39569801908
0.297619	7.6	2.29782505862
0.309524	7.33333333333	2.05480466766
0.321429	5.44444444444	2.49938263982
0.333333	6.45161290323	2.3118029506
0.345238	6.0	1.44672846651
0.357143	5.45454545455	1.70722012376
0.369048	6.36585365854	1.47757377862
0.380952	6.80357142857	1.81678329214
0.392857	7.17777777778	1.90074709159
0.404762	6.85714285714	1.68426087465
0.416667	6.86956521739	2.6914413114
0.428571	7.35185185185	2.5104035931
0.440476	7.31428571429	2.50452651438
0.452381	7.25	2.67161000148
0.464286	8.4	2.47790233867
0.47619	7.88235294118	1.87498558241
0.488095	7.63157894737	2.77603515668
0.5	6.33333333333	3.3993463424
0.511905	6.14285714286	2.2314999074
0.52381	4.64285714286	0.894997434724
0.535714	5.33333333333	0.471404520791
0.547619	4.5	2.14087209644
0.559524	7.0	0.0
0.571429	4.27272727273	2.04898684902
0.583333	4.25	1.63935963108
0.619048	5.75	2.33184476327
0.630952	4.14285714286	0.989743318611
0.642857	5.66666666667	2.05480466766
0.654762	5.0	0.0
0.666667	3.70833333333	1.13575109754
0.678571	4.66666666667	1.10554159679
0.714286	3.35714285714	1.83642287603
0.72619	4.0	0.0
0.761905	3.0	1.15470053838
0.77381	6.0	0.0
0.809524	3.0	0.0
0.857143	1.5	0.5
