# Supplementary material for: The organization of biological sequences into constrained and unconstrained parts determines fundamental properties of genotype–phenotype maps
Source: J R Soc Interface. 2015 Dec 6;12(113):20150724. doi: 10.1098/rsif.2015.0724 (PMC4707848; doi:10.1098/rsif.2015.0724)
Supplement: RNA GP map data for Figs. 2,3,5 [file rsif20150724supp5.txt]

# SECTION ONE: RNA L=12 DATA
# Note: Phenotype 0 is the unfolded structure
# col 1: phenotype ID 
# col 2: frequency
# col 3: robustness
# col 4: evolvability

0 14325304	0.938962	57
1 31848	0.498235		51
2 27312	0.445844		48
3 152393	0.547533	56
4 25053	0.432428		46
5 113896	0.49715		54
6 218567	0.487453	55
7 41092	0.451934		55
8 183335	0.439202	49
9 161765	0.468369	50
10		24366	0.427805	42
11		105538	0.486414	45
12		93866	0.546843	52
13		800	0.257569	34
14		61613	0.377446	51
15		39740	0.405627	45
16		27522	0.452743	44
17		121861	0.499086	51
18		152221	0.464897	56
19		1379	0.220893	35
20		3519	0.269489	42
21		153	0.163036	27
22		71904	0.515884	44
23		70375	0.499323	42
24		713	0.227287	27
25		3638	0.241845	38
26		41618	0.409161	47
27		45288	0.365302	50
28		1520	0.187427	38
29		117253	0.383933	49
30		2963	0.177954	49
31		61792	0.4739		36
32		31498	0.467733	52
33		46510	0.44144		54
34		165	0.165993	25
35		1140	0.196589	41
36		2244	0.299787	33
37		107	0.142264	22
38		314	0.252831	21
39		37472	0.465465	36
40		76439	0.49993		46
41		110842	0.448891	51
42		860	0.24677		34
43		1308	0.204426	40
44		54	0.19856		15
45		240	0.232407	24
46		1189	0.235632	35
47		74626	0.410066	40
48		6940	0.424656	47
49		414	0.212024	32
50		2208	0.403155	24
51		1368	0.366675	24
52		15350	0.45186		41
53		11365	0.418307	44
54		220	0.214394	24
55		23260	0.446897	50
56		211	0.212217	25
57		665	0.187385	34

# SECTION 2: RNA L=12 GENOTYPE ROBUSTNESS AND EVOLVABILITY, BINNED
# col 1: robustness
# col 2: evolvability
# col 3: standard deviation
 
0.0	4.66666666667	0.471404520791
0.0277778	7.625	1.93245310422
0.0555556	7.41666666667	1.68942791106
0.0833333	7.66666666667	1.7225911475
0.111111	7.89380530973	1.86425544158
0.138889	8.04347826087	1.6241493754
0.166667	8.15652173913	2.02416404365
0.194444	8.41907514451	1.76857124011
0.222222	7.77322404372	1.5752331735
0.25	7.2192393736	1.6209717177
0.277778	6.8446969697	1.71957598693
0.305556	6.53797468354	1.93775308988
0.333333	6.14285714286	1.70233932683
0.361111	6.18456375839	1.7787419139
0.388889	5.7752293578	1.67686119864
0.416667	5.54166666667	1.59184740933
0.444444	5.23217922607	1.57082072042
0.472222	4.83864118896	1.60792670923
0.5	4.8	1.50758764681
0.527778	4.75757575758	1.47000933888
0.555556	4.53393665158	1.4814012492
0.583333	4.29104477612	1.19591735142
0.611111	3.69230769231	1.08021474963
0.638889	3.17391304348	1.08956209445
0.666667	2.61538461538	0.835598499323
0.694444	4.0	1.41421356237
